# Supplementary material for: FHSA-SED: Two-Locus Model Detection for Genome-Wide Association Study with Harmony Search Algorithm
Source: PLoS One. 2016 Mar 25;11(3):e0150669. doi: 10.1371/journal.pone.0150669 (PMC4807955; doi:10.1371/journal.pone.0150669)
Supplement: S4 File — All 638 SNP-pairs that passed the Screening in 1st stage and the Testing in 2nd stage. (XLS) [file pone.0150669.s004.xls]

## Sheet: Sheet1
SNP1	Index in AMD	SNP1 PVALUE	SNP2	Index in AMD	SNP2 PVALUE	G-TEST P-VALUE	CHI-SQUARE P-VALUE	SVM-SCORE
rs380390	43748	6.19921e-07	rs10257186	91621	0.0221043	7.77501e-10	2.5091e-14	0.678082
rs380390	43748	6.19921e-07	rs1025758	101927	0.00404197	2.16844e-08	1.05471e-14	0.746575
rs10511902	74753	0.000785743	rs1025758	101927	0.00404197	1.05017e-08	1.70197e-13	0.739726
rs1329428	54108	5.99221e-06	rs1025758	101927	0.00404197	5.15889e-08	7.69385e-14	0.684932
rs1363688	80178	3.84498e-05	rs1025758	101927	0.00404197	3.9856e-08	6.30274e-13	0.650685
rs380390	43748	6.19921e-07	rs10266901	81507	0.0853447	2.64328e-10	6.66134e-16	0.753425
rs1740752	19405	4.00177e-05	rs10270630	80501	0.0702296	2.03184e-08	4.40759e-14	0.691781
rs10500806	6979	0.0064058	rs10272438	33990	9.66677e-06	1.41784e-10	2.22045e-16	0.787671
rs10511203	28239	0.00160493	rs10272438	33990	9.66677e-06	4.22335e-08	1.22125e-15	0.787671
rs6503235	27258	0.0231972	rs10272438	33990	9.66677e-06	4.51501e-09	1.11022e-15	0.780822
rs10510157	3476	0.00730091	rs10272438	33990	9.66677e-06	5.50677e-10	1.11022e-16	0.773973
rs10511422	6693	1.88034e-05	rs10272438	33990	9.66677e-06	1.17754e-10	2.22045e-16	0.773973
rs1740752	19405	4.00177e-05	rs10272438	33990	9.66677e-06	3.22139e-08	1.66533e-15	0.773973
rs1905974	6547	0.0109709	rs10272438	33990	9.66677e-06	7.33847e-09	1.77636e-15	0.773973
rs10488371	8541	0.000830137	rs10272438	33990	9.66677e-06	5.28202e-11	7.77156e-16	0.767123
rs2391321	10453	0.000960085	rs10272438	33990	9.66677e-06	6.04241e-08	7.88258e-15	0.767123
rs10490401	31526	0.0142505	rs10272438	33990	9.66677e-06	8.20788e-09	4.44089e-16	0.760274
rs2022251	23355	0.103933	rs10272438	33990	9.66677e-06	1.24215e-10	0	0.760274
rs2394337	24862	0.00621501	rs10272438	33990	9.66677e-06	4.64043e-10	4.77396e-15	0.760274
rs667992	1307	0.0228356	rs10272438	33990	9.66677e-06	9.03977e-09	2.22045e-15	0.753425
rs10506220	25354	0.0596773	rs10272438	33990	9.66677e-06	8.94255e-10	8.88178e-16	0.753425
rs10494931	13829	0.0131838	rs10272438	33990	9.66677e-06	8.12814e-09	8.88178e-16	0.746575
rs1548255	4514	0.000786539	rs10272438	33990	9.66677e-06	5.74104e-08	1.77636e-15	0.746575
rs3775652	12147	3.72719e-07	rs10272438	33990	9.66677e-06	2.43393e-09	9.61231e-13	0.746575
rs10508291	6661	0.00171121	rs10272438	33990	9.66677e-06	3.54515e-09	7.88258e-15	0.732877
rs406112	17589	0.00220243	rs10272438	33990	9.66677e-06	9.12902e-11	2.88658e-15	0.726027
rs6967345	18917	1.2394e-05	rs10272438	33990	9.66677e-06	1.42799e-09	2.44249e-15	0.719178
rs417637	19983	0.00220243	rs10272438	33990	9.66677e-06	9.12902e-11	2.88658e-15	0.705479
rs433068	21333	0.00220243	rs10272438	33990	9.66677e-06	9.12902e-11	2.88658e-15	0.705479
rs734909	24033	0.0401295	rs10272438	33990	9.66677e-06	7.47422e-09	3.33067e-15	0.705479
rs3775652	12147	3.72719e-07	rs1043515	83237	0.0144267	8.0832e-09	5.006e-13	0.69863
rs7104698	38129	0.000158929	rs1046592	65049	0.00213872	3.41305e-09	3.9968e-13	0.69863
rs10272438	33990	9.66677e-06	rs10482918	42231	0.0447267	1.72481e-08	2.22045e-16	0.773973
rs1394608	45918	4.21437e-05	rs10483126	60450	0.0120054	4.3484e-08	2.34368e-13	0.760274
rs264766	4863	0.0390844	rs10483226	8728	0.000767379	4.10216e-09	1.26343e-13	0.691781
rs10272438	33990	9.66677e-06	rs10485193	82486	0.00418674	1.37065e-08	5.55112e-16	0.780822
rs10512413	60240	0.000211141	rs10485193	82486	0.00418674	9.69816e-07	3.82472e-13	0.767123
rs10254116	12358	0.000139803	rs10485193	82486	0.00418674	3.83497e-08	3.40616e-13	0.739726
rs3775652	12147	3.72719e-07	rs10485193	82486	0.00418674	1.34244e-08	7.7478e-12	0.719178
rs206695	42139	0.00102786	rs10485193	82486	0.00418674	1.67969e-07	2.16382e-12	0.705479
rs10511467	76784	2.91445e-05	rs10485193	82486	0.00418674	4.67692e-09	2.75435e-12	0.691781
rs555174	53491	0.000793021	rs10486678	56470	0.00677775	3.18741e-07	2.61902e-13	0.753425
rs288247	41808	0.00108943	rs10488343	98649	0.0010545	3.91807e-08	7.41629e-14	0.773973
rs764964	90928	0.0450305	rs10488343	98649	0.0010545	2.84817e-08	1.11022e-15	0.760274
rs1363688	80178	3.84498e-05	rs10488343	98649	0.0010545	8.73842e-08	9.14824e-14	0.739726
rs380390	43748	6.19921e-07	rs10488386	86692	0.0197882	2.09081e-10	7.77156e-16	0.753425
rs3775652	12147	3.72719e-07	rs10490493	32539	0.00109316	3.47852e-10	8.00249e-13	0.712329
rs3775652	12147	3.72719e-07	rs10490631	81134	0.00213638	1.50626e-09	1.0647e-13	0.726027
rs1363688	80178	3.84498e-05	rs10490631	81134	0.00213638	1.93477e-07	2.85327e-14	0.630137
rs380390	43748	6.19921e-07	rs10490817	70783	0.23245	1.27921e-09	9.99201e-16	0.712329
rs2182446	8912	0.0013559	rs10492272	51958	0.00025865	3.69982e-08	3.58047e-13	0.780822
rs1740752	19405	4.00177e-05	rs10492272	51958	0.00025865	6.4751e-09	7.77156e-16	0.767123
rs3775652	12147	3.72719e-07	rs10492272	51958	0.00025865	3.87108e-09	2.24709e-13	0.760274
rs380390	43748	6.19921e-07	rs10492272	51958	0.00025865	5.72112e-11	2.22045e-16	0.760274
rs9298786	28197	0.245112	rs10492272	51958	0.00025865	5.0055e-08	3.29958e-13	0.760274
rs6445945	42163	0.0199651	rs10492272	51958	0.00025865	4.35479e-07	4.69291e-13	0.753425
rs10518782	20576	0.00741017	rs10492272	51958	0.00025865	2.86039e-10	1.2601e-13	0.753425
rs10490578	49617	0.0100808	rs10492272	51958	0.00025865	2.15876e-08	1.53766e-13	0.746575
rs764089	32338	0.0231027	rs10492272	51958	0.00025865	1.795e-09	4.69069e-13	0.739726
rs1233255	46829	0.000472019	rs10492272	51958	0.00025865	1.38467e-08	1.16573e-14	0.732877
rs4526387	5141	0.00642906	rs10492272	51958	0.00025865	1.52771e-08	1.53844e-12	0.732877
rs698360	12285	0.0137129	rs10492272	51958	0.00025865	5.19498e-07	4.69513e-13	0.719178
rs1329428	54108	5.99221e-06	rs10494574	89971	0.174845	1.68179e-07	1.77636e-15	0.753425
rs10272438	33990	9.66677e-06	rs10494932	83438	0.00697793	9.61175e-09	1.11022e-15	0.760274
rs10512174	10645	0.000194157	rs10495199	56735	0.00165429	6.43891e-07	1.32894e-13	0.780822
rs380390	43748	6.19921e-07	rs10495199	56735	0.00165429	7.32212e-09	2.66454e-15	0.760274
rs3915771	23815	0.000771569	rs10495199	56735	0.00165429	6.54814e-08	6.91669e-14	0.760274
rs10272438	33990	9.66677e-06	rs10495657	51818	6.8341e-05	1.23976e-10	6.43929e-15	0.780822
rs4784489	74803	0.00216959	rs10495668	83232	0.00109272	8.48326e-07	9.4369e-15	0.739726
rs2812415	39484	0.000791331	rs10495668	83232	0.00109272	9.72028e-09	2.45359e-14	0.712329
rs1394608	45918	4.21437e-05	rs10495721	53390	0.0235226	2.36514e-08	5.55112e-15	0.739726
rs920226	48963	0.0058094	rs10496954	66518	0.0121986	1.77422e-06	9.71445e-14	0.746575
rs380390	43748	6.19921e-07	rs10497346	94452	0.296479	8.46601e-12	0	0.732877
rs10512413	60240	0.000211141	rs10497555	66774	0.0165296	1.0256e-08	4.54081e-14	0.712329
rs380390	43748	6.19921e-07	rs10498073	86437	0.0119682	2.54384e-09	4.10783e-15	0.732877
rs273185	37220	0.000731716	rs10500737	39562	0.00186906	1.74507e-06	4.30767e-13	0.69863
rs1329428	54108	5.99221e-06	rs10501439	71965	0.00016	2.65652e-09	6.37268e-14	0.732877
rs380390	43748	6.19921e-07	rs10501439	71965	0.00016	2.05425e-09	3.21965e-15	0.712329
rs3775652	12147	3.72719e-07	rs10501439	71965	0.00016	1.50346e-09	1.35036e-12	0.69863
rs380390	43748	6.19921e-07	rs10501442	50128	0.00905174	6.25867e-09	4.44089e-16	0.746575
rs3775652	12147	3.72719e-07	rs10501935	23859	0.00326772	2.34416e-09	6.81122e-13	0.705479
rs10510895	57874	0.00456118	rs10502334	70067	0.00214409	1.51473e-06	2.34479e-12	0.767123
rs2113379	53255	0.000402725	rs10502623	63393	0.0148722	1.18431e-06	3.65263e-13	0.773973
rs380390	43748	6.19921e-07	rs10502648	44232	0.204547	2.33284e-09	6.66134e-16	0.739726
rs3915771	23815	0.000771569	rs10503228	48577	0.00299384	3.49418e-08	9.11826e-13	0.773973
rs10512174	10645	0.000194157	rs10503343	27687	0.188988	4.68221e-08	8.36997e-13	0.739726
rs1740752	19405	4.00177e-05	rs10503499	41403	0.0362967	2.09659e-08	3.33067e-16	0.787671
rs380390	43748	6.19921e-07	rs10503848	81951	0.206926	1.05213e-08	2.22045e-16	0.705479
rs380390	43748	6.19921e-07	rs10504822	96642	0.00340984	1.21169e-10	0	0.780822
rs10512174	10645	0.000194157	rs10505112	79324	0.00764302	4.52582e-09	1.11022e-15	0.767123
rs380390	43748	6.19921e-07	rs10505752	70528	0.249639	6.8308e-10	2.4758e-14	0.664384
rs3775652	12147	3.72719e-07	rs10506899	91861	0.00861083	6.71243e-09	1.70675e-12	0.719178
rs10483226	8728	0.000767379	rs10506989	10890	0.0571157	4.58289e-07	5.37237e-13	0.657534
rs3775652	12147	3.72719e-07	rs10507009	60276	0.000573827	3.37722e-09	1.85452e-12	0.760274
rs1740752	19405	4.00177e-05	rs10507009	60276	0.000573827	7.83191e-09	7.77156e-15	0.732877
rs724997	13056	0.0102007	rs10507009	60276	0.000573827	3.1031e-07	4.32909e-12	0.732877
rs10511467	76784	2.91445e-05	rs10507949	92608	6.79929e-05	1.66798e-10	3.33067e-16	0.746575
rs10515262	59073	0.00191259	rs10507949	92608	6.79929e-05	2.35637e-08	2.19824e-14	0.746575
rs2389863	8373	0.00195174	rs10507949	92608	6.79929e-05	8.09461e-09	9.57012e-14	0.732877
rs123491	89364	0.0309054	rs10507949	92608	6.79929e-05	2.22125e-10	0	0.705479
rs380390	43748	6.19921e-07	rs10507949	92608	6.79929e-05	5.19996e-09	2.22045e-16	0.705479
rs1329428	54108	5.99221e-06	rs10507949	92608	6.79929e-05	1.21482e-09	6.43929e-15	0.684932
rs2347061	50814	0.0039223	rs10507949	92608	6.79929e-05	6.43925e-09	1.21791e-13	0.664384
rs10272438	33990	9.66677e-06	rs10508489	98853	0.0550216	1.05155e-08	2.44249e-15	0.753425
rs1171090	38993	0.00117641	rs10508731	51222	0.000442413	1.6898e-07	3.55271e-15	0.780822
rs10272438	33990	9.66677e-06	rs10508731	51222	0.000442413	7.59575e-08	5.88418e-15	0.760274
rs1394608	45918	4.21437e-05	rs10508731	51222	0.000442413	7.93574e-07	5.10703e-14	0.746575
rs380390	43748	6.19921e-07	rs10508731	51222	0.000442413	5.44581e-10	0	0.719178
rs10512174	10645	0.000194157	rs10509027	50309	0.0382518	1.64466e-08	2.06613e-13	0.753425
rs3913094	79207	1.43822e-05	rs10509420	86342	0.0203469	6.21814e-10	1.9984e-15	0.726027
rs10502344	13586	0.00351042	rs10510895	57874	0.00456118	1.709e-07	3.34088e-12	0.732877
rs380390	43748	6.19921e-07	rs10511137	97544	0.112802	3.33298e-09	2.0095e-14	0.691781
rs10254116	12358	0.000139803	rs10511203	28239	0.00160493	4.69268e-08	5.55112e-15	0.773973
rs249847	17352	0.00562357	rs10511203	28239	0.00160493	4.11422e-08	1.70974e-14	0.746575
rs551591	65599	0.000322654	rs10511467	76784	2.91445e-05	4.84687e-09	5.32907e-15	0.767123
rs82159	59286	0.000363937	rs10511467	76784	2.91445e-05	1.61256e-09	1.39888e-14	0.753425
rs1394608	45918	4.21437e-05	rs10511467	76784	2.91445e-05	1.07801e-09	2.22045e-16	0.746575
rs6598991	56674	0.000263719	rs10511467	76784	2.91445e-05	4.37884e-09	1.37668e-14	0.746575
rs273185	37220	0.000731716	rs10511467	76784	2.91445e-05	1.1185e-08	7.16094e-14	0.739726
rs713392	75085	0.00153103	rs10511467	76784	2.91445e-05	4.74658e-08	1.30229e-13	0.739726
rs2178381	63332	0.00076737	rs10511467	76784	2.91445e-05	1.755e-08	4.89608e-14	0.719178
rs1046592	65049	0.00213872	rs10511467	76784	2.91445e-05	3.43886e-11	6.4615e-14	0.719178
rs12046095	68566	0.00213872	rs10511467	76784	2.91445e-05	3.43886e-11	6.4615e-14	0.719178
rs2155486	40571	0.0490322	rs10511467	76784	2.91445e-05	1.51471e-08	1.34071e-12	0.712329
rs2236876	74926	0.00229953	rs10511467	76784	2.91445e-05	9.81585e-09	9.15823e-13	0.705479
rs10489581	14227	0.00213872	rs10511467	76784	2.91445e-05	3.43886e-11	6.4615e-14	0.69863
rs725859	38215	0.000931251	rs10511467	76784	2.91445e-05	1.03921e-08	1.28009e-12	0.691781
rs10503493	26265	0.00325837	rs10511467	76784	2.91445e-05	3.7715e-08	3.61744e-12	0.691781
rs382900	45350	0.021828	rs10511467	76784	2.91445e-05	2.52458e-07	2.24074e-10	0.691781
rs10502376	22505	0.00213872	rs10511467	76784	2.91445e-05	3.43886e-11	6.4615e-14	0.684932
rs3771942	58877	0.10907	rs10511467	76784	2.91445e-05	2.81123e-08	2.50466e-13	0.678082
rs1972634	37011	0.0182394	rs10511467	76784	2.91445e-05	1.62067e-08	2.4946e-11	0.664384
rs10495199	56735	0.00165429	rs10511819	88500	0.00015858	4.91151e-09	6.68354e-12	0.746575
rs2409685	77829	0.00890693	rs10511899	103488	0.000517525	1.48576e-06	7.86371e-13	0.753425
rs10508035	45255	0.000629355	rs10511899	103488	0.000517525	1.43569e-08	1.04821e-11	0.678082
rs380390	43748	6.19921e-07	rs10512126	81588	0.0104867	7.61729e-09	2.22045e-15	0.739726
rs958686	1180	0.021661	rs10512174	10645	0.000194157	3.82666e-08	4.53193e-13	0.753425
rs9286760	1006	0.00344469	rs10512174	10645	0.000194157	1.03395e-07	1.01918e-13	0.671233
rs10272438	33990	9.66677e-06	rs10512413	60240	0.000211141	3.75005e-09	3.33067e-16	0.780822
rs10254116	12358	0.000139803	rs10512413	60240	0.000211141	2.46535e-08	8.43769e-15	0.773973
rs3775652	12147	3.72719e-07	rs10512413	60240	0.000211141	9.95755e-10	3.03091e-14	0.753425
rs1233255	46829	0.000472019	rs10512413	60240	0.000211141	1.93339e-07	2.80997e-13	0.739726
rs2902667	902	0.00802353	rs10512413	60240	0.000211141	1.43734e-07	1.91069e-13	0.726027
rs10486157	26982	0.00116411	rs10512413	60240	0.000211141	1.30982e-08	2.04836e-13	0.719178
rs7104698	38129	0.000158929	rs10512413	60240	0.000211141	3.28002e-08	2.64455e-13	0.712329
rs1329428	54108	5.99221e-06	rs10512413	60240	0.000211141	3.90187e-08	5.97411e-13	0.691781
rs1514989	45744	0.0120757	rs10512413	60240	0.000211141	8.94375e-08	3.78586e-14	0.678082
rs1570607	12244	8.60598e-05	rs10512413	60240	0.000211141	3.67373e-09	1.05471e-14	0.671233
rs380390	43748	6.19921e-07	rs10512937	77802	0.00252437	4.67459e-12	0	0.780822
rs1740752	19405	4.00177e-05	rs10512937	77802	0.00252437	3.02801e-09	5.21805e-14	0.760274
rs3775652	12147	3.72719e-07	rs10513889	74059	0.000231846	1.63016e-09	5.59552e-14	0.746575
rs1363688	80178	3.84498e-05	rs10514175	102097	8.52359e-05	1.64701e-08	6.69464e-14	0.739726
rs3775652	12147	3.72719e-07	rs10514175	102097	8.52359e-05	1.24393e-09	3.41838e-13	0.732877
rs2389863	8373	0.00195174	rs10514336	49666	0.000142688	4.81377e-08	2.42029e-13	0.767123
rs6792998	4870	0.000450599	rs10514336	49666	0.000142688	2.13392e-08	8.99281e-15	0.767123
rs1740752	19405	4.00177e-05	rs10514446	54583	0.0640154	8.07971e-09	3.4972e-14	0.773973
rs1740752	19405	4.00177e-05	rs10514464	34133	0.0260016	6.5798e-08	4.60743e-14	0.760274
rs1740752	19405	4.00177e-05	rs10514465	63679	0.0260016	6.5798e-08	4.60743e-14	0.760274
rs206695	42139	0.00102786	rs10515262	59073	0.00191259	1.30683e-06	8.23341e-13	0.767123
rs1394608	45918	4.21437e-05	rs10515262	59073	0.00191259	3.505e-08	8.32667e-15	0.753425
rs1329428	54108	5.99221e-06	rs10516887	72108	0.0363543	7.86958e-09	7.77156e-16	0.787671
rs1394608	45918	4.21437e-05	rs10517105	58195	0.0143834	2.71196e-10	3.33067e-15	0.746575
rs1329428	54108	5.99221e-06	rs10517324	88356	0.257633	5.01585e-09	1.22125e-15	0.760274
rs10272438	33990	9.66677e-06	rs10517565	93404	0.0207356	2.89568e-09	8.88178e-16	0.746575
rs10272438	33990	9.66677e-06	rs10518080	62940	0.0251149	2.3903e-08	6.66134e-16	0.773973
rs1329428	54108	5.99221e-06	rs10518331	95986	0.0728005	7.39165e-08	2.44249e-15	0.739726
rs1394608	45918	4.21437e-05	rs10518335	79467	0.00202874	2.79718e-08	1.06803e-13	0.767123
rs6104678	91583	0.000211533	rs10518883	99687	0.00386719	7.73907e-07	1.77813e-12	0.760274
rs10272438	33990	9.66677e-06	rs10518883	99687	0.00386719	2.67511e-09	1.11022e-16	0.753425
rs380390	43748	6.19921e-07	rs10519180	65743	0.000744934	5.29513e-09	6.10623e-15	0.746575
rs380390	43748	6.19921e-07	rs10520748	47981	0.132179	6.258e-10	5.55112e-16	0.684932
rs380390	43748	6.19921e-07	rs10521121	49642	0.0748473	7.01423e-09	1.11022e-16	0.705479
rs10511467	76784	2.91445e-05	rs10521132	100443	0.000781993	2.59135e-08	3.2494e-12	0.746575
rs380390	43748	6.19921e-07	rs1054750	78270	0.153247	7.2357e-10	2.77556e-15	0.760274
rs10492272	51958	0.00025865	rs1075054	52996	0.0290876	1.1584e-09	2.16493e-14	0.753425
rs7104698	38129	0.000158929	rs1145754	42875	0.00848727	5.82439e-09	8.20688e-12	0.671233
rs2513240	56785	0.001532	rs1146382	74087	0.000868136	1.78943e-07	6.92668e-13	0.773973
rs380390	43748	6.19921e-07	rs1146382	74087	0.000868136	9.71094e-11	0	0.773973
rs1740752	19405	4.00177e-05	rs1156110	29623	0.126124	2.44152e-10	3.55271e-15	0.767123
rs380390	43748	6.19921e-07	rs1161343	56045	0.0164222	6.75269e-10	5.55112e-16	0.719178
rs3915771	23815	0.000771569	rs1171090	38993	0.00117641	4.13411e-07	4.37428e-14	0.767123
rs3775652	12147	3.72719e-07	rs1171090	38993	0.00117641	1.06419e-08	4.07563e-13	0.739726
rs7104698	38129	0.000158929	rs12046095	68566	0.00213872	3.41305e-09	3.9968e-13	0.691781
rs3127100	31661	0.0110479	rs1233255	46829	0.000472019	1.17906e-06	5.70211e-13	0.767123
rs1740752	19405	4.00177e-05	rs1233255	46829	0.000472019	5.34397e-08	8.43325e-13	0.746575
rs1947147	8017	0.183244	rs1233255	46829	0.000472019	1.07496e-07	9.25926e-13	0.719178
rs10510883	15346	0.0195694	rs1233255	46829	0.000472019	5.71931e-08	2.05957e-12	0.643836
rs10272438	33990	9.66677e-06	rs1250238	44126	0.00713982	7.5229e-08	4.55191e-15	0.726027
rs3775652	12147	3.72719e-07	rs1250249	54971	0.00567745	4.09096e-09	7.26086e-14	0.767123
rs1329428	54108	5.99221e-06	rs13119	55130	0.00475666	1.14586e-08	1.22125e-15	0.787671
rs10484566	42065	0.000386404	rs1329428	54108	5.99221e-06	5.88426e-09	9.99201e-16	0.794521
rs10508992	40508	0.0135832	rs1329428	54108	5.99221e-06	5.94619e-08	2.22045e-16	0.787671
rs1822657	27583	0.0361247	rs1329428	54108	5.99221e-06	3.41708e-10	0	0.787671
rs1871071	39518	0.0135832	rs1329428	54108	5.99221e-06	5.94619e-08	2.22045e-16	0.787671
rs273571	5230	0.0105295	rs1329428	54108	5.99221e-06	2.82751e-08	8.88178e-16	0.787671
rs7790511	8042	0.0101555	rs1329428	54108	5.99221e-06	2.37364e-08	5.55112e-16	0.780822
rs10491932	9963	0.215053	rs1329428	54108	5.99221e-06	3.82028e-08	4.44089e-15	0.773973
rs1216377	13126	0.0091844	rs1329428	54108	5.99221e-06	2.45343e-08	2.66454e-15	0.773973
rs1340503	49043	0.00570267	rs1329428	54108	5.99221e-06	5.49719e-09	1.05471e-14	0.773973
rs3775652	12147	3.72719e-07	rs1329428	54108	5.99221e-06	2.17868e-11	5.55112e-15	0.773973
rs709274	47271	0.00437642	rs1329428	54108	5.99221e-06	4.54716e-09	4.44089e-16	0.773973
rs9328536	31604	0.00334403	rs1329428	54108	5.99221e-06	2.02139e-11	0	0.773973
rs10501913	25607	0.0015499	rs1329428	54108	5.99221e-06	5.26243e-08	8.88178e-16	0.767123
rs1896373	5263	0.00521133	rs1329428	54108	5.99221e-06	8.50471e-09	3.33067e-16	0.767123
rs2772333	19624	0.00924095	rs1329428	54108	5.99221e-06	2.52409e-09	3.10862e-15	0.767123
rs10272438	33990	9.66677e-06	rs1329428	54108	5.99221e-06	3.77068e-10	1.33227e-15	0.760274
rs10511986	37096	0.0133605	rs1329428	54108	5.99221e-06	4.27881e-08	5.34017e-14	0.760274
rs1318392	17496	0.0137036	rs1329428	54108	5.99221e-06	1.81735e-10	1.11022e-15	0.760274
rs2113379	53255	0.000402725	rs1329428	54108	5.99221e-06	8.34556e-10	0	0.760274
rs269101	17523	0.0443273	rs1329428	54108	5.99221e-06	6.45279e-09	1.44329e-15	0.760274
rs9287234	36476	0.10377	rs1329428	54108	5.99221e-06	1.30246e-09	1.66533e-15	0.760274
rs1561255	43017	0.138119	rs1329428	54108	5.99221e-06	1.02475e-08	3.9968e-15	0.753425
rs10489076	30550	0.00237902	rs1329428	54108	5.99221e-06	3.16335e-09	1.11022e-16	0.746575
rs10506335	16205	0.16701	rs1329428	54108	5.99221e-06	4.7254e-10	8.99281e-15	0.746575
rs10514336	49666	0.000142688	rs1329428	54108	5.99221e-06	1.20685e-08	2.97318e-13	0.746575
rs1384041	14006	0.00556094	rs1329428	54108	5.99221e-06	1.3305e-09	7.77156e-16	0.746575
rs501138	20400	0.000655266	rs1329428	54108	5.99221e-06	2.48173e-08	2.77556e-15	0.739726
rs6053291	42647	0.000195683	rs1329428	54108	5.99221e-06	2.98433e-08	5.21805e-15	0.739726
rs10488056	28992	0.00329747	rs1329428	54108	5.99221e-06	3.50994e-08	7.33857e-14	0.732877
rs324586	9703	0.0101529	rs1329428	54108	5.99221e-06	1.24629e-08	5.81757e-14	0.732877
rs10503547	29428	0.200173	rs1329428	54108	5.99221e-06	9.60131e-09	1.59872e-14	0.726027
rs5745690	4425	0.00272534	rs1329428	54108	5.99221e-06	4.10607e-09	2.29816e-14	0.726027
rs6693481	33451	0.00116029	rs1329428	54108	5.99221e-06	2.27779e-09	5.55112e-14	0.726027
rs1394608	45918	4.21437e-05	rs1329428	54108	5.99221e-06	6.58199e-10	6.43929e-15	0.719178
rs2191508	6618	0.0313525	rs1329428	54108	5.99221e-06	2.02366e-09	1.66533e-15	0.719178
rs3811958	31803	0.115234	rs1329428	54108	5.99221e-06	2.6859e-08	2.33147e-15	0.719178
rs10254116	12358	0.000139803	rs1329428	54108	5.99221e-06	1.61261e-08	3.88578e-15	0.712329
rs2019727	32373	0.000575977	rs1329428	54108	5.99221e-06	7.53024e-09	1.54321e-14	0.712329
rs10512174	10645	0.000194157	rs1329428	54108	5.99221e-06	2.07336e-08	1.11022e-14	0.705479
rs1740752	19405	4.00177e-05	rs1329428	54108	5.99221e-06	1.2735e-08	6.10623e-15	0.705479
rs10490077	51358	0.0319304	rs1329428	54108	5.99221e-06	4.15193e-08	2.55351e-15	0.69863
rs10505107	21024	0.0547712	rs1329428	54108	5.99221e-06	3.0886e-08	1.11022e-16	0.69863
rs7100255	33160	0.192891	rs1329428	54108	5.99221e-06	1.94187e-09	1.29896e-13	0.678082
rs753145	10741	0.00276648	rs1329428	54108	5.99221e-06	1.35799e-08	2.0095e-14	0.678082
rs1683147	29786	0.0119215	rs1329428	54108	5.99221e-06	1.63446e-07	5.93081e-13	0.671233
rs356054	44601	0.0660966	rs1329428	54108	5.99221e-06	3.95542e-11	2.24598e-13	0.664384
rs742697	11507	0.0746785	rs1329428	54108	5.99221e-06	6.66308e-09	1.24345e-14	0.664384
rs10508731	51222	0.000442413	rs1329428	54108	5.99221e-06	1.36891e-08	2.44249e-15	0.643836
rs801321	3998	0.0189116	rs1329428	54108	5.99221e-06	6.79596e-09	1.73195e-14	0.643836
rs3915771	23815	0.000771569	rs1329428	54108	5.99221e-06	1.46269e-08	8.99281e-15	0.582192
rs1740752	19405	4.00177e-05	rs1330538	80922	0.0896084	4.70119e-09	5.00711e-14	0.773973
rs1329428	54108	5.99221e-06	rs1340598	87538	0.0516661	3.32201e-09	0	0.787671
rs3913094	79207	1.43822e-05	rs1340744	87885	0.00533006	3.45574e-10	7.69385e-14	0.69863
rs10492272	51958	0.00025865	rs1342652	83871	0.0121308	2.06462e-08	5.6799e-13	0.712329
rs1394608	45918	4.21437e-05	rs1344131	85787	0.00611806	5.13793e-09	5.12546e-12	0.623288
rs1329428	54108	5.99221e-06	rs1357194	84318	0.0409749	4.1113e-08	9.99201e-16	0.767123
rs1394608	45918	4.21437e-05	rs1359123	45982	0.0302752	7.35612e-08	9.69225e-14	0.753425
rs7698633	88957	0.000180847	rs1362932	90898	0.0195077	6.89189e-09	1.88738e-15	0.760274
rs10504043	11877	0.00281481	rs1363688	80178	3.84498e-05	2.57038e-09	3.33067e-16	0.794521
rs380390	43748	6.19921e-07	rs1363688	80178	3.84498e-05	3.07928e-11	0	0.794521
rs2695214	52504	0.0297267	rs1363688	80178	3.84498e-05	1.7461e-07	9.32587e-15	0.780822
rs209954	2958	0.00517196	rs1363688	80178	3.84498e-05	3.19007e-08	2.33147e-15	0.773973
rs568201	2752	0.00352089	rs1363688	80178	3.84498e-05	8.88441e-08	1.03251e-14	0.773973
rs10501439	71965	0.00016	rs1363688	80178	3.84498e-05	1.74389e-09	1.55431e-15	0.767123
rs10511467	76784	2.91445e-05	rs1363688	80178	3.84498e-05	2.2477e-09	2.55351e-15	0.767123
rs6598991	56674	0.000263719	rs1363688	80178	3.84498e-05	3.50772e-08	4.30767e-14	0.767123
rs2100054	23259	0.0305286	rs1363688	80178	3.84498e-05	6.20657e-08	2.25375e-14	0.767123
rs7628915	53740	0.00290962	rs1363688	80178	3.84498e-05	1.78249e-07	2.9976e-15	0.767123
rs2729257	5284	0.0286815	rs1363688	80178	3.84498e-05	3.59234e-07	1.57652e-14	0.760274
rs9322714	23322	0.118737	rs1363688	80178	3.84498e-05	1.73581e-08	2.33147e-14	0.753425
rs1329428	54108	5.99221e-06	rs1363688	80178	3.84498e-05	1.91759e-09	4.44089e-16	0.746575
rs9294603	47428	9.70268e-05	rs1363688	80178	3.84498e-05	2.85964e-10	1.88738e-15	0.746575
rs713392	75085	0.00153103	rs1363688	80178	3.84498e-05	5.49921e-09	2.34257e-14	0.746575
rs1866670	44252	0.0165895	rs1363688	80178	3.84498e-05	4.13994e-07	6.76126e-14	0.732877
rs580859	34452	0.0454655	rs1363688	80178	3.84498e-05	2.2504e-07	6.99441e-15	0.732877
rs4128315	1990	0.275389	rs1363688	80178	3.84498e-05	9.38716e-10	9.88098e-15	0.732877
rs10272438	33990	9.66677e-06	rs1363688	80178	3.84498e-05	2.02263e-08	3.9968e-15	0.726027
rs1008776	19773	0.00426334	rs1363688	80178	3.84498e-05	4.39971e-09	6.66134e-15	0.719178
rs1318392	17496	0.0137036	rs1363688	80178	3.84498e-05	2.13869e-08	1.15463e-14	0.719178
rs1914812	35697	0.0035778	rs1363688	80178	3.84498e-05	7.69989e-08	1.16018e-13	0.719178
rs966978	57226	0.00264653	rs1363688	80178	3.84498e-05	1.58511e-08	4.55191e-14	0.719178
rs6967345	18917	1.2394e-05	rs1363688	80178	3.84498e-05	5.85965e-09	1.25344e-13	0.712329
rs2191859	15970	0.00329747	rs1363688	80178	3.84498e-05	6.27365e-08	2.24154e-13	0.705479
rs2356376	77573	0.0116285	rs1363688	80178	3.84498e-05	6.25375e-09	9.53682e-14	0.705479
rs10495655	48510	0.0108672	rs1363688	80178	3.84498e-05	8.1781e-08	8.08242e-14	0.657534
rs1338787	16637	0.0108672	rs1363688	80178	3.84498e-05	8.1781e-08	8.08242e-14	0.609589
rs335826	79794	0.00581792	rs1368843	100930	0.0142444	4.63756e-09	1.11022e-15	0.787671
rs1570607	12244	8.60598e-05	rs1374998	52191	0.00787162	7.48282e-09	7.43849e-15	0.691781
rs380390	43748	6.19921e-07	rs1389021	85106	0.0898185	3.47667e-10	1.11022e-16	0.732877
rs1218553	15356	0.0141088	rs1394608	45918	4.21437e-05	2.42418e-09	1.44329e-15	0.780822
rs9303377	8957	0.0361475	rs1394608	45918	4.21437e-05	2.67179e-08	1.26565e-14	0.773973
rs2389863	8373	0.00195174	rs1394608	45918	4.21437e-05	2.09689e-09	5.85088e-14	0.767123
rs2389866	14492	0.00202874	rs1394608	45918	4.21437e-05	2.79718e-08	1.06803e-13	0.767123
rs3867162	35415	0.0942193	rs1394608	45918	4.21437e-05	2.13733e-07	2.23488e-13	0.767123
rs2378591	24967	0.0119501	rs1394608	45918	4.21437e-05	1.97584e-08	7.10543e-15	0.753425
rs6693481	33451	0.00116029	rs1394608	45918	4.21437e-05	2.9727e-08	8.73746e-14	0.753425
rs10495719	12403	0.00769564	rs1394608	45918	4.21437e-05	8.18374e-09	5.10703e-15	0.753425
rs1922296	35646	0.0140932	rs1394608	45918	4.21437e-05	1.75867e-10	2.22045e-16	0.726027
rs1434442	45138	0.0197883	rs1394608	45918	4.21437e-05	5.96138e-09	3.09752e-14	0.712329
rs1740752	19405	4.00177e-05	rs1394608	45918	4.21437e-05	1.53101e-08	2.93099e-14	0.678082
rs10494699	34242	0.0571749	rs1394608	45918	4.21437e-05	1.12529e-07	4.7562e-13	0.609589
rs1740752	19405	4.00177e-05	rs1397374	42453	0.0529359	5.51228e-09	2.85105e-13	0.767123
rs10272438	33990	9.66677e-06	rs1399250	95949	0.153652	6.13079e-09	0	0.767123
rs380390	43748	6.19921e-07	rs1419759	43760	0.145108	8.3036e-10	2.22045e-16	0.760274
rs380390	43748	6.19921e-07	rs1424482	49953	0.200929	2.52269e-09	7.77156e-16	0.753425
rs7044932	91137	0.00976069	rs1434817	92172	0.0118419	7.72737e-08	4.41425e-13	0.767123
rs1740752	19405	4.00177e-05	rs1439388	55037	0.0392418	2.01448e-09	1.10023e-13	0.678082
rs7104698	38129	0.000158929	rs1454235	65761	0.00443155	9.37049e-08	7.05325e-13	0.739726
rs9303474	23784	0.00109316	rs150917	50497	0.000484215	1.18761e-09	6.82898e-13	0.69863
rs1329428	54108	5.99221e-06	rs1510134	82857	0.000777812	1.32753e-10	2.22045e-16	0.780822
rs9294603	47428	9.70268e-05	rs1510134	82857	0.000777812	1.5228e-09	9.32587e-15	0.732877
rs10272438	33990	9.66677e-06	rs1510134	82857	0.000777812	3.86354e-11	2.33147e-15	0.705479
rs380390	43748	6.19921e-07	rs1510134	82857	0.000777812	1.57907e-10	0	0.691781
rs3775652	12147	3.72719e-07	rs1510134	82857	0.000777812	5.35258e-10	6.37268e-14	0.657534
rs1740752	19405	4.00177e-05	rs1526723	24638	0.0261844	8.63697e-08	4.30767e-14	0.739726
rs273185	37220	0.000731716	rs1535891	100364	0.000457168	2.11828e-07	1.52545e-13	0.773973
rs1594934	95126	0.00492546	rs1535891	100364	0.000457168	2.78805e-07	1.81597e-11	0.712329
rs713392	75085	0.00153103	rs1535891	100364	0.000457168	8.23293e-09	1.7164e-13	0.705479
rs3775652	12147	3.72719e-07	rs1538444	40992	0.00444511	1.21822e-09	3.89988e-12	0.732877
rs1329428	54108	5.99221e-06	rs1548542	103194	0.00438693	1.58895e-09	1.59872e-14	0.732877
rs1329428	54108	5.99221e-06	rs1555922	95983	0.169835	1.48527e-08	1.55431e-15	0.773973
rs10514683	17003	0.000908701	rs1557753	46282	0.000412431	3.44273e-07	5.95524e-13	0.657534
rs380390	43748	6.19921e-07	rs1571634	60906	0.0260323	1.09048e-08	3.88578e-15	0.753425
rs335826	79794	0.00581792	rs1575188	95885	0.00270158	8.23596e-10	2.22045e-16	0.787671
rs1329428	54108	5.99221e-06	rs1575188	95885	0.00270158	2.09124e-08	5.55112e-16	0.773973
rs1329428	54108	5.99221e-06	rs1590305	86922	0.0227608	4.31348e-09	6.66134e-16	0.767123
rs1406802	2434	0.0274402	rs1653157	33825	0.00118949	7.75245e-08	5.02751e-09	0.664384
rs380390	43748	6.19921e-07	rs1677189	76943	0.00505119	2.39635e-10	0	0.808219
rs1930022	69742	2.37049e-06	rs1731298	95014	0.00861083	2.41279e-09	1.56734e-11	0.705479
rs708254	1781	0.134994	rs1740752	19405	4.00177e-05	8.25305e-09	4.81837e-14	0.780822
rs10511422	6693	1.88034e-05	rs1740752	19405	4.00177e-05	7.89775e-09	3.81917e-14	0.767123
rs1359634	15164	0.00371043	rs1740752	19405	4.00177e-05	1.23532e-08	2.34257e-14	0.767123
rs7863587	4102	0.000188984	rs1740752	19405	4.00177e-05	2.91587e-08	1.93134e-12	0.767123
rs3775652	12147	3.72719e-07	rs1740752	19405	4.00177e-05	5.28595e-10	2.22045e-15	0.760274
rs10254116	12358	0.000139803	rs1740752	19405	4.00177e-05	1.71687e-08	7.99361e-15	0.746575
rs10495719	12403	0.00769564	rs1740752	19405	4.00177e-05	3.25417e-10	0	0.739726
rs291962	15234	0.0286208	rs1740752	19405	4.00177e-05	1.25261e-08	6.40599e-14	0.726027
rs10483261	16433	0.0195938	rs1740752	19405	4.00177e-05	5.64958e-07	2.16493e-13	0.657534
rs1329428	54108	5.99221e-06	rs1742923	84894	0.00810043	6.42762e-10	3.33067e-16	0.780822
rs380390	43748	6.19921e-07	rs1742923	84894	0.00810043	2.31538e-10	0	0.69863
rs10272438	33990	9.66677e-06	rs176880	69108	0.000786539	5.74104e-08	1.77636e-15	0.767123
rs1329428	54108	5.99221e-06	rs1785512	79436	0.00424579	5.69811e-09	1.88738e-15	0.794521
rs380390	43748	6.19921e-07	rs1785512	79436	0.00424579	1.1769e-08	4.55191e-15	0.780822
rs1329428	54108	5.99221e-06	rs1807333	100467	0.00936152	2.28803e-09	2.22045e-16	0.767123
rs1233255	46829	0.000472019	rs1820071	48891	0.111153	2.27757e-07	1.88738e-14	0.760274
rs1394608	45918	4.21437e-05	rs185357	53174	0.0657863	1.83241e-09	3.9968e-15	0.739726
rs1329428	54108	5.99221e-06	rs1880540	72409	0.00421846	8.67919e-10	0	0.794521
rs380390	43748	6.19921e-07	rs1880540	72409	0.00421846	1.57981e-09	4.44089e-16	0.732877
rs380390	43748	6.19921e-07	rs1882027	91944	0.261397	2.08852e-09	1.66533e-14	0.726027
rs3915771	23815	0.000771569	rs1897127	51075	0.0746908	1.08746e-07	3.24296e-13	0.678082
rs10272438	33990	9.66677e-06	rs191111	62546	0.0144833	1.29021e-08	6.88338e-15	0.746575
rs10495405	4476	0.00444511	rs1930022	69742	2.37049e-06	1.93614e-10	4.09117e-13	0.732877
rs1538444	40992	0.00444511	rs1930022	69742	2.37049e-06	1.93614e-10	4.09117e-13	0.732877
rs10508291	6661	0.00171121	rs1930022	69742	2.37049e-06	1.93717e-09	3.13416e-13	0.691781
rs380390	43748	6.19921e-07	rs1938923	50067	0.249419	8.51974e-10	2.36478e-14	0.732877
rs380390	43748	6.19921e-07	rs1943581	49423	0.276913	1.71698e-10	0	0.732877
rs10512174	10645	0.000194157	rs1972634	37011	0.0182394	1.6135e-09	2.22045e-16	0.767123
rs10272438	33990	9.66677e-06	rs1976109	59031	0.00858831	5.10795e-09	1.11022e-15	0.780822
rs1394608	45918	4.21437e-05	rs198061	46157	0.113277	3.31651e-09	1.22125e-15	0.753425
rs10511467	76784	2.91445e-05	rs1982653	86150	0.00321544	5.18438e-08	1.35741e-10	0.732877
rs10272438	33990	9.66677e-06	rs1986404	90022	0.000293567	9.07778e-08	6.06182e-14	0.760274
rs10507009	60276	0.000573827	rs1986404	90022	0.000293567	2.20884e-07	8.01914e-13	0.760274
rs10508731	51222	0.000442413	rs1986404	90022	0.000293567	3.87525e-08	2.57572e-14	0.712329
rs1329428	54108	5.99221e-06	rs1989344	63827	0.00214766	1.16327e-07	1.67644e-14	0.767123
rs10500029	8236	0.0133477	rs200642	75300	0.000368038	3.3367e-07	5.81535e-13	0.773973
rs2999859	2700	0.00332572	rs200642	75300	0.000368038	3.11459e-07	5.05151e-14	0.767123
rs1394608	45918	4.21437e-05	rs200642	75300	0.000368038	3.20464e-07	2.91878e-13	0.767123
rs1329428	54108	5.99221e-06	rs200642	75300	0.000368038	2.64316e-08	1.85407e-14	0.753425
rs380390	43748	6.19921e-07	rs200642	75300	0.000368038	1.1082e-09	3.33067e-16	0.726027
rs1473470	38397	0.00121872	rs200642	75300	0.000368038	3.53379e-08	4.55191e-14	0.719178
rs10514336	49666	0.000142688	rs200642	75300	0.000368038	2.65451e-09	7.60503e-14	0.705479
rs943653	74586	0.00332506	rs200642	75300	0.000368038	1.10699e-07	1.11688e-13	0.69863
rs10272438	33990	9.66677e-06	rs200642	75300	0.000368038	3.47489e-08	5.9952e-15	0.650685
rs1329428	54108	5.99221e-06	rs2009373	56986	0.118963	7.63905e-10	2.10942e-15	0.705479
rs3775652	12147	3.72719e-07	rs206695	42139	0.00102786	7.45863e-10	4.65183e-14	0.705479
rs380390	43748	6.19921e-07	rs2113379	53255	0.000402725	5.12888e-10	1.11022e-16	0.753425
rs10512174	10645	0.000194157	rs2138009	11091	0.025341	6.85165e-08	6.14619e-13	0.760274
rs1329428	54108	5.99221e-06	rs2143881	75760	0.000465223	1.05049e-09	1.33227e-15	0.732877
rs10492272	51958	0.00025865	rs2171460	92770	0.260767	1.01822e-08	3.78586e-12	0.719178
rs380390	43748	6.19921e-07	rs217326	93243	0.0289208	2.19145e-09	2.22045e-16	0.726027
rs380390	43748	6.19921e-07	rs2176324	72480	0.130037	9.49107e-10	2.22045e-16	0.773973
rs1329428	54108	5.99221e-06	rs2178381	63332	0.00076737	6.84508e-10	1.88738e-15	0.760274
rs1329428	54108	5.99221e-06	rs2206416	91510	0.0899126	1.01627e-08	1.44329e-14	0.767123
rs1329428	54108	5.99221e-06	rs221580	61867	0.000868627	4.50951e-10	2.22045e-16	0.767123
rs380390	43748	6.19921e-07	rs2224762	97535	0.0199111	2.44471e-12	0	0.732877
rs10254116	12358	0.000139803	rs2278785	22879	0.0106762	4.40784e-10	8.21565e-15	0.760274
rs7467596	79546	0.00334403	rs2310316	97260	0.105295	6.73025e-06	2.71694e-12	0.760274
rs3775652	12147	3.72719e-07	rs2347060	52012	0.0039223	1.22995e-08	1.17804e-10	0.739726
rs380390	43748	6.19921e-07	rs2380684	75884	0.0455521	9.2214e-12	4.44089e-16	0.678082
rs380390	43748	6.19921e-07	rs2402053	57476	0.00805195	2.65932e-12	0	0.739726
rs380390	43748	6.19921e-07	rs2421596	46027	0.0976594	1.02968e-09	0	0.767123
rs3775652	12147	3.72719e-07	rs242695	34125	0.0251149	7.73237e-10	2.10254e-12	0.726027
rs1329428	54108	5.99221e-06	rs2432	93254	0.0232583	1.06919e-08	7.77156e-16	0.684932
rs10272438	33990	9.66677e-06	rs2474584	68503	0.000786539	5.74104e-08	1.77636e-15	0.767123
rs10504121	28222	0.000877592	rs2474584	68503	0.000786539	6.58517e-08	4.47709e-12	0.726027
rs1329428	54108	5.99221e-06	rs2474584	68503	0.000786539	2.47444e-07	1.84963e-13	0.664384
rs1394608	45918	4.21437e-05	rs248364	67786	0.00513609	6.79318e-09	7.21645e-15	0.767123
rs3915771	23815	0.000771569	rs2512245	63108	0.00218854	3.88153e-08	4.19409e-12	0.650685
rs10512174	10645	0.000194157	rs2513240	56785	0.001532	2.6931e-10	5.32907e-15	0.753425
rs6053291	42647	0.000195683	rs2513240	56785	0.001532	4.68107e-06	6.20504e-13	0.746575
rs380390	43748	6.19921e-07	rs2607693	61887	4.29335e-05	8.76813e-10	7.99361e-15	0.760274
rs1329428	54108	5.99221e-06	rs261796	102452	0.000764953	7.06402e-09	1.11022e-15	0.794521
rs380390	43748	6.19921e-07	rs261796	102452	0.000764953	1.51702e-09	2.22045e-16	0.773973
rs2473538	23612	0.00951146	rs273185	37220	0.000731716	4.33427e-08	1.13942e-12	0.726027
rs1740752	19405	4.00177e-05	rs2821238	71520	0.0569285	6.32775e-08	1.59872e-14	0.746575
rs380390	43748	6.19921e-07	rs2823175	99210	0.00443191	3.64479e-10	0	0.746575
rs10483226	8728	0.000767379	rs2823310	11907	0.0630148	5.70187e-09	1.81632e-13	0.705479
rs1363688	80178	3.84498e-05	rs2828155	96968	0.00184856	4.0338e-10	3.33067e-16	0.780822
rs1394608	45918	4.21437e-05	rs2828155	96968	0.00184856	8.29268e-10	5.55112e-16	0.780822
rs9294603	47428	9.70268e-05	rs2828155	96968	0.00184856	4.80678e-09	7.41629e-14	0.726027
rs380390	43748	6.19921e-07	rs2829015	54213	0.186882	3.55751e-10	3.33067e-15	0.726027
rs3775652	12147	3.72719e-07	rs283917	43316	0.0102007	1.7128e-09	4.25637e-12	0.705479
rs10492272	51958	0.00025865	rs285572	82897	0.0439334	1.21888e-10	4.4964e-14	0.760274
rs380390	43748	6.19921e-07	rs2877967	56802	0.243557	1.15898e-08	3.33067e-16	0.739726
rs6673130	14078	0.0243687	rs288247	41808	0.00108943	8.72758e-07	2.5191e-12	0.773973
rs1570607	12244	8.60598e-05	rs288247	41808	0.00108943	1.6909e-06	2.7256e-13	0.726027
rs1394608	45918	4.21437e-05	rs2980705	62235	0.0131852	6.69086e-07	5.02931e-14	0.760274
rs380390	43748	6.19921e-07	rs3113765	75001	0.0293862	1.18984e-08	1.11022e-16	0.705479
rs3775652	12147	3.72719e-07	rs32249	26467	0.108365	3.43661e-10	7.67386e-13	0.726027
rs380390	43748	6.19921e-07	rs324582	91425	0.0251149	1.33812e-08	3.80806e-14	0.739726
rs380390	43748	6.19921e-07	rs324584	97476	0.0254047	4.55573e-08	7.00551e-14	0.732877
rs1329428	54108	5.99221e-06	rs324584	97476	0.0254047	9.11908e-09	2.35367e-14	0.726027
rs795484	6091	0.01339	rs335826	79794	0.00581792	4.72574e-10	0	0.773973
rs1740752	19405	4.00177e-05	rs3737681	89828	0.00810458	3.25088e-08	7.18314e-14	0.726027
rs1394608	45918	4.21437e-05	rs3743175	100277	0.00184856	8.29268e-10	5.55112e-16	0.780822
rs1740752	19405	4.00177e-05	rs3743175	100277	0.00184856	4.1776e-07	6.10623e-14	0.780822
rs9294603	47428	9.70268e-05	rs3743175	100277	0.00184856	4.80678e-09	7.41629e-14	0.726027
rs2019727	32373	0.000575977	rs3758141	39537	0.00049705	4.89131e-09	8.61533e-14	0.780822
rs10272438	33990	9.66677e-06	rs376068	96183	0.111765	2.3483e-10	2.22045e-16	0.767123
rs1740752	19405	4.00177e-05	rs3768262	83411	0.0569285	6.51571e-09	1.33227e-15	0.773973
rs1740752	19405	4.00177e-05	rs3773563	103530	0.00827725	8.14523e-08	2.15383e-14	0.753425
rs10511422	6693	1.88034e-05	rs3775652	12147	3.72719e-07	8.29504e-11	3.83582e-13	0.732877
rs10495405	4476	0.00444511	rs3775652	12147	3.72719e-07	1.21822e-09	3.89988e-12	0.732877
rs1406228	2790	0.001256	rs3775652	12147	3.72719e-07	3.90336e-10	3.59712e-13	0.726027
rs380390	43748	6.19921e-07	rs3781868	95678	0.167928	3.35259e-10	0	0.780822
rs10272438	33990	9.66677e-06	rs3801105	69503	0.00150329	4.71012e-08	4.10783e-15	0.712329
rs10509651	5440	0.114183	rs380390	43748	6.19921e-07	7.12868e-10	1.11022e-16	0.787671
rs949780	7507	0.0803006	rs380390	43748	6.19921e-07	1.01552e-10	0	0.780822
rs961360	34447	0.00103497	rs380390	43748	6.19921e-07	1.37879e-10	0	0.780822
rs963135	14194	0.0778442	rs380390	43748	6.19921e-07	3.8148e-10	0	0.780822
rs10507979	25821	0.262566	rs380390	43748	6.19921e-07	1.58746e-09	1.11022e-16	0.773973
rs10509338	10784	0.0165099	rs380390	43748	6.19921e-07	2.34985e-08	1.11022e-15	0.773973
rs10514683	17003	0.000908701	rs380390	43748	6.19921e-07	3.02426e-08	5.55112e-16	0.773973
rs315511	13847	0.00838308	rs380390	43748	6.19921e-07	9.6244e-10	0	0.773973
rs6967345	18917	1.2394e-05	rs380390	43748	6.19921e-07	1.54476e-09	2.22045e-16	0.773973
rs1359634	15164	0.00371043	rs380390	43748	6.19921e-07	2.92052e-08	3.55271e-15	0.767123
rs618499	400	0.0827035	rs380390	43748	6.19921e-07	1.33974e-10	0	0.767123
rs6693481	33451	0.00116029	rs380390	43748	6.19921e-07	6.07599e-10	5.55112e-16	0.767123
rs10512174	10645	0.000194157	rs380390	43748	6.19921e-07	4.23707e-11	1.11022e-16	0.767123
rs335368	24908	0.00134909	rs380390	43748	6.19921e-07	3.91251e-10	5.88418e-15	0.767123
rs718263	14047	0.00850462	rs380390	43748	6.19921e-07	1.44008e-10	2.22045e-16	0.760274
rs10487416	20021	0.208945	rs380390	43748	6.19921e-07	2.59662e-10	1.11022e-16	0.753425
rs2182446	8912	0.0013559	rs380390	43748	6.19921e-07	2.44486e-10	1.11022e-16	0.753425
rs10506368	22580	0.00403947	rs380390	43748	6.19921e-07	2.16418e-08	6.66134e-16	0.746575
rs273571	5230	0.0105295	rs380390	43748	6.19921e-07	3.35428e-10	5.55112e-16	0.746575
rs10488712	32122	0.00104586	rs380390	43748	6.19921e-07	7.98558e-10	4.44089e-16	0.739726
rs6802458	39926	0.00362789	rs380390	43748	6.19921e-07	2.55889e-10	1.11022e-15	0.739726
rs7859262	35331	0.012866	rs380390	43748	6.19921e-07	6.70767e-09	2.22045e-16	0.739726
rs10508642	36070	0.0377953	rs380390	43748	6.19921e-07	1.41625e-08	9.54792e-14	0.732877
rs10511145	18229	0.0164288	rs380390	43748	6.19921e-07	3.57226e-11	0	0.732877
rs2318502	7044	0.00242563	rs380390	43748	6.19921e-07	1.44287e-10	2.22045e-16	0.732877
rs324586	9703	0.0101529	rs380390	43748	6.19921e-07	2.80786e-09	3.55271e-15	0.732877
rs10272438	33990	9.66677e-06	rs380390	43748	6.19921e-07	7.7948e-11	0	0.726027
rs10490131	13543	0.0154492	rs380390	43748	6.19921e-07	6.39682e-09	1.66533e-15	0.726027
rs10499247	604	0.0251149	rs380390	43748	6.19921e-07	2.05438e-08	1.34337e-14	0.726027
rs10503193	7687	0.0571749	rs380390	43748	6.19921e-07	2.27111e-09	2.22045e-15	0.726027
rs6053291	42647	0.000195683	rs380390	43748	6.19921e-07	7.79609e-10	7.77156e-16	0.726027
rs718913	16598	0.0102007	rs380390	43748	6.19921e-07	1.5573e-09	2.66454e-15	0.726027
rs10504339	11609	0.00231329	rs380390	43748	6.19921e-07	1.22471e-10	7.77156e-16	0.719178
rs1926489	7026	0.108879	rs380390	43748	6.19921e-07	5.68912e-12	0	0.719178
rs3915771	23815	0.000771569	rs380390	43748	6.19921e-07	8.49329e-10	0	0.719178
rs501138	20400	0.000655266	rs380390	43748	6.19921e-07	1.16315e-09	1.11022e-16	0.719178
rs10495990	17824	0.00612306	rs380390	43748	6.19921e-07	2.01997e-10	9.99201e-16	0.712329
rs1565216	17029	0.00299636	rs380390	43748	6.19921e-07	4.92159e-09	2.59792e-14	0.712329
rs10483314	16459	0.00188941	rs380390	43748	6.19921e-07	2.87683e-11	0	0.705479
rs6491544	36607	0.252099	rs380390	43748	6.19921e-07	2.56837e-10	1.11022e-16	0.705479
rs10511573	36979	0.019017	rs380390	43748	6.19921e-07	2.52189e-09	0	0.691781
rs1740752	19405	4.00177e-05	rs380390	43748	6.19921e-07	3.53068e-09	3.21965e-15	0.684932
rs967436	29014	0.298846	rs380390	43748	6.19921e-07	1.22215e-10	0	0.684932
rs3775652	12147	3.72719e-07	rs380390	43748	6.19921e-07	3.08071e-10	1.11022e-15	0.678082
rs10513109	20560	0.00557296	rs380390	43748	6.19921e-07	2.07432e-09	1.9984e-15	0.657534
	18959	0.0192314	rs380390	43748	6.19921e-07	6.23837e-10	2.78666e-14	0.657534
rs1329428	54108	5.99221e-06	rs3913094	79207	1.43822e-05	9.49617e-11	1.11022e-16	0.780822
rs6967345	18917	1.2394e-05	rs3913094	79207	1.43822e-05	9.08661e-11	7.77156e-16	0.767123
rs380390	43748	6.19921e-07	rs3913094	79207	1.43822e-05	1.22404e-09	2.22045e-16	0.732877
rs6053291	42647	0.000195683	rs3913094	79207	1.43822e-05	2.969e-09	2.17604e-14	0.732877
rs1930022	69742	2.37049e-06	rs3913094	79207	1.43822e-05	6.82444e-11	6.42486e-13	0.719178
rs551591	65599	0.000322654	rs3913094	79207	1.43822e-05	5.30494e-08	2.498e-13	0.719178
rs272867	49219	0.00554194	rs3913094	79207	1.43822e-05	8.62246e-09	5.36238e-13	0.712329
rs3801937	13598	0.00717663	rs3913094	79207	1.43822e-05	2.17867e-10	8.88178e-16	0.691781
rs1329428	54108	5.99221e-06	rs3914244	88612	1.70877e-05	1.1106e-09	3.33067e-16	0.773973
rs6967345	18917	1.2394e-05	rs3914244	88612	1.70877e-05	1.76416e-10	2.22045e-15	0.767123
rs380390	43748	6.19921e-07	rs3914244	88612	1.70877e-05	2.9152e-09	7.77156e-16	0.746575
rs6053291	42647	0.000195683	rs3914244	88612	1.70877e-05	5.12073e-09	4.75175e-14	0.746575
rs10495668	83232	0.00109272	rs3914244	88612	1.70877e-05	5.61673e-08	3.31368e-12	0.732877
rs1930022	69742	2.37049e-06	rs3914244	88612	1.70877e-05	7.84259e-11	5.8209e-13	0.726027
rs1340744	87885	0.00533006	rs3914244	88612	1.70877e-05	3.98544e-10	1.04805e-13	0.719178
rs290483	76299	0.000859288	rs3914244	88612	1.70877e-05	1.20112e-08	4.10227e-13	0.712329
rs551591	65599	0.000322654	rs3914244	88612	1.70877e-05	1.11568e-07	8.41438e-13	0.705479
rs6764287	19509	0.00268989	rs3915771	23815	0.000771569	2.26107e-07	2.39941e-12	0.664384
rs380390	43748	6.19921e-07	rs3935969	73851	0.0115789	3.49408e-09	3.9968e-15	0.678082
rs10511467	76784	2.91445e-05	rs404199	90647	0.00114652	2.15325e-08	2.6934e-13	0.732877
rs82159	59286	0.000363937	rs404199	90647	0.00114652	1.48098e-08	9.05054e-13	0.732877
rs1394608	45918	4.21437e-05	rs4131535	84448	0.200566	1.35333e-08	1.4333e-13	0.746575
rs1394608	45918	4.21437e-05	rs4292478	94639	0.00062973	4.33404e-09	4.66294e-15	0.753425
rs200642	75300	0.000368038	rs4319975	83404	0.073619	3.25861e-07	3.70926e-13	0.746575
rs10512413	60240	0.000211141	rs4444160	76733	0.00115733	7.74028e-07	1.84186e-13	0.712329
rs10495199	56735	0.00165429	rs4444160	76733	0.00115733	5.04318e-07	3.03091e-14	0.69863
rs1329428	54108	5.99221e-06	rs4444160	76733	0.00115733	1.82485e-08	7.12763e-14	0.657534
rs380390	43748	6.19921e-07	rs4528122	55620	0.0653241	1.37629e-09	1.11022e-16	0.767123
rs1394608	45918	4.21437e-05	rs4540890	46721	0.0013496	2.01308e-08	5.10703e-15	0.732877
rs3775652	12147	3.72719e-07	rs4546363	59498	0.00848784	9.85976e-10	2.98872e-13	0.705479
rs10272438	33990	9.66677e-06	rs456412	99300	0.00361723	9.59536e-09	7.77156e-15	0.773973
rs6053291	42647	0.000195683	rs4629050	79607	0.0113098	2.13562e-08	1.81299e-13	0.746575
rs10254116	12358	0.000139803	rs4684343	13786	0.00759952	3.04761e-08	9.32698e-13	0.753425
rs10254116	12358	0.000139803	rs4784489	74803	0.00216959	3.93847e-07	2.61124e-13	0.732877
rs380390	43748	6.19921e-07	rs4794160	74817	0.0742758	4.27176e-09	1.11022e-16	0.773973
rs1740752	19405	4.00177e-05	rs4894367	76919	0.00163349	2.86661e-07	1.64391e-12	0.753425
rs1548255	4514	0.000786539	rs4894367	76919	0.00163349	3.31835e-06	1.54232e-12	0.746575
rs1329428	54108	5.99221e-06	rs4894367	76919	0.00163349	9.26627e-08	1.80966e-14	0.650685
rs551591	65599	0.000322654	rs4894840	87908	0.00142144	1.83774e-06	4.39981e-13	0.767123
rs4444160	76733	0.00115733	rs4894840	87908	0.00142144	1.67263e-07	8.97171e-13	0.753425
rs380390	43748	6.19921e-07	rs4919308	78820	0.114183	1.18069e-08	6.52811e-14	0.726027
rs380390	43748	6.19921e-07	rs4920799	69201	0.000200734	4.87085e-11	0	0.739726
rs1329428	54108	5.99221e-06	rs4920799	69201	0.000200734	1.42222e-08	3.42171e-13	0.719178
rs1406228	2790	0.001256	rs4920799	69201	0.000200734	3.60744e-08	1.0425e-13	0.705479
rs10272438	33990	9.66677e-06	rs502028	91330	0.0476777	1.1005e-09	8.21565e-15	0.732877
rs1740752	19405	4.00177e-05	rs546658	33682	0.199597	3.1948e-08	1.9873e-14	0.760274
rs1329428	54108	5.99221e-06	rs548175	93156	0.138699	4.94209e-09	2.22045e-15	0.780822
rs1961352	27383	0.0532955	rs551591	65599	0.000322654	1.28453e-07	1.86517e-13	0.678082
rs380390	43748	6.19921e-07	rs555174	53491	0.000793021	4.32615e-10	0	0.780822
rs3775652	12147	3.72719e-07	rs555174	53491	0.000793021	1.33654e-09	1.38445e-13	0.753425
rs6693481	33451	0.00116029	rs555174	53491	0.000793021	1.37009e-07	8.28804e-12	0.671233
rs10272438	33990	9.66677e-06	rs557549	80184	0.0251149	2.3903e-08	6.66134e-16	0.773973
rs10486157	26982	0.00116411	rs6053291	42647	0.000195683	6.67614e-08	5.37348e-14	0.780822
rs3794247	24094	0.0515598	rs6053291	42647	0.000195683	2.08235e-06	9.06053e-13	0.760274
rs6861906	36702	0.00186171	rs6053291	42647	0.000195683	1.34609e-07	2.02061e-14	0.753425
rs10513202	17615	0.000290718	rs6053291	42647	0.000195683	4.23905e-08	7.17204e-14	0.739726
rs9790802	20004	0.0349101	rs6053291	42647	0.000195683	2.19711e-07	1.43663e-13	0.719178
rs10486122	30935	0.0636019	rs6053291	42647	0.000195683	2.46257e-07	6.91669e-13	0.712329
rs951993	34928	0.02573	rs6053291	42647	0.000195683	1.88697e-07	5.64215e-13	0.69863
rs380390	43748	6.19921e-07	rs6101183	45071	0.288377	1.02893e-09	9.99201e-16	0.712329
rs4784489	74803	0.00216959	rs6104678	91583	0.000211533	2.85525e-08	2.18048e-13	0.767123
rs7977910	55003	0.18962	rs6104678	91583	0.000211533	1.48936e-07	2.20024e-12	0.760274
rs1329428	54108	5.99221e-06	rs6104678	91583	0.000211533	1.54786e-07	1.57652e-13	0.753425
rs1943394	2883	0.111955	rs6104678	91583	0.000211533	6.10007e-08	2.03393e-13	0.753425
rs10508035	45255	0.000629355	rs6104678	91583	0.000211533	1.60838e-08	4.82947e-14	0.746575
rs966978	57226	0.00264653	rs6104678	91583	0.000211533	7.41967e-08	2.88658e-15	0.739726
rs10492272	51958	0.00025865	rs6104678	91583	0.000211533	2.43725e-09	2.22045e-15	0.726027
rs380390	43748	6.19921e-07	rs6104678	91583	0.000211533	4.56379e-11	2.22045e-16	0.69863
rs200642	75300	0.000368038	rs6104678	91583	0.000211533	5.37736e-07	1.67422e-13	0.609589
rs206695	42139	0.00102786	rs6484249	68239	0.01225	1.35359e-06	4.52741e-11	0.678082
rs1394608	45918	4.21437e-05	rs6484249	68239	0.01225	6.81063e-09	1.15463e-14	0.657534
rs10489581	14227	0.00213872	rs649031	76235	0.00129666	1.70492e-07	2.76668e-13	0.753425
rs10492272	51958	0.00025865	rs6774289	55520	0.00741017	2.86039e-10	1.2601e-13	0.753425
rs7104698	38129	0.000158929	rs6774289	55520	0.00741017	7.58435e-09	6.4726e-14	0.732877
rs10272438	33990	9.66677e-06	rs6812406	103041	0.0805132	1.54837e-08	4.21885e-15	0.69863
rs1394608	45918	4.21437e-05	rs6814789	97261	0.0397545	5.39032e-08	4.67404e-14	0.739726
rs1740752	19405	4.00177e-05	rs6863462	26688	0.007662	1.93638e-08	1.37668e-14	0.787671
rs10254116	12358	0.000139803	rs6902361	44758	0.00153167	1.32514e-07	1.53211e-14	0.684932
rs10512174	10645	0.000194157	rs7005234	21416	0.00764302	4.52582e-09	1.11022e-15	0.767123
rs10272438	33990	9.66677e-06	rs7006908	89756	0.000137934	1.26447e-09	0	0.794521
rs10254116	12358	0.000139803	rs7006908	89756	0.000137934	4.54603e-11	0	0.787671
rs380390	43748	6.19921e-07	rs7006908	89756	0.000137934	7.11112e-10	9.99201e-16	0.773973
rs10490631	81134	0.00213638	rs7006908	89756	0.000137934	2.26337e-08	5.55112e-16	0.767123
rs206695	42139	0.00102786	rs7006908	89756	0.000137934	6.37081e-08	3.10862e-15	0.760274
rs6484249	68239	0.01225	rs7006908	89756	0.000137934	7.78109e-07	1.43774e-13	0.753425
rs2113379	53255	0.000402725	rs7006908	89756	0.000137934	8.91155e-10	6.43929e-15	0.753425
rs3775652	12147	3.72719e-07	rs7006908	89756	0.000137934	1.00944e-08	5.26468e-13	0.753425
rs555174	53491	0.000793021	rs7006908	89756	0.000137934	1.08742e-08	5.55112e-15	0.746575
rs2711368	62256	0.0317739	rs7006908	89756	0.000137934	6.11965e-08	4.87776e-12	0.746575
rs7104698	38129	0.000158929	rs7006908	89756	0.000137934	4.7114e-08	3.93019e-14	0.746575
rs10485193	82486	0.00418674	rs7006908	89756	0.000137934	5.26434e-07	4.54192e-13	0.732877
rs10508035	45255	0.000629355	rs7006908	89756	0.000137934	2.50813e-08	1.02929e-12	0.732877
rs1329428	54108	5.99221e-06	rs7006908	89756	0.000137934	1.46415e-08	5.9952e-15	0.726027
rs767435	10141	0.00280566	rs7006908	89756	0.000137934	8.47981e-08	3.33067e-15	0.719178
rs961360	34447	0.00103497	rs7006908	89756	0.000137934	3.79222e-08	1.65867e-13	0.69863
rs6693481	33451	0.00116029	rs7006908	89756	0.000137934	2.93455e-08	7.9492e-14	0.657534
rs380390	43748	6.19921e-07	rs709274	47271	0.00437642	5.95429e-08	4.44089e-16	0.767123
rs10512174	10645	0.000194157	rs7104698	38129	0.000158929	6.54006e-10	3.13083e-14	0.739726
rs1740752	19405	4.00177e-05	rs7104698	38129	0.000158929	1.33551e-10	1.11022e-15	0.732877
rs9286760	1006	0.00344469	rs7104698	38129	0.000158929	1.30266e-07	2.11642e-11	0.719178
rs10495519	13017	0.00236649	rs7104698	38129	0.000158929	6.61613e-08	1.86436e-11	0.712329
rs3775652	12147	3.72719e-07	rs7104698	38129	0.000158929	1.99488e-10	1.18794e-14	0.671233
rs1394608	45918	4.21437e-05	rs711674	79038	0.00580096	2.18991e-09	2.33147e-15	0.719178
rs10272438	33990	9.66677e-06	rs713392	75085	0.00153103	2.98665e-09	0	0.794521
rs10254116	12358	0.000139803	rs713392	75085	0.00153103	3.31011e-07	3.54161e-14	0.767123
rs1236514	68027	0.0134537	rs713392	75085	0.00153103	1.73214e-07	8.72302e-13	0.767123
rs1723580	10401	0.028845	rs713392	75085	0.00153103	6.53993e-09	5.87974e-13	0.760274
rs1930022	69742	2.37049e-06	rs713392	75085	0.00153103	1.21993e-08	1.4448e-11	0.746575
rs1394608	45918	4.21437e-05	rs713392	75085	0.00153103	1.24317e-09	8.21565e-15	0.746575
rs1329428	54108	5.99221e-06	rs717246	64573	0.0107393	5.75622e-09	4.44089e-16	0.780822
rs10508731	51222	0.000442413	rs718309	67920	0.00105454	6.06593e-08	1.53211e-14	0.773973
rs3775652	12147	3.72719e-07	rs718309	67920	0.00105454	5.92139e-09	9.37228e-12	0.69863
rs10486157	26982	0.00116411	rs7185187	95232	0.000722151	1.00337e-08	4.4742e-14	0.767123
rs7048634	48018	0.0572132	rs7185187	95232	0.000722151	2.10483e-09	3.89688e-14	0.753425
rs3775652	12147	3.72719e-07	rs724211	90937	0.00396566	1.12045e-09	1.21914e-12	0.712329
rs1363688	80178	3.84498e-05	rs724211	90937	0.00396566	9.88586e-08	1.40776e-13	0.705479
rs380390	43748	6.19921e-07	rs724972	76613	0.00994688	4.03304e-11	0	0.739726
rs380390	43748	6.19921e-07	rs725518	46516	4.87347e-05	4.59307e-09	6.66134e-16	0.773973
rs3775652	12147	3.72719e-07	rs725518	46516	4.87347e-05	2.44424e-11	1.06581e-14	0.664384
rs10492272	51958	0.00025865	rs725901	78450	0.00805865	5.23526e-10	5.40679e-14	0.767123
rs10485193	82486	0.00418674	rs726246	91633	0.00270174	1.24387e-08	5.4734e-14	0.753425
rs1740752	19405	4.00177e-05	rs727454	96822	0.000231846	5.78114e-08	4.4964e-14	0.773973
rs3775652	12147	3.72719e-07	rs727454	96822	0.000231846	1.63016e-09	5.59552e-14	0.746575
rs4313439	71041	0.0149269	rs727454	96822	0.000231846	3.40332e-09	1.32117e-14	0.69863
rs1329428	54108	5.99221e-06	rs7309402	93294	0.166213	1.57471e-08	1.32117e-14	0.773973
rs380390	43748	6.19921e-07	rs7322610	65518	0.282646	3.0142e-10	3.33067e-16	0.705479
rs380390	43748	6.19921e-07	rs743430	98230	0.0369812	6.82055e-10	4.28546e-14	0.691781
rs1329428	54108	5.99221e-06	rs7467596	79546	0.00334403	2.02139e-11	0	0.767123
rs3915771	23815	0.000771569	rs7480564	101907	0.000434618	4.17053e-08	5.07372e-14	0.753425
rs10507009	60276	0.000573827	rs7682791	85674	0.00131961	1.75411e-07	1.33171e-12	0.684932
rs1394608	45918	4.21437e-05	rs769548	83158	0.00334056	5.18383e-07	7.4718e-14	0.69863
rs3844556	35752	0.00260345	rs7698633	88957	0.000180847	2.4723e-08	5.9841e-14	0.746575
rs713392	75085	0.00153103	rs7698633	88957	0.000180847	1.41179e-07	7.4607e-13	0.678082
rs1329428	54108	5.99221e-06	rs7774436	95933	0.0104491	5.02359e-09	4.44089e-16	0.767123
rs380390	43748	6.19921e-07	rs7774436	95933	0.0104491	2.60704e-10	2.22045e-16	0.69863
rs10272438	33990	9.66677e-06	rs7790991	64041	0.00380955	5.01249e-08	4.66294e-15	0.712329
rs10272438	33990	9.66677e-06	rs7831835	77770	0.0677325	1.36549e-09	2.10942e-15	0.760274
rs1329428	54108	5.99221e-06	rs790356	100168	0.145631	7.76023e-08	2.66454e-15	0.760274
rs6053291	42647	0.000195683	rs8045106	100568	0.0305177	2.28351e-06	2.80886e-13	0.780822
rs7006908	89756	0.000137934	rs8078890	99731	0.000517607	5.21822e-07	1.4504e-12	0.753425
rs10488386	86692	0.0197882	rs8078890	99731	0.000517607	3.00705e-08	2.12053e-14	0.746575
rs10510895	57874	0.00456118	rs8078890	99731	0.000517607	5.15777e-06	6.85496e-12	0.746575
rs1740752	19405	4.00177e-05	rs82159	59286	0.000363937	6.39057e-08	7.27196e-14	0.705479
rs1363688	80178	3.84498e-05	rs871153	97574	0.0258028	1.86766e-08	4.78506e-14	0.760274
rs380390	43748	6.19921e-07	rs920226	48963	0.0058094	1.41007e-10	4.44089e-16	0.760274
rs1363688	80178	3.84498e-05	rs920296	87422	0.0384066	1.67516e-09	4.10783e-15	0.732877
rs2474584	68503	0.000786539	rs9294383	72835	0.00110591	4.56876e-07	4.43767e-12	0.746575
rs1740752	19405	4.00177e-05	rs9294603	47428	9.70268e-05	7.164e-09	9.4369e-15	0.732877
rs718759	759	0.00177386	rs9294603	47428	9.70268e-05	9.99986e-10	3.44169e-15	0.678082
rs3775652	12147	3.72719e-07	rs9294603	47428	9.70268e-05	1.05036e-09	5.78426e-14	0.643836
rs380390	43748	6.19921e-07	rs9295101	72445	0.00451782	1.08811e-09	1.11022e-16	0.726027
rs718309	67920	0.00105454	rs9296272	88953	0.107286	3.02591e-08	1.54321e-14	0.69863
rs1329428	54108	5.99221e-06	rs9296561	92570	0.00589653	6.95837e-09	6.66134e-16	0.739726
rs10272438	33990	9.66677e-06	rs9296745	57265	0.242753	7.1779e-09	1.77636e-15	0.712329
rs7006908	89756	0.000137934	rs9300408	91007	0.000599038	3.07884e-10	1.12466e-13	0.719178
rs10272438	33990	9.66677e-06	rs93138	92014	0.0428848	2.63007e-07	8.77076e-15	0.753425
rs1329428	54108	5.99221e-06	rs9319484	96809	0.290324	3.12289e-09	1.11022e-15	0.773973
rs1233255	46829	0.000472019	rs943653	74586	0.00332506	1.3192e-06	2.58282e-12	0.712329
rs3775652	12147	3.72719e-07	rs949538	57021	0.0052203	1.33205e-10	5.71432e-13	0.678082
rs709274	47271	0.00437642	rs952167	74577	0.00218818	9.61633e-08	1.28299e-10	0.726027
rs6104678	91583	0.000211533	rs962848	101552	0.000992792	1.8935e-07	6.17284e-14	0.719178
rs1740752	19405	4.00177e-05	rs966978	57226	0.00264653	6.00534e-07	2.498e-14	0.767123
rs10483226	8728	0.000767379	rs9722	29282	0.00853114	2.92336e-07	5.94369e-12	0.664384
rs1329428	54108	5.99221e-06	rs997980	85083	0.000834628	4.2768e-08	5.55112e-16	0.773973
rs2474584	68503	0.000786539	rs997980	85083	0.000834628	1.40141e-07	1.3689e-13	0.69863
rs1394608	45918	4.21437e-05		91168	0.0704528	1.02038e-07	9.40359e-14	0.739726

## Sheet: Sheet2
SNP1	SNP2
rs380390	rs1677189
rs1329428	rs1785512
rs1329428	rs1880540
rs10484566	rs1329428
rs1329428	rs261796
rs10504043	rs1363688
rs10272438	rs713392
rs380390	rs1363688
rs10272438	rs7006908
rs1329428	rs10516887
rs1329428	rs13119
rs10254116	rs7006908
rs335826	rs1575188
rs273571	rs1329428
rs1740752	rs10503499
rs10511203	rs10272438
rs1822657	rs1329428
rs1740752	rs6863462
rs1329428	rs1340598
rs10500806	rs10272438
rs10509651	rs380390
rs335826	rs1368843
rs1871071	rs1329428
rs10508992	rs1329428
rs6053291	rs8045106
rs1329428	rs717246
rs10486157	rs6053291
rs1218553	rs1394608
rs963135	rs380390
rs1394608	rs2828155
rs1394608	rs3743175
rs380390	rs10504822
rs1329428	rs548175
rs1329428	rs3913094
rs2182446	rs10492272
rs6503235	rs10272438
rs708254	rs1740752
rs2695214	rs1363688
rs2019727	rs3758141
rs1740752	rs3743175
rs1363688	rs2828155
rs10272438	rs10512413
rs10512174	rs10495199
rs380390	rs3781868
rs10272438	rs1976109
rs1329428	rs1742923
rs1329428	rs1510134
rs380390	rs10512937
rs10272438	rs10495657
rs10272438	rs10485193
rs1171090	rs10508731
rs949780	rs380390
rs961360	rs380390
rs7790511	rs1329428
rs380390	rs555174
rs380390	rs1785512
rs10272438	rs10518080
rs10272438	rs557549
rs10507979	rs380390
rs10514683	rs380390
rs380390	rs1146382
rs380390	rs2176324
rs2113379	rs10502623
rs1216377	rs1329428
rs1329428	rs997980
rs10272438	rs10482918
rs10511422	rs10272438
rs380390	rs7006908
rs568201	rs1363688
rs10491932	rs1329428
rs209954	rs1363688
rs1740752	rs10514446
rs10272438	rs456412
rs10509338	rs380390
rs10254116	rs10512413
rs3775652	rs1329428
rs6673130	rs288247
rs709274	rs1329428
rs1329428	rs7309402
rs1905974	rs10272438
rs1329428	rs3914244
rs10254116	rs10511203
rs380390	rs725518
rs1740752	rs1330538
rs795484	rs335826
rs1740752	rs3768262
rs9303377	rs1394608
rs1340503	rs1329428
rs380390	rs261796
rs380390	rs4794160
rs9328536	rs1329428
rs273185	rs1535891
rs10500029	rs200642
rs315511	rs380390
rs3915771	rs10503228
rs288247	rs10488343
rs1329428	rs1575188
rs6967345	rs380390
rs10510157	rs10272438
rs1329428	rs1555922
rs2513240	rs1146382
rs1740752	rs10272438
rs1740752	rs727454
rs1329428	rs9319484
rs10508731	rs718309
rs3775652	rs1250249
rs2389863	rs10514336
rs1896373	rs1329428
rs3127100	rs1233255
rs2389863	rs1394608
rs551591	rs4894840
rs10254116	rs713392
rs1329428	rs221580
rs10272438	rs1399250
rs380390	rs709274
rs2389866	rs1394608
rs1394608	rs10518335
rs618499	rs380390
rs1394608	rs248364
rs551591	rs10511467
rs1740752	rs10492272
rs10490631	rs7006908
rs10511422	rs1740752
rs10486157	rs7185187
rs10272438	rs2474584
rs10272438	rs176880
rs1329428	rs7774436
rs6598991	rs1363688
rs2999859	rs200642
rs1329428	rs1989344
rs10510895	rs10502334
rs10501439	rs1363688
rs1740752	rs966978
rs6693481	rs380390
rs2772333	rs1329428
rs10501913	rs1329428
rs10511467	rs1363688
rs1359634	rs380390
rs1329428	rs2206416
rs1359634	rs1740752
rs4784489	rs6104678
rs10492272	rs725901
rs2100054	rs1363688
rs1329428	rs1807333
rs1236514	rs713392
rs10512174	rs1972634
rs10488371	rs10272438
rs2391321	rs10272438
rs10512413	rs10485193
rs7628915	rs1363688
rs6967345	rs3913094
rs10512174	rs7005234
rs7044932	rs1434817
rs10272438	rs376068
rs6792998	rs10514336
rs6967345	rs3914244
rs1394608	rs200642
rs335368	rs380390
rs3915771	rs1171090
rs10512174	rs10505112
rs3867162	rs1394608
rs380390	rs4528122
rs1329428	rs1590305
rs380390	rs2421596
rs206695	rs10515262
rs1329428	rs7467596
rs7863587	rs1740752
rs1740752	rs1397374
rs10512174	rs380390
rs1329428	rs1357194
rs1740752	rs1156110
rs1329428	rs10517324
rs1740752	rs10512937
rs2729257	rs1363688
rs206695	rs7006908
rs1723580	rs713392
rs1394608	rs10483126
rs10507009	rs1986404
rs10254116	rs2278785
rs764964	rs10488343
rs380390	rs1419759
rs380390	rs10495199
rs10272438	rs10494932
rs7698633	rs1362932
rs10490401	rs10272438
rs10512174	rs2138009
rs3915771	rs10495199
rs1329428	rs790356
rs9298786	rs10492272
rs7977910	rs6104678
rs380390	rs920226
rs1394608	rs2980705
rs10272438	rs1986404
rs380390	rs2607693
rs3775652	rs1740752
rs2113379	rs1329428
rs718263	rs380390
rs2022251	rs10272438
rs1740752	rs10514464
rs1740752	rs10514465
rs2394337	rs10272438
rs1233255	rs1820071
rs380390	rs1054750
rs269101	rs1329428
rs6104678	rs10518883
rs3775652	rs10507009
rs3794247	rs6053291
rs10492272	rs285572
rs3775652	rs10492272
rs1329428	rs2178381
rs1363688	rs871153
rs7467596	rs2310316
rs1740752	rs546658
rs9287234	rs1329428
rs10272438	rs1329428
rs380390	rs10492272
rs10272438	rs10508731
rs1318392	rs1329428
rs10511986	rs1329428
rs10272438	rs7831835
rs6484249	rs7006908
rs1740752	rs3773563
rs380390	rs10488386
rs2378591	rs1394608
rs9322714	rs1363688
rs380390	rs1571634
rs380390	rs1424482
rs6445945	rs10492272
rs3915771	rs7480564
rs667992	rs10272438
rs2409685	rs10511899
rs1394608	rs1359123
rs380390	rs2113379
rs10272438	rs10508489
rs1561255	rs1329428
rs1740752	rs4894367
rs555174	rs10486678
rs10254116	rs4684343
rs6861906	rs6053291
rs4444160	rs4894840
rs6693481	rs1394608
rs3775652	rs555174
rs82159	rs10511467
rs958686	rs10512174
rs7048634	rs7185187
rs7006908	rs8078890
rs10512174	rs2513240
rs10495719	rs1394608
rs2182446	rs380390
rs10506220	rs10272438
rs2113379	rs7006908
rs1329428	rs6104678
rs10518782	rs10492272
rs10492272	rs6774289
rs1329428	rs200642
rs10485193	rs726246
rs10487416	rs380390
rs3775652	rs7006908
rs380390	rs10266901
rs10512174	rs10509027
rs1394608	rs4292478
rs10492272	rs1075054
rs3775652	rs10512413
rs1394608	rs10515262
rs10489581	rs649031
rs1394608	rs198061
rs1329428	rs10494574
rs10272438	rs93138
rs10272438	rs10518883
rs1943394	rs6104678
rs1394608	rs10508731
rs10514336	rs1329428
rs10495199	rs10511819
rs10254116	rs1740752
rs1394608	rs4131535
rs10511467	rs10507949
rs10515262	rs10507949
rs3775652	rs727454
rs10494931	rs10272438
rs3775652	rs10272438
rs1384041	rs1329428
rs1329428	rs1363688
rs1548255	rs4894367
rs1740752	rs2821238
rs2474584	rs9294383
rs1548255	rs10272438
rs6598991	rs10511467
rs380390	rs1025758
rs6053291	rs4629050
rs10272438	rs10517565
rs10489076	rs1329428
rs9294603	rs1363688
rs380390	rs2823175
rs10506335	rs1329428
rs3844556	rs7698633
rs10510895	rs8078890
rs1740752	rs1233255
rs10506368	rs380390
rs10511467	rs10521132
rs6053291	rs2513240
rs920226	rs10496954
rs249847	rs10511203
rs380390	rs3914244
rs380390	rs10519180
rs10272438	rs191111
rs200642	rs4319975
rs10508035	rs6104678
rs3775652	rs10513889
rs1394608	rs10511467
rs380390	rs10501442
rs555174	rs7006908
rs6053291	rs3914244
rs1930022	rs713392
rs10488386	rs8078890
rs713392	rs1363688
rs1394608	rs713392
rs1394608	rs10517105
rs2711368	rs7006908
rs7104698	rs7006908
rs10490578	rs10492272
rs273571	rs380390
rs501138	rs1329428
rs1740752	rs1526723
rs1329428	rs9296561
rs380390	rs324582
rs10488712	rs380390
rs10512174	rs10503343
rs1329428	rs10518331
rs380390	rs4920799
rs380390	rs2402053
rs380390	rs724972
rs273185	rs10511467
rs1394608	rs6814789
rs1394608
rs10254116	rs10485193
rs6802458	rs380390
rs380390	rs2877967
rs380390	rs10502648
rs3775652	rs2347060
rs7104698	rs1454235
rs380390	rs10512126
rs1363688	rs10488343
rs10495719	rs1740752
rs966978	rs6104678
rs10511902	rs1025758
rs6053291	rs1329428
rs3775652	rs1171090
rs10513202	rs6053291
rs4784489	rs10495668
rs1363688	rs10514175
rs7859262	rs380390
rs1233255	rs10512413
rs764089	rs10492272
rs1394608	rs185357
rs713392	rs10511467
rs1394608	rs10495721
rs10512174	rs7104698
rs10511422	rs3775652
rs10511467	rs1982653
rs1363688	rs920296
rs1233255	rs10492272
rs380390	rs10498073
rs1740752	rs9294603
rs324586	rs380390
rs10272438	rs502028
rs10508642	rs380390
rs4526387	rs10492272
rs7104698	rs6774289
rs380390	rs2224762
rs10495668	rs3914244
rs1866670	rs1363688
rs1740752	rs7104698
rs1329428	rs1548542
rs10502344	rs10510895
rs1740752	rs10507009
rs1329428	rs10501439
rs10511145	rs380390
rs380390	rs1943581
rs10254116	rs4784489
rs380390	rs10497346
rs1394608	rs4540890
rs10511467	rs404199
rs3775652	rs10514175
rs380390	rs1389021
rs724997	rs10507009
rs10488056	rs1329428
rs380390	rs1880540
rs10485193	rs7006908
rs2318502	rs380390
rs380390	rs1938923
rs380390	rs3913094
rs6053291	rs3913094
rs10508291	rs10272438
rs2389863	rs10507949
rs324586	rs1329428
rs9294603	rs1510134
rs380390	rs324584
rs580859	rs1363688
rs1329428	rs2143881
rs82159	rs404199
rs10495405	rs3775652
rs3775652	rs1538444
rs10508035	rs7006908
rs4128315	rs1363688
rs10495405	rs1930022
rs1538444	rs1930022
rs10272438	rs1363688
rs1329428	rs324584
rs380390	rs2829015
rs10272438	rs380390
rs380390	rs4919308
rs1570607	rs288247
rs10503193	rs380390
rs10272438	rs1250238
rs9294603	rs2828155
rs9294603	rs3743175
rs2473538	rs273185
rs380390	rs9295101
rs6053291	rs380390
rs718913	rs380390
rs380390	rs217326
rs380390	rs1882027
rs10503547	rs1329428
rs1740752	rs3737681
rs1922296	rs1394608
rs1930022	rs3914244
rs6693481	rs1329428
rs3913094	rs10509420
rs10490131	rs380390
rs10492272	rs6104678
rs1329428	rs7006908
rs10499247	rs380390
rs709274	rs952167
rs3775652	rs10490631
rs5745690	rs1329428
rs380390	rs200642
rs2902667	rs10512413
rs10504121	rs2474584
rs1406228	rs3775652
rs291962	rs1740752
rs406112	rs10272438
rs3775652	rs242695
rs3775652	rs32249
rs1473470	rs200642
rs9790802	rs6053291
rs1914812	rs1363688
rs2178381	rs10511467
rs1394608	rs1329428
rs7006908	rs9300408
rs380390	rs10508731
rs380390	rs1161343
rs2191508	rs1329428
rs1318392	rs1363688
rs1008776	rs1363688
rs1329428	rs4920799
rs1947147	rs1233255
rs1394608	rs711674
rs6104678	rs962848
rs1930022	rs3913094
rs9286760	rs7104698
rs698360	rs10492272
rs10492272	rs2171460
rs767435	rs7006908
rs3811958	rs1329428
rs3915771	rs380390
rs1340744	rs3914244
rs6967345	rs10272438
rs551591	rs3913094
rs10504339	rs380390
rs1926489	rs380390
rs501138	rs380390
rs10486157	rs10512413
rs3775652	rs10506899
rs3775652	rs10485193
rs1046592	rs10511467
rs12046095	rs10511467
rs966978	rs1363688
rs2019727	rs1329428
rs1434442	rs1394608
rs10495990	rs380390
rs2155486	rs10511467
rs380390	rs10490817
rs10508731	rs1986404
rs10254116	rs1329428
rs6967345	rs1363688
rs380390	rs6101183
rs290483	rs3914244
rs1594934	rs1535891
rs10272438	rs9296745
rs3775652	rs724211
rs10486122	rs6053291
rs10495519	rs7104698
rs2812415	rs10495668
rs272867	rs3913094
rs3775652	rs10490493
rs7104698	rs10512413
rs10492272	rs1342652
rs1565216	rs380390
rs10512413	rs4444160
rs380390	rs10501439
rs10272438	rs7790991
rs10272438	rs3801105
rs1233255	rs943653
rs10512413	rs10497555
rs1406228	rs4920799
rs3775652	rs10501935
rs10483314	rs380390
rs380390	rs10521121
rs380390	rs10507949
rs1363688	rs724211
rs3775652	rs4546363
rs1930022	rs1731298
rs2356376	rs1363688
rs10512174	rs1329428
rs3775652	rs283917
rs1740752	rs82159
rs380390	rs3113765
rs10483226	rs2823310
rs10272438	rs1510134
rs3775652	rs206695
rs2191859	rs1363688
rs2236876	rs10511467
rs123491	rs10507949
rs6491544	rs380390
rs417637	rs10272438
rs433068	rs10272438
rs206695	rs10485193
rs1740752	rs1329428
rs10514336	rs200642
rs380390	rs10503848
rs1329428	rs2009373
rs380390	rs7322610
rs551591	rs3914244
rs734909	rs10272438
rs713392	rs1535891
rs273185	rs10500737
rs380390	rs1742923
rs951993	rs6053291
rs10495199	rs4444160
rs10505107	rs1329428
rs380390	rs6104678
rs10272438	rs6812406
rs3775652	rs718309
rs10490077	rs1329428
rs718309	rs9296272
rs4313439	rs727454
rs10489581	rs10511467
rs3775652	rs10501439
rs2474584	rs997980
rs380390	rs7774436
rs7104698	rs1046592
rs961360	rs7006908
rs3913094	rs1340744
rs1394608	rs769548
rs943653	rs200642
rs9303474	rs150917
rs3775652	rs1043515
rs725859	rs10511467
rs1329428	rs10512413
rs10511573	rs380390
rs380390	rs1510134
rs10503493	rs10511467
rs3801937	rs3913094
rs380390	rs10511137
rs264766	rs10483226
rs10508291	rs1930022
rs10511467	rs10485193
rs1570607	rs1374998
rs1740752	rs10270630
rs7104698	rs12046095
rs382900	rs10511467
rs380390	rs743430
rs1740752	rs380390
rs1329428	rs2432
rs10502376	rs10511467
rs10507009	rs7682791
rs1329428	rs1025758
rs967436	rs380390
rs10254116	rs6902361
rs1329428	rs10507949
rs380390	rs10520748
rs7100255	rs1329428
rs1514989	rs10512413
rs713392	rs7698633
rs3775652	rs380390
rs1740752	rs1394608
rs718759	rs9294603
rs3915771	rs1897127
rs10508035	rs10511899
rs380390	rs3935969
rs380390	rs2380684
rs753145	rs1329428
rs1740752	rs1439388
rs3771942	rs10511467
rs1961352	rs551591
rs3775652	rs949538
rs206695	rs6484249
rs380390	rs10257186
rs7104698	rs1145754
rs3775652	rs7104698
rs6693481	rs555174
rs1570607	rs10512413
rs9286760	rs10512174
rs1683147	rs1329428
rs742697	rs1329428
rs380390	rs10505752
rs10483226	rs9722
rs6764287	rs3915771
rs3775652	rs725518
rs1406802	rs1653157
rs1329428	rs2474584
rs1972634	rs10511467
rs2347061	rs10507949
rs356054	rs1329428
rs10483261	rs1740752
	rs380390
rs1329428	rs4444160
rs10483226	rs10506989
rs10513109	rs380390
rs6693481	rs7006908
rs3775652	rs1510134
rs1394608	rs6484249
rs10495655	rs1363688
rs10514683	rs1557753
rs1363688	rs1025758
rs3915771	rs2512245
rs1329428	rs4894367
rs10272438	rs200642
rs801321	rs1329428
rs3775652	rs9294603
rs10510883	rs1233255
rs10508731	rs1329428
rs1363688	rs10490631
rs1394608	rs1344131
rs1338787	rs1363688
rs200642	rs6104678
rs10494699	rs1394608
rs3915771	rs1329428

## Sheet: snp-gen
rs1008776	NA	NA	rs4920799	NA	NA
rs10254116	BBS9	intron[NM_198428.2]	rs7006908	NA	NA		rs9294603	NA	NA
rs10254116	BBS9	intron[NM_198428.2]	rs10512413	ABL1	intron[NM_007313.2]		rs713392	IMMP2L	NA
rs10254116	BBS9	intron[NM_198428.2]	rs10511203	NA	NA		rs7104698	NA	NA
rs10254116	BBS9	intron[NM_198428.2]	rs713392	IMMP2L	intron[NM_032549.2]		rs6104678	NA	NA
rs10254116	BBS9	intron[NM_198428.2]	rs2278785	STK39	intron[NM_013233.2]		rs3915771	NA	NA
rs10254116	BBS9	intron[NM_198428.2]	rs4684343	CNTN4	intron[NM_175607.1]		rs3914244	NA	NA
rs10254116	BBS9	intron[NM_198428.2]	rs1740752	NA	NA		rs380390	CFH	CFH
rs10254116	BBS9	intron[NM_198428.2]	rs380390	CFH	intron[NM_000186.2]		rs2607693	NA	NA
rs10254116	BBS9	intron[NM_198428.2]	rs10497346	NA	NA		rs206695	LOC728275	NA
rs10254116	BBS9	intron[NM_198428.2]	rs1363688	NA	NA		rs200642	TSHZ2	NA
rs10254116	BBS9	intron[NM_198428.2]	rs10507949	NA	NA		rs1930022	NA	MIA3
rs10272438	BBS9	intron[NM_198428.2]	rs713392	IMMP2L	intron[NM_032549.2]		rs1329428	CFH	CFH
rs10272438	BBS9	intron[NM_198428.2]	rs7006908	NA	NA		rs1233255	PMS1	PMS1
rs10272438	BBS9	intron[NM_198428.2]	rs10512413	ABL1	intron[NM_007313.2]		rs10507949	NA	#N/A
rs10272438	BBS9	intron[NM_198428.2]	rs1976109	NA	NA		rs10485193	NA	#N/A
rs10272438	BBS9	intron[NM_198428.2]	rs10495657	NA	NA		rs10254116	BBS9	#N/A
rs10272438	BBS9	intron[NM_198428.2]	rs10485193	NA	NA	rs380390
rs10272438	BBS9	intron[NM_198428.2]	rs10518080	DCK	intron[NM_000788.1]	rs1329428
rs10272438	BBS9	intron[NM_198428.2]	rs557549	NA	NA	rs10272438
rs10272438	BBS9	intron[NM_198428.2]	rs10482918	NCAM2	intron[NM_004540.2]	rs1740752
rs10272438	BBS9	intron[NM_198428.2]	rs456412	IGSF5	intron[NM_001080444.1]	rs3775652
rs10272438	BBS9	intron[NM_198428.2]	rs1399250	NA	NA	rs1394608
rs10272438	BBS9	intron[NM_198428.2]	rs2474584	NA	NA	rs1363688
rs10272438	BBS9	intron[NM_198428.2]	rs176880	ZNF37A	intron[NM_003421.1]	rs10511467
rs10272438	BBS9	intron[NM_198428.2]	rs376068	NA	NA	rs7006908
rs10272438	BBS9	intron[NM_198428.2]	rs10494932	KCNH1	intron[NM_172362.1]	rs10492272
rs10272438	BBS9	intron[NM_198428.2]	rs1986404	NA	NA	rs6053291
rs10272438	BBS9	intron[NM_198428.2]	rs1329428	CFH	intron[NM_000186.2]	rs10512413
rs10272438	BBS9	intron[NM_198428.2]	rs10508731	MPP7	intron[NM_173496.3]	rs10512174
rs10272438	BBS9	intron[NM_198428.2]	rs7831835	NA	NA	rs7104698
rs10272438	BBS9	intron[NM_198428.2]	rs10508489	ITGA8	intron[NM_003638.1]	rs6104678
rs10272438	BBS9	intron[NM_198428.2]	rs93138	SWAP70	intron[NM_015055.2]	rs200642
rs10272438	BBS9	intron[NM_198428.2]	rs10518883	NA	NA	rs10254116
rs10272438	BBS9	intron[NM_198428.2]	rs10517565	NA	NA	rs713392
rs10272438	BBS9	intron[NM_198428.2]	rs191111	NA	NA	rs3915771
rs10272438	BBS9	intron[NM_198428.2]	rs380390	CFH	intron[NM_000186.2]	rs3914244
rs10272438	BBS9	intron[NM_198428.2]	rs324584	CHRM2	intron[NM_001006632.1]	rs1233255
rs10272438	BBS9	intron[NM_198428.2]	rs4919308	GOT1	intron[NM_002079.1]	rs10485193
rs10272438	BBS9	intron[NM_198428.2]	rs2828155	NA	NA	rs1930022
rs10272438	BBS9	intron[NM_198428.2]	rs724211	CCDC131	intron[NM_144982.4]	rs10507949
rs10272438	BBS9	intron[NM_198428.2]	rs3801105	ETV1	intron[NM_004956.3]	rs9294603
rs10272438	BBS9	intron[NM_198428.2]	rs943653	NA	NA	rs206695
rs10272438	BBS9	intron[NM_198428.2]	rs206695	LOC728275	intron[XM_001127046.2]
rs10272438	BBS9	intron[NM_198428.2]	rs718309	PCDH15	intron[NM_033056.3]
rs10272438	BBS9	intron[NM_198428.2]	rs200642	TSHZ2	intron[NM_173485.4]
rs1046592	RNF2	utr-3[NM_007212.3]	rs10511467	NA	NA
rs10483226	NA	NA	rs1510134	LOC729675	intron[XM_001130993.1]
rs10483226	NA	NA	rs3915771	NA	NA
rs10483226	NA	NA	rs10506989	NA	NA
rs10483261	NA	NA	rs380390	CFH	intron[NM_000186.2]
rs10483314	NA	NA	rs10521121	NA	NA
rs10484566	NA	NA	rs1329428	CFH	intron[NM_000186.2]
rs10485193	NA	NA	rs726246	NA	NA
rs10485193	NA	NA	rs380390	CFH	intron[NM_000186.2]
rs10486122	NA	NA	rs7104698	NA	NA
rs10486157	NA	NA	rs6053291	PROKR2	intron[NM_144773.2]
rs10486157	NA	NA	rs7185187	VAC14	intron[NM_018052.3]
rs10486157	NA	NA	rs10506899	NA	NA
rs10487416	NA	NA	rs380390	CFH	intron[NM_000186.2]
rs10488056	NA	NA	rs1880540	LYCAT	intron[NM_182551.3]
rs10488371	NA	NA	rs10272438	BBS9	intron[NM_198428.2]
rs10488386	NA	NA	rs8078890	MAP2K6	intron[NM_002758.3]
rs10488712	CADM1	intron[NM_014333.3]	rs380390	CFH	intron[NM_000186.2]
rs10489076	NA	NA	rs1329428	CFH	intron[NM_000186.2]
rs10489581	C1orf25	intron[NM_030934.4]	rs649031	DLEU7	intron[NM_198989.2]
rs10489581	C1orf25	intron[NM_030934.4]	rs10501439	NA	NA
rs10490077	LOC642340	intron[XM_930713.2]	rs9296272	DNAH8	intron[NM_001371.2]
rs10490131	LRP2	intron[NM_004525.2]	rs6104678	NA	NA
rs10490401	CCDC85A	intron[NM_001080433.1]	rs10272438	BBS9	intron[NM_198428.2]
rs10490578	NA	NA	rs10492272	ANKS1B	intron[NM_152788.3]
rs10490631	CCDC93	intron[NM_019044.3]	rs7006908	NA	NA
rs10491932	NA	NA	rs1329428	CFH	intron[NM_000186.2]
rs10492272	ANKS1B	intron[NM_152788.3]	rs725901	NA	NA
rs10492272	ANKS1B	intron[NM_152788.3]	rs285572	PDZRN4	intron[NM_013377.3]
rs10492272	ANKS1B	intron[NM_152788.3]	rs6774289	PPP2R3A	intron[NM_002718.3]
rs10492272	ANKS1B	intron[NM_152788.3]	rs1075054	NA	NA
rs10492272	ANKS1B	intron[NM_152788.3]	rs7006908	NA	NA
rs10492272	ANKS1B	intron[NM_152788.3]	rs7006908	NA	NA
rs10492272	ANKS1B	intron[NM_152788.3]	rs380390	CFH	intron[NM_000186.2]
rs10494699	NA	NA	rs1394608	SGCD	intron[NM_172244.2]
rs10494931	KCNH1	intron[NM_172362.1]	rs10272438	BBS9	intron[NM_198428.2]
rs10495199	MIA3	intron[NM_198551.2]	rs10511819	NA	NA
rs10495199	MIA3	intron[NM_198551.2]	rs1329428	CFH	intron[NM_000186.2]
rs10495405	NA	NA	rs1538444	NA	NA
rs10495405	NA	NA	rs1930022	NA	NA
rs10495519	NA	NA	rs10495668	SMC6	intron[NM_024624.4]
rs10495655	NA	NA	rs1363688	NA	NA
rs10495668	SMC6	intron[NM_024624.4]	rs1363688	NA	NA
rs10495719	NA	NA	rs1394608	SGCD	intron[NM_172244.2]
rs10495719	NA	NA	rs6104678	NA	NA
rs10495990	NRXN1	intron[NM_004801.3]	rs10511467	NA	NA
rs10499247	STXBP5	intron[NM_139244.2]	rs952167	NA	NA
rs10500029	NA	NA	rs200642	TSHZ2	intron[NM_173485.4]
rs10500806	NA	NA	rs10272438	BBS9	intron[NM_198428.2]
rs10501439	NA	NA	rs1363688	NA	NA
rs10501913	CNTN5	intron[NM_014361.2]	rs1329428	CFH	intron[NM_000186.2]
rs10502344	L3MBTL4	intron[NM_173464.3]	rs10507009	NA	NA
rs10502376	NA	NA	rs7682791	NA	NA
rs10503193	CSMD1	intron[NM_033225.4]	rs1250238	FN1	intron[NM_054034.2]
rs10503493	SGCZ	intron[NM_139167.2]	rs3913094	NA	NA
rs10503547	TUSC3	intron[NM_178234.1]	rs3737681	NME7	intron[NM_197972.1]
rs10504043	ANK1	intron[NM_020475.2]	rs1363688	NA	NA
rs10504121	PXDNL	intron[NM_144651.4]	rs3775652	INPP4B	intron[NM_003866.2]
rs10504339	NA	NA	rs380390	CFH	intron[NM_000186.2]
rs10505107	ANGPT1	intron[NM_001146.3]	rs6104678	NA	NA
rs10506220	NA	NA	rs10272438	BBS9	intron[NM_198428.2]
rs10506335	NA	NA	rs1329428	CFH	intron[NM_000186.2]
rs10506368	NA	NA	rs380390	CFH	intron[NM_000186.2]
rs10507009	NA	NA	rs1986404	NA	NA
rs10507009	NA	NA	rs1025758	NA	NA
rs10507979	NA	NA	rs380390	CFH	intron[NM_000186.2]
rs10508035	NA	NA	rs6104678	NA	NA
rs10508035	NA	NA	rs1363688	NA	NA
rs10508035	NA	NA	rs3935969	BPTF	intron[NM_182641.3]
rs10508291	NA	NA	rs10507949	NA	NA
rs10508291	NA	NA	rs10485193	NA	NA
rs10508642	NA	NA	rs10492272	ANKS1B	intron[NM_152788.3]
rs10508731	MPP7	intron[NM_173496.3]	rs718309	PCDH15	intron[NM_033056.3]
rs10508731	MPP7	intron[NM_173496.3]	rs1329428	CFH	intron[NM_000186.2]
rs10508731	MPP7	intron[NM_173496.3]	rs1329428	CFH	intron[NM_000186.2]
rs10508992	NA	NA	rs1329428	CFH	intron[NM_000186.2]
rs10509338	CDH23	intron[NM_052836.1]	rs380390	CFH	intron[NM_000186.2]
rs10509651	FER1L3	intron[NM_133337.1]	rs380390	CFH	intron[NM_000186.2]
rs10510157	NA	NA	rs10272438	BBS9	intron[NM_198428.2]
rs10510883	CADPS	intron[NM_003716.2]	rs1233255	PMS1	intron[NM_000534.3]
rs10510895	NA	NA	rs10502334	NA	NA
rs10510895	NA	NA	rs8078890	MAP2K6	intron[NM_002758.3]
rs10511145	NA	NA	rs1943581	NA	NA
rs10511203	NA	NA	rs10272438	BBS9	intron[NM_198428.2]
rs10511422	ROPN1	intron[NM_017578.2]	rs10272438	BBS9	intron[NM_198428.2]
rs10511422	ROPN1	intron[NM_017578.2]	rs1740752	NA	NA
rs10511422	ROPN1	intron[NM_017578.2]	rs1982653	NA	NA
rs10511467	NA	NA	rs1363688	NA	NA
rs10511467	NA	NA	rs10507949	NA	NA
rs10511467	NA	NA	rs10521132	NA	NA
rs10511467	NA	NA	rs920296	PSTPIP2	near-gene-3[NM_024430.3]
rs10511467	NA	NA	rs10514175	THBS4	intron[NM_003248.3]
rs10511467	NA	NA	rs1374998	NA	NA
rs10511573	NA	NA	rs1510134	LOC729675	intron[XM_001130993.1]
rs10511902	NA	NA	rs1329428	CFH	intron[NM_000186.2]
rs10511986	TRPM3	intron[NM_206947.3]	rs1329428	CFH	intron[NM_000186.2]
rs10512174	ISCA1	intron[NM_030940.3]	rs10495199	MIA3	intron[NM_198551.2]
rs10512174	ISCA1	intron[NM_030940.3]	rs1972634	NA	NA
rs10512174	ISCA1	intron[NM_030940.3]	rs7005234	NA	NA
rs10512174	ISCA1	intron[NM_030940.3]	rs10505112	NA	NA
rs10512174	ISCA1	intron[NM_030940.3]	rs380390	CFH	intron[NM_000186.2]
rs10512174	ISCA1	intron[NM_030940.3]	rs2138009	NA	NA
rs10512174	ISCA1	intron[NM_030940.3]	rs2513240	TMEM135	intron[NM_022918.2]
rs10512174	ISCA1	intron[NM_030940.3]	rs10509027	NA	NA
rs10512174	ISCA1	intron[NM_030940.3]	rs10503343	NA	NA
rs10512174	ISCA1	intron[NM_030940.3]	rs3775652	INPP4B	intron[NM_003866.2]
rs10512174	ISCA1	intron[NM_030940.3]	rs283917	TBC1D5	intron[NM_014744.1]
rs10512413	ABL1	intron[NM_007313.2]	rs10485193	NA	NA
rs10512413	ABL1	intron[NM_007313.2]	rs10501439	NA	NA
rs10512413	ABL1	intron[NM_007313.2]	rs4920799	NA	NA
rs10513109	NA	NA	rs380390	CFH	intron[NM_000186.2]
rs10513202	SLC31A1	utr-3[NM_001859.2]	rs10495668	SMC6	intron[NM_024624.4]
rs10514336	GPR98	intron[NM_032119.3]	rs1329428	CFH	intron[NM_000186.2]
rs10514336	GPR98	intron[NM_032119.3]	rs10503848	NA	NA
rs10514683	RBMS3	intron[NM_014483.2]	rs380390	CFH	intron[NM_000186.2]
rs10514683	RBMS3	intron[NM_014483.2]	rs1557753	ACCN1	intron[NM_183377.1]
rs10515262	NA	NA	rs10507949	NA	NA
rs10518782	NA	NA	rs10492272	ANKS1B	intron[NM_152788.3]
rs1171090	DCLK1	intron[NM_004734.2]	rs10508731	MPP7	intron[NM_173496.3]
rs12046095	C1orf25	intron[NM_030934.4]	rs1363688	NA	NA
rs1216377	NA	NA	rs1329428	CFH	intron[NM_000186.2]
rs1218553	KCNN3	intron[NM_002249.4]	rs1394608	SGCD	intron[NM_172244.2]
rs1233255	PMS1	intron[NM_000534.3]	rs1820071	HTR4	intron[NM_199453.2]
rs1233255	PMS1	intron[NM_000534.3]	rs10492272	ANKS1B	intron[NM_152788.3]
rs1233255	PMS1	intron[NM_000534.3]	rs10498073	NA	NA
rs1233255	PMS1	intron[NM_000534.3]	rs10497555	KIAA1604	intron[NM_020943.2]
rs123491	LOC643751	intron[NM_001089595.1]	rs380390	CFH	intron[NM_000186.2]
rs1236514	NA	NA	rs713392	IMMP2L	intron[NM_032549.2]
rs1318392	OR1J4	near-gene-3[NM_001004452.1]	rs1329428	CFH	intron[NM_000186.2]
rs1318392	OR1J4	near-gene-3[NM_001004452.1]	rs1363688	NA	NA
rs1329428	CFH	intron[NM_000186.2]	rs1785512	UBAP2	intron[NM_018449.2]
rs1329428	CFH	intron[NM_000186.2]	rs1880540	LYCAT	intron[NM_182551.3]
rs1329428	CFH	intron[NM_000186.2]	rs261796	RGS7	intron[NM_002924.4]
rs1329428	CFH	intron[NM_000186.2]	rs10516887	NA	NA
rs1329428	CFH	intron[NM_000186.2]	rs13119	TMEM106A	near-gene-5[NM_145041.1]
rs1329428	CFH	intron[NM_000186.2]	rs1340598	NA	NA
rs1329428	CFH	intron[NM_000186.2]	rs717246	NA	NA
rs1329428	CFH	intron[NM_000186.2]	rs548175	MAML2	intron[NM_032427.1]
rs1329428	CFH	intron[NM_000186.2]	rs3913094	NA	NA
rs1329428	CFH	intron[NM_000186.2]	rs1742923	F13A1	intron[NM_000129.3]
rs1329428	CFH	intron[NM_000186.2]	rs1510134	LOC729675	intron[XM_001130993.1]
rs1329428	CFH	intron[NM_000186.2]	rs997980	NA	NA
rs1329428	CFH	intron[NM_000186.2]	rs7309402	C12orf5	coding-synonymous[NM_020375.2]
rs1329428	CFH	intron[NM_000186.2]	rs3914244	NA	NA
rs1329428	CFH	intron[NM_000186.2]	rs1575188	NA	NA
rs1329428	CFH	intron[NM_000186.2]	rs1555922	NA	NA
rs1329428	CFH	intron[NM_000186.2]	rs9319484	CFDP1	intron[NM_006324.2]
rs1329428	CFH	intron[NM_000186.2]	rs221580	C6orf168	intron[NM_032511.2]
rs1329428	CFH	intron[NM_000186.2]	rs7774436	NA	NA
rs1329428	CFH	intron[NM_000186.2]	rs1989344	NAB1	intron[NM_005966.3]
rs1329428	CFH	intron[NM_000186.2]	rs2206416	NA	NA
rs1329428	CFH	intron[NM_000186.2]	rs1807333	ABR	intron[NM_001092.3]
rs1329428	CFH	intron[NM_000186.2]	rs1590305	NA	NA
rs1329428	CFH	intron[NM_000186.2]	rs7467596	MED27	intron[NM_004269.2]
rs1329428	CFH	intron[NM_000186.2]	rs1357194	NA	NA
rs1329428	CFH	intron[NM_000186.2]	rs10517324	NA	NA
rs1329428	CFH	intron[NM_000186.2]	rs790356	DLG2	intron[NM_001364.2]
rs1329428	CFH	intron[NM_000186.2]	rs2178381	NA	NA
rs1329428	CFH	intron[NM_000186.2]	rs6104678	NA	NA
rs1329428	CFH	intron[NM_000186.2]	rs200642	TSHZ2	intron[NM_173485.4]
rs1329428	CFH	intron[NM_000186.2]	rs10494574	NA	NA
rs1329428	CFH	intron[NM_000186.2]	rs1363688	NA	NA
rs1329428	CFH	intron[NM_000186.2]	rs9296561	CD2AP	intron[NM_012120.2]
rs1329428	CFH	intron[NM_000186.2]	rs10518331	NA	NA
rs1329428	CFH	intron[NM_000186.2]	rs10510895	NA	NA
rs1329428	CFH	intron[NM_000186.2]	rs380390	CFH	intron[NM_000186.2]
rs1329428	CFH	intron[NM_000186.2]	rs404199	NA	NA
rs1329428	CFH	intron[NM_000186.2]	rs2829015	NA	NA
rs1329428	CFH	intron[NM_000186.2]	rs380390	CFH	intron[NM_000186.2]
rs1329428	CFH	intron[NM_000186.2]	rs1233255	PMS1	intron[NM_000534.3]
rs1329428	CFH	intron[NM_000186.2]	rs7322610	GPC5	intron[NM_004466.3]
rs1329428	CFH	intron[NM_000186.2]	rs380390	CFH	intron[NM_000186.2]
rs1329428	CFH	intron[NM_000186.2]	rs10511467	NA	NA
rs1329428	CFH	intron[NM_000186.2]	rs380390	CFH	intron[NM_000186.2]
rs1329428	CFH	intron[NM_000186.2]	rs10520748	MCTP2	intron[NM_018349.2]
rs1329428	CFH	intron[NM_000186.2]	rs10511467	NA	NA
rs1329428	CFH	intron[NM_000186.2]	rs4444160	NA	NA
rs1329428	CFH	intron[NM_000186.2]	rs4894367	NA	NA
rs1338787	NA	NA	rs1363688	NA	NA
rs1340503	PCSK5	intron[NM_006200.2]	rs1329428	CFH	intron[NM_000186.2]
rs1340744	NA	NA	rs10272438	BBS9	intron[NM_198428.2]
rs1359634	NA	NA	rs380390	CFH	intron[NM_000186.2]
rs1359634	NA	NA	rs1740752	NA	NA
rs1363688	NA	NA	rs2828155	NA	NA
rs1363688	NA	NA	rs871153	NA	NA
rs1363688	NA	NA	rs1740752	NA	NA
rs1363688	NA	NA	rs380390	CFH	intron[NM_000186.2]
rs1363688	NA	NA	rs10492272	ANKS1B	intron[NM_152788.3]
rs1363688	NA	NA	rs4546363	NA	NA
rs1363688	NA	NA	rs1025758	NA	NA
rs1363688	NA	NA	rs10490631	CCDC93	intron[NM_019044.3]
rs1384041	NA	NA	rs1329428	CFH	intron[NM_000186.2]
rs1394608	SGCD	intron[NM_172244.2]	rs2828155	NA	NA
rs1394608	SGCD	intron[NM_172244.2]	rs3743175	SCAPER	intron[NM_020843.1]
rs1394608	SGCD	intron[NM_172244.2]	rs10518335	PDE5A	intron[NM_033437.2]
rs1394608	SGCD	intron[NM_172244.2]	rs248364	NA	NA
rs1394608	SGCD	intron[NM_172244.2]	rs200642	TSHZ2	intron[NM_173485.4]
rs1394608	SGCD	intron[NM_172244.2]	rs10483126	NA	NA
rs1394608	SGCD	intron[NM_172244.2]	rs2980705	LOC100132301	intron[XM_001720295.1]
rs1394608	SGCD	intron[NM_172244.2]	rs1359123	NA	NA
rs1394608	SGCD	intron[NM_172244.2]	rs4292478	NA	NA
rs1394608	SGCD	intron[NM_172244.2]	rs10515262	NA	NA
rs1394608	SGCD	intron[NM_172244.2]	rs198061	NA	NA
rs1394608	SGCD	intron[NM_172244.2]	rs10508731	MPP7	intron[NM_173496.3]
rs1394608	SGCD	intron[NM_172244.2]	rs4131535	NA	NA
rs1394608	SGCD	intron[NM_172244.2]	rs10511467	NA	NA
rs1394608	SGCD	intron[NM_172244.2]	rs713392	IMMP2L	intron[NM_032549.2]
rs1394608	SGCD	intron[NM_172244.2]	rs10517105	NA	NA
rs1394608	SGCD	intron[NM_172244.2]	rs6814789	LRIT3	intron[NM_198506.1]
rs1394608	SGCD	intron[NM_172244.2]	rs10485193	NA	NA
rs1394608	SGCD	intron[NM_172244.2]	rs10511467	NA	NA
rs1394608	SGCD	intron[NM_172244.2]	rs7104698	NA	NA
rs1394608	SGCD	intron[NM_172244.2]	rs404199	NA	NA
rs1394608	SGCD	intron[NM_172244.2]	rs9300408	NA	NA
rs1394608	SGCD	intron[NM_172244.2]	rs962848	EXT2	intron[NM_207122.1]
rs1394608	SGCD	intron[NM_172244.2]	rs200642	TSHZ2	intron[NM_173485.4]
rs1394608	SGCD	intron[NM_172244.2]	rs6484249	NA	NA
rs1394608	SGCD	intron[NM_172244.2]	rs1344131	LSAMP	intron[NM_002338.2]
rs1406228	ALK	intron[NM_004304.3]	rs1740752	NA	NA
rs1406228	ALK	intron[NM_004304.3]	rs10501935	CNTN5	intron[NM_014361.2]
rs1406802	NA	NA	rs2474584	NA	NA
rs1434442	NA	NA	rs380390	CFH	intron[NM_000186.2]
rs1473470	NA	NA	rs6053291	PROKR2	intron[NM_144773.2]
rs1514989	LOC729006	intron[XM_001129047.2]	rs7698633	NA	NA
rs1538444	NA	NA	rs1363688	NA	NA
rs1548255	NA	NA	rs4894367	NA	NA
rs1548255	NA	NA	rs10272438	BBS9	intron[NM_198428.2]
rs1561255	NA	NA	rs1329428	CFH	intron[NM_000186.2]
rs1565216	NA	NA	rs4444160	NA	NA
rs1570607	TRPC4	intron[NM_016179.1]	rs380390	CFH	intron[NM_000186.2]
rs1570607	TRPC4	intron[NM_016179.1]	rs10270630	THSD7A	intron[NM_015204.1]
rs1570607	TRPC4	intron[NM_016179.1]	rs10512174	ISCA1	intron[NM_030940.3]
rs1594934	NA	NA	rs9296745	NA	NA
rs1683147	NA	NA	rs1329428	CFH	intron[NM_000186.2]
rs1723580	NA	NA	rs713392	IMMP2L	intron[NM_032549.2]
rs1740752	NA	NA	rs10503499	SGCZ	intron[NM_139167.2]
rs1740752	NA	NA	rs6863462	PDE4D	intron[NM_001104631.1]
rs1740752	NA	NA	rs3743175	SCAPER	intron[NM_020843.1]
rs1740752	NA	NA	rs10514446	WWOX	intron[NM_016373.1]
rs1740752	NA	NA	rs1330538	NA	NA
rs1740752	NA	NA	rs3768262	FOXJ3	intron[NM_014947.3]
rs1740752	NA	NA	rs10272438	BBS9	intron[NM_198428.2]
rs1740752	NA	NA	rs727454	NA	NA
rs1740752	NA	NA	rs10492272	ANKS1B	intron[NM_152788.3]
rs1740752	NA	NA	rs966978	NA	NA
rs1740752	NA	NA	rs1397374	NA	NA
rs1740752	NA	NA	rs1156110	NA	NA
rs1740752	NA	NA	rs10512937	NA	NA
rs1740752	NA	NA	rs10514464	NA	NA
rs1740752	NA	NA	rs10514465	NA	NA
rs1740752	NA	NA	rs546658	NA	NA
rs1740752	NA	NA	rs3773563	CACNA2D3	intron[NM_018398.2]
rs1740752	NA	NA	rs4894367	NA	NA
rs1740752	NA	NA	rs2821238	NEGR1	intron[NM_173808.2]
rs1740752	NA	NA	rs1233255	PMS1	intron[NM_000534.3]
rs1740752	NA	NA	rs1526723	NA	NA
rs1740752	NA	NA	rs380390	CFH	intron[NM_000186.2]
rs1740752	NA	NA	rs1548542	NA	NA
rs1740752	NA	NA	rs10501439	NA	NA
rs1740752	NA	NA	rs1394608	SGCD	intron[NM_172244.2]
rs1740752	NA	NA	rs3113765	NA	NA
rs1740752	NA	NA	rs200642	TSHZ2	intron[NM_173485.4]
rs1740752	NA	NA	rs12046095	C1orf25	intron[NM_030934.4]
rs1740752	NA	NA	rs2432	SYT6	utr-3[NM_205848.2]
rs1740752	NA	NA	rs9294603	NA	NA
rs1740752	NA	NA	rs10511467	NA	NA
rs1822657	NCAM2	intron[NM_004540.2]	rs1329428	CFH	intron[NM_000186.2]
rs1866670	NA	NA	rs7104698	NA	NA
rs1871071	NA	NA	rs1329428	CFH	intron[NM_000186.2]
rs1896373	NA	NA	rs1329428	CFH	intron[NM_000186.2]
rs1905974	NA	NA	rs10272438	BBS9	intron[NM_198428.2]
rs1914812	NA	NA	rs10511467	NA	NA
rs1922296	IL1RL2	intron[NM_003854.2]	rs3914244	NA	NA
rs1926489	GPC5	intron[NM_004466.3]	rs380390	CFH	intron[NM_000186.2]
rs1930022	NA	NA	rs713392	IMMP2L	intron[NM_032549.2]
rs1930022	NA	NA	rs1329428	CFH	intron[NM_000186.2]
rs1930022	NA	NA	rs7104698	NA	NA
rs1930022	NA	NA	rs1363688	NA	NA			rs356054
rs1943394	NA	NA	rs6104678	NA	NA
rs1947147	NA	NA	rs711674	NA	NA
rs1961352	NA	NA	rs949538	NA	NA
rs1972634	NA	NA	rs10507949	NA	NA
rs200642	TSHZ2	intron[NM_173485.4]	rs4319975	LHCGR	intron[NM_000233.2]
rs200642	TSHZ2	intron[NM_173485.4]	rs6104678	NA	NA
rs2019727	CFH	intron[NM_000186.2]	rs3758141	PSD3	intron[NM_015310.3]
rs2019727	CFH	intron[NM_000186.2]	rs1394608	SGCD	intron[NM_172244.2]
rs2022251	NA	NA	rs10272438	BBS9	intron[NM_198428.2]
rs206695	LOC728275	intron[XM_001127046.2]	rs10515262	NA	NA
rs206695	LOC728275	intron[XM_001127046.2]	rs7006908	NA	NA
rs206695	LOC728275	intron[XM_001127046.2]	rs1329428	CFH	intron[NM_000186.2]
rs206695	LOC728275	intron[XM_001127046.2]	rs10257186	CACNA2D1	intron[NM_000722.2]
rs209954	NA	NA	rs1363688	NA	NA
rs2100054	SGK269	intron[NM_024776.2]	rs1363688	NA	NA
rs2113379	ADAM23	intron[NM_003812.2]	rs10502623	ASXL3	intron[NM_030632.1]
rs2113379	ADAM23	intron[NM_003812.2]	rs1329428	CFH	intron[NM_000186.2]
rs2113379	ADAM23	intron[NM_003812.2]	rs7006908	NA	NA
rs2155486	PARK2	intron[NM_013988.2]	rs10490817	NA	NA
rs2178381	NA	NA	rs1329428	CFH	intron[NM_000186.2]
rs2182446	NA	NA	rs10492272	ANKS1B	intron[NM_152788.3]
rs2182446	NA	NA	rs380390	CFH	intron[NM_000186.2]
rs2191508	NA	NA	rs1363688	NA	NA
rs2191859	NA	NA	rs10511467	NA	NA
rs2236876	TNFSF18	intron[NM_005092.3]	rs10507949	NA	NA
rs2318502	NA	NA	rs1938923	ME3	intron[NM_006680.2]
rs2347061	NA	NA	rs1329428	CFH	intron[NM_000186.2]
rs2356376	RSU1	intron[NM_012425.3]	rs1329428	CFH	intron[NM_000186.2]
rs2378591	TLE1	intron[NM_005077.3]	rs1394608	SGCD	intron[NM_172244.2]
rs2389863	PDE5A	intron[NM_033437.2]	rs10514336	GPR98	intron[NM_032119.3]
rs2389863	PDE5A	intron[NM_033437.2]	rs1394608	SGCD	intron[NM_172244.2]
rs2389863	PDE5A	intron[NM_033437.2]	rs1329428	CFH	intron[NM_000186.2]
rs2389866	PDE5A	intron[NM_033437.2]	rs1394608	SGCD	intron[NM_172244.2]
rs2391321	NA	NA	rs10272438	BBS9	intron[NM_198428.2]
rs2394337	CTNNA3	intron[NM_013266.1]	rs10272438	BBS9	intron[NM_198428.2]
rs2409685	XKR6	intron[NM_173683.3]	rs10511899	NA	NA
rs2473538	HECA	intron[NM_016217.2]	rs9295101	NA	NA
rs2474584	NA	NA	rs9294383	RARS2	intron[NM_020320.2]
rs2474584	NA	NA	rs7774436	NA	NA
rs249847	NA	NA	rs10511203	NA	NA
rs2513240	TMEM135	intron[NM_022918.2]	rs1146382	DDAH1	intron[NM_012137.2]
rs264766	NA	NA	rs1930022	NA	NA
rs269101	NA	NA	rs1329428	CFH	intron[NM_000186.2]
rs2695214	PPP3CA	intron[NM_000944.3]	rs1363688	NA	NA
rs2711368	NA	NA	rs7006908	NA	NA
rs272867	NA	NA	rs10490493	SPAG16	intron[NM_024532.3]
rs2729257	NA	NA	rs1363688	NA	NA
rs273185	NA	NA	rs1535891	NA	NA
rs273185	NA	NA	rs10511467	NA	NA
rs273185	NA	NA	rs1742923	F13A1	intron[NM_000129.3]
rs273571	DCDC5	intron[NM_198462.2]	rs1329428	CFH	intron[NM_000186.2]
rs273571	DCDC5	intron[NM_198462.2]	rs380390	CFH	intron[NM_000186.2]
rs2772333	ZNF326	intron[NM_182976.2]	rs1329428	CFH	intron[NM_000186.2]
rs2812415	NA	NA	rs3913094	NA	NA
rs288247	FRZB	intron[NM_001463.2]	rs10488343	NA	NA
rs2902667	NA	NA	rs2474584	NA	NA
rs290483	TCF7L2	intron[NM_030756.2]	rs1535891	NA	NA
rs291962	NA	NA	rs10272438	BBS9	intron[NM_198428.2]
rs2999859	RGS5	intron[NM_003617.2]	rs200642	TSHZ2	intron[NM_173485.4]
rs3127100	NRAP	intron[NM_198060.2]	rs1233255	PMS1	intron[NM_000534.3]
rs315511	NA	NA	rs380390	CFH	intron[NM_000186.2]
rs324586	CHRM2	intron[NM_001006632.1]	rs502028	NA	NA
rs324586	CHRM2	intron[NM_001006632.1]	rs1510134	LOC729675	intron[XM_001130993.1]
rs335368	NA	NA	rs380390	CFH	intron[NM_000186.2]
rs335826	IL5RA	intron[NM_175726.1]	rs1575188	NA	NA
rs335826	IL5RA	intron[NM_175726.1]	rs1368843	MCTP2	intron[NM_018349.2]
rs356054	PITPNM3	intron[NM_031220.2]	rs1740752	NA	NA
rs3771942	CCDC93	intron[NM_019044.3]	rs551591	NA	NA
rs3775652	INPP4B	intron[NM_003866.2]	rs1329428	CFH	intron[NM_000186.2]
rs3775652	INPP4B	intron[NM_003866.2]	rs1250249	FN1	intron[NM_054034.2]
rs3775652	INPP4B	intron[NM_003866.2]	rs1740752	NA	NA
rs3775652	INPP4B	intron[NM_003866.2]	rs10507009	NA	NA
rs3775652	INPP4B	intron[NM_003866.2]	rs10492272	ANKS1B	intron[NM_152788.3]
rs3775652	INPP4B	intron[NM_003866.2]	rs555174	NA	NA
rs3775652	INPP4B	intron[NM_003866.2]	rs7006908	NA	NA
rs3775652	INPP4B	intron[NM_003866.2]	rs10512413	ABL1	intron[NM_007313.2]
rs3775652	INPP4B	intron[NM_003866.2]	rs727454	NA	NA
rs3775652	INPP4B	intron[NM_003866.2]	rs10272438	BBS9	intron[NM_198428.2]
rs3775652	INPP4B	intron[NM_003866.2]	rs10513889	NA	NA
rs3775652	INPP4B	intron[NM_003866.2]	rs1454235	NA	NA
rs3775652	INPP4B	intron[NM_003866.2]	rs6053291	PROKR2	intron[NM_144773.2]
rs3775652	INPP4B	intron[NM_003866.2]	rs1389021	NA	NA
rs3775652	INPP4B	intron[NM_003866.2]	rs7006908	NA	NA
rs3775652	INPP4B	intron[NM_003866.2]	rs1329428	CFH	intron[NM_000186.2]
rs3775652	INPP4B	intron[NM_003866.2]	rs32249	NA	NA
rs3775652	INPP4B	intron[NM_003866.2]	rs200642	TSHZ2	intron[NM_173485.4]
rs3775652	INPP4B	intron[NM_003866.2]	rs10485193	NA	NA
rs3775652	INPP4B	intron[NM_003866.2]	rs10511467	NA	NA
rs3775652	INPP4B	intron[NM_003866.2]	rs6053291	PROKR2	intron[NM_144773.2]
rs3775652	INPP4B	intron[NM_003866.2]	rs10512413	ABL1	intron[NM_007313.2]
rs3775652	INPP4B	intron[NM_003866.2]	rs380390	CFH	intron[NM_000186.2]
rs3775652	INPP4B	intron[NM_003866.2]	rs1731298	NA	NA
rs3775652	INPP4B	intron[NM_003866.2]	rs82159	NA	NA
rs3775652	INPP4B	intron[NM_003866.2]	rs1363688	NA	NA
rs3775652	INPP4B	intron[NM_003866.2]	rs1329428	CFH	intron[NM_000186.2]
rs3775652	INPP4B	intron[NM_003866.2]	rs997980	NA	NA
rs3775652	INPP4B	intron[NM_003866.2]	rs10511467	NA	NA
rs3775652	INPP4B	intron[NM_003866.2]	rs1394608	SGCD	intron[NM_172244.2]
rs3775652	INPP4B	intron[NM_003866.2]	rs6484249	NA	NA
rs3775652	INPP4B	intron[NM_003866.2]	rs555174	NA	NA
rs3775652	INPP4B	intron[NM_003866.2]	rs1653157	NA	NA
rs3775652	INPP4B	intron[NM_003866.2]	rs1510134	LOC729675	intron[XM_001130993.1]
rs3775652	INPP4B	intron[NM_003866.2]	rs9294603	NA	NA
rs3794247	CNTN1	intron[NM_175038.1]	rs6053291	PROKR2	intron[NM_144773.2]
rs3801937	DLD	intron[NM_000108.3]	rs10511137	NA	NA
rs380390	CFH	intron[NM_000186.2]	rs1677189	MGC24039	intron[NM_144973.3]
rs380390	CFH	intron[NM_000186.2]	rs1363688	NA	NA
rs380390	CFH	intron[NM_000186.2]	rs10504822	SLC7A13	intron[NM_138817.2]
rs380390	CFH	intron[NM_000186.2]	rs3781868	NPAT	intron[NM_002519.2]
rs380390	CFH	intron[NM_000186.2]	rs10512937	NA	NA
rs380390	CFH	intron[NM_000186.2]	rs555174	NA	NA
rs380390	CFH	intron[NM_000186.2]	rs1785512	UBAP2	intron[NM_018449.2]
rs380390	CFH	intron[NM_000186.2]	rs1146382	DDAH1	intron[NM_012137.2]
rs380390	CFH	intron[NM_000186.2]	rs2176324	ZZEF1	intron[NM_015113.3]
rs380390	CFH	intron[NM_000186.2]	rs7006908	NA	NA
rs380390	CFH	intron[NM_000186.2]	rs725518	RRM1	intron[NM_001033.3]
rs380390	CFH	intron[NM_000186.2]	rs261796	RGS7	intron[NM_002924.4]
rs380390	CFH	intron[NM_000186.2]	rs4794160	NA	NA
rs380390	CFH	intron[NM_000186.2]	rs709274	NA	NA
rs380390	CFH	intron[NM_000186.2]	rs4528122	POGZ	intron[NM_015100.2]
rs380390	CFH	intron[NM_000186.2]	rs2421596	NA	NA
rs380390	CFH	intron[NM_000186.2]	rs1419759	RAPGEF5	intron[NM_012294.3]
rs380390	CFH	intron[NM_000186.2]	rs10495199	MIA3	intron[NM_198551.2]
rs380390	CFH	intron[NM_000186.2]	rs920226	NA	NA	rs380390
rs380390	CFH	intron[NM_000186.2]	rs2607693	NA	NA	rs718263
rs380390	CFH	intron[NM_000186.2]	rs1054750	EPHA3	coding-synonymous[NM_005233.5]
rs380390	CFH	intron[NM_000186.2]	rs10492272	ANKS1B	intron[NM_152788.3]
rs380390	CFH	intron[NM_000186.2]	rs10488386	NA	NA
rs380390	CFH	intron[NM_000186.2]	rs1571634	NA	NA
rs380390	CFH	intron[NM_000186.2]	rs1424482	ALDH1A1	intron[NM_000689.3]
rs380390	CFH	intron[NM_000186.2]	rs2113379	ADAM23	intron[NM_003812.2]
rs380390	CFH	intron[NM_000186.2]	rs10266901	RAPGEF5	intron[NM_012294.3]
rs380390	CFH	intron[NM_000186.2]	rs1025758	NA	NA
rs380390	CFH	intron[NM_000186.2]	rs2823175	NA	NA
rs380390	CFH	intron[NM_000186.2]	rs3914244	NA	NA
rs380390	CFH	intron[NM_000186.2]	rs10519180	TLN2	intron[NM_015059.2]
rs380390	CFH	intron[NM_000186.2]	rs10501442	NA	NA
rs380390	CFH	intron[NM_000186.2]	rs324582	CHRM2	intron[NM_001006632.1]
rs380390	CFH	intron[NM_000186.2]	rs4920799	NA	NA
rs380390	CFH	intron[NM_000186.2]	rs2402053	NA	NA
rs380390	CFH	intron[NM_000186.2]	rs724972	NA	NA
rs380390	CFH	intron[NM_000186.2]	rs10502648	NA	NA
rs380390	CFH	intron[NM_000186.2]	rs2347060	NA	NA
rs380390	CFH	intron[NM_000186.2]	rs10488343	NA	NA
rs380390	CFH	intron[NM_000186.2]	rs9294603	NA	NA
rs380390	CFH	intron[NM_000186.2]	rs3914244	NA	NA
rs380390	CFH	intron[NM_000186.2]	rs4784489	NA	NA
rs380390	CFH	intron[NM_000186.2]	rs4540890	NA	NA
rs380390	CFH	intron[NM_000186.2]	rs10507009	NA	NA
rs380390	CFH	intron[NM_000186.2]	rs7006908	NA	NA
rs380390	CFH	intron[NM_000186.2]	rs3913094	NA	NA
rs380390	CFH	intron[NM_000186.2]	rs3913094	NA	NA
rs380390	CFH	intron[NM_000186.2]	rs1363688	NA	NA
rs380390	CFH	intron[NM_000186.2]	rs380390	CFH	intron[NM_000186.2]
rs380390	CFH	intron[NM_000186.2]	rs288247	FRZB	intron[NM_001463.2]
rs380390	CFH	intron[NM_000186.2]	rs380390	CFH	intron[NM_000186.2]
rs380390	CFH	intron[NM_000186.2]	rs1882027	NA	NA
rs380390	CFH	intron[NM_000186.2]	rs1329428	CFH	intron[NM_000186.2]
rs380390	CFH	intron[NM_000186.2]	rs10512413	ABL1	intron[NM_007313.2]
rs380390	CFH	intron[NM_000186.2]	rs1161343	NA	NA
rs380390	CFH	intron[NM_000186.2]	rs1329428	CFH	intron[NM_000186.2]
rs380390	CFH	intron[NM_000186.2]	rs1986404	NA	NA
rs380390	CFH	intron[NM_000186.2]	rs3914244	NA	NA
rs380390	CFH	intron[NM_000186.2]	rs7790991	ETV1	intron[NM_004956.3]
rs380390	CFH	intron[NM_000186.2]	rs10507949	NA	NA
rs380390	CFH	intron[NM_000186.2]	rs724211	CCDC131	intron[NM_144982.4]
rs380390	CFH	intron[NM_000186.2]	rs2823310	NA	NA
rs380390	CFH	intron[NM_000186.2]	rs2009373	CARD8	intron[NM_014959.1]
rs380390	CFH	intron[NM_000186.2]	rs3914244	NA	NA
rs380390	CFH	intron[NM_000186.2]	rs6053291	PROKR2	intron[NM_144773.2]
rs380390	CFH	intron[NM_000186.2]	rs6812406	GPM6A	intron[NM_201591.1]
rs380390	CFH	intron[NM_000186.2]	rs1046592	RNF2	utr-3[NM_007212.3]
rs380390	CFH	intron[NM_000186.2]	rs10511467	NA	NA
rs380390	CFH	intron[NM_000186.2]	rs10483226	NA	NA
rs380390	CFH	intron[NM_000186.2]	rs380390	CFH	intron[NM_000186.2]
rs380390	CFH	intron[NM_000186.2]	rs1329428	CFH	intron[NM_000186.2]
rs380390	CFH	intron[NM_000186.2]	rs2380684	NA	NA
rs380390	CFH	intron[NM_000186.2]	rs1329428	CFH	intron[NM_000186.2]
rs380390	CFH	intron[NM_000186.2]	rs1145754	NA	NA
rs380390	CFH	intron[NM_000186.2]	rs9722	S100B	utr-3[NM_006272.2]
rs3811958	NPR3	intron[NM_000908.2]	rs380390	CFH	intron[NM_000186.2]
rs382900	NA	NA	rs743430	HLCS	intron[NM_000411.4]
rs3844556	PKD2L1	intron[NM_016112.2]	rs7698633	NA	NA
rs3867162	NA	NA	rs1394608	SGCD	intron[NM_172244.2]
rs3913094	NA	NA	rs380390	CFH	intron[NM_000186.2]
rs3913094	NA	NA	rs769548	FLJ25363	intron[XM_001721742.1]
rs3915771	NA	NA	rs10503228	CSMD1	intron[NM_033225.4]
rs3915771	NA	NA	rs1171090	DCLK1	intron[NM_004734.2]
rs3915771	NA	NA	rs10495199	MIA3	intron[NM_198551.2]
rs3915771	NA	NA	rs7480564	NA	NA
rs3915771	NA	NA	rs3914244	NA	NA
rs3915771	NA	NA	rs10511899	NA	NA
rs3915771	NA	NA	rs2512245	NA	NA
rs3915771	NA	NA	rs1329428	CFH	intron[NM_000186.2]
rs406112	TEKT3	intron[NM_031898.1]	rs242695	NA	NA
rs4128315	CKAP5	intron[NM_014756.2]	rs1930022	NA	NA
rs417637	TEKT3	intron[NM_031898.1]	rs10272438	BBS9	intron[NM_198428.2]
rs4313439	NA	NA	rs10511467	NA	NA
rs433068	TEKT3	intron[NM_031898.1]	rs10485193	NA	NA
rs4444160	NA	NA	rs4894840	NA	NA
rs4526387	NA	NA	rs6774289	PPP2R3A	intron[NM_002718.3]
rs4784489	NA	NA	rs6104678	NA	NA
rs4784489	NA	NA	rs10514175	THBS4	intron[NM_003248.3]
rs501138	NA	NA	rs1329428	CFH	intron[NM_000186.2]
rs501138	NA	NA	rs10512413	ABL1	intron[NM_007313.2]
rs551591	NA	NA	rs4894840	NA	NA
rs551591	NA	NA	rs10511467	NA	NA
rs551591	NA	NA	rs380390	CFH	intron[NM_000186.2]
rs551591	NA	NA	rs10272438	BBS9	intron[NM_198428.2]
rs555174	NA	NA	rs10486678	VPS41	intron[NM_080631.3]
rs555174	NA	NA	rs7006908	NA	NA
rs568201	NA	NA	rs1363688	NA	NA
rs5745690	HGF	intron[NM_000601.4]	rs200642	TSHZ2	intron[NM_173485.4]
rs580859	NA	NA	rs2143881	NA	NA
rs6053291	PROKR2	intron[NM_144773.2]	rs8045106	NA	NA
rs6053291	PROKR2	intron[NM_144773.2]	rs4629050	NA	NA
rs6053291	PROKR2	intron[NM_144773.2]	rs2513240	TMEM135	intron[NM_022918.2]
rs6053291	PROKR2	intron[NM_144773.2]	rs3914244	NA	NA
rs6053291	PROKR2	intron[NM_144773.2]	rs1171090	DCLK1	intron[NM_004734.2]
rs6053291	PROKR2	intron[NM_144773.2]	rs10272438	BBS9	intron[NM_198428.2]
rs6053291	PROKR2	intron[NM_144773.2]	rs380390	CFH	intron[NM_000186.2]
rs6104678	NA	NA	rs10518883	NA	NA
rs6104678	NA	NA	rs3913094	NA	NA
rs618499	ATM	intron[NM_000051.3]	rs380390	CFH	intron[NM_000186.2]
rs6445945	FLNB	intron[NM_001457.2]	rs10492272	ANKS1B	intron[NM_152788.3]
rs6484249	NA	NA	rs7006908	NA	NA
rs6491544	PCCA	intron[NM_000282.2]	rs10272438	BBS9	intron[NM_198428.2]
rs6503235	WDR16	missense[NM_145054.4]	rs10272438	BBS9	intron[NM_198428.2]
rs6598991	NA	NA	rs1363688	NA	NA
rs6598991	NA	NA	rs10511467	NA	NA
rs6673130	NA	NA	rs288247	FRZB	intron[NM_001463.2]
rs667992	NA	NA	rs10272438	BBS9	intron[NM_198428.2]
rs6693481	LOC100131402	utr-5[XM_001726819.1]	rs380390	CFH	intron[NM_000186.2]
rs6693481	LOC100131402	utr-5[XM_001726819.1]	rs1394608	SGCD	intron[NM_172244.2]
rs6693481	LOC100131402	utr-5[XM_001726819.1]	rs10509420	NA	NA
rs6693481	LOC100131402	utr-5[XM_001726819.1]	rs10512413	ABL1	intron[NM_007313.2]
rs6693481	LOC100131402	utr-5[XM_001726819.1]	rs7006908	NA	NA
rs6764287	NA	NA	rs725518	RRM1	intron[NM_001033.3]
rs6792998	SSR3	intron[NM_007107.2]	rs10514336	GPR98	intron[NM_032119.3]
rs6802458	ERC2	intron[NM_015576.1]	rs2877967	VEGFC	intron[NM_005429.2]
rs6861906	NA	NA	rs6053291	PROKR2	intron[NM_144773.2]
rs6967345	NA	NA	rs380390	CFH	intron[NM_000186.2]
rs6967345	NA	NA	rs3913094	NA	NA
rs6967345	NA	NA	rs3914244	NA	NA
rs6967345	NA	NA	rs3913094	NA	NA
rs6967345	NA	NA	rs6101183	NA	NA
rs698360	PHLDB2	intron[NM_145753.1]	rs2171460	GUCY1A2	intron[NM_000855.1]
rs7006908	NA	NA	rs8078890	MAP2K6	intron[NM_002758.3]
rs7006908	NA	NA	rs10508731	MPP7	intron[NM_173496.3]
rs7044932	NA	NA	rs1434817	NA	NA
rs7048634	BAAT	intron[NM_001701.2]	rs7185187	VAC14	intron[NM_018052.3]
rs708254	FTO	intron[NM_001080432.1]	rs1740752	NA	NA
rs709274	NA	NA	rs1329428	CFH	intron[NM_000186.2]
rs709274	NA	NA	rs10490631	CCDC93	intron[NM_019044.3]
rs7100255	NA	NA	rs10512413	ABL1	intron[NM_007313.2]
rs7104698	NA	NA	rs7006908	NA	NA
rs7104698	NA	NA	rs10512126	NA	NA
rs7104698	NA	NA	rs2224762	JMJD2C	intron[NM_015061.2]
rs7104698	NA	NA	rs1342652	NA	NA
rs7104698	NA	NA	rs7006908	NA	NA
rs7104698	NA	NA	rs10511467	NA	NA
rs7104698	NA	NA	rs7104698	NA	NA
rs713392	IMMP2L	intron[NM_032549.2]	rs1363688	NA	NA
rs713392	IMMP2L	intron[NM_032549.2]	rs10495721	NA	NA
rs713392	IMMP2L	intron[NM_032549.2]	rs10500737	NA	NA
rs713392	IMMP2L	intron[NM_032549.2]	rs380390	CFH	intron[NM_000186.2]
rs718263	NCALD	intron[NM_001040630.1]	rs380390	CFH	intron[NM_000186.2]
rs718309	PCDH15	intron[NM_033056.3]	rs727454	NA	NA
rs718759	NA	NA	rs1897127	NA	NA
rs718913	GALNT17	intron[NM_001034845.1]	rs217326	SNAP91	intron[NM_014841.1]
rs724997	RAPGEF4	intron[NM_007023.3]	rs1329428	CFH	intron[NM_000186.2]
rs725859	NA	NA	rs10512413	ABL1	intron[NM_007313.2]
rs734909	SRI	intron[NM_003130.2]	rs1535891	NA	NA
rs742697	C6orf10	intron[NM_006781.3]	rs10505752	C12orf59	intron[NM_153022.2]
rs7467596	MED27	intron[NM_004269.2]	rs2310316	SLC9A2	intron[NM_003048.3]
rs753145	NA	NA	rs1439388	NA	NA
rs7628915	NA	NA	rs1363688	NA	NA
rs764089	DNAH11	intron[NM_003777.3]	rs185357	NA	NA
rs764964	NIN	intron[NM_182946.1]	rs10488343	NA	NA
rs767435	KIAA1324L	intron[NM_152748.2]	rs1329428	CFH	intron[NM_000186.2]
rs7698633	NA	NA	rs1362932	NA	NA
rs7790511	NA	NA	rs1329428	CFH	intron[NM_000186.2]
rs7859262	NA	NA	rs10512413	ABL1	intron[NM_007313.2]
rs7863587	NA	NA	rs1740752	NA	NA
rs795484	TAOK3	intron[NM_016281.3]	rs335826	IL5RA	intron[NM_175726.1]
rs7977910	NA	NA	rs6104678	NA	NA
rs801321	NA	NA	rs1329428	CFH	intron[NM_000186.2]
rs82159	NA	NA	rs10511467	NA	NA
rs82159	NA	NA	rs3775652	INPP4B	intron[NM_003866.2]
rs920226	NA	NA	rs10496954	NA	NA
rs9286760	RP11-452F19.2	intron[NM_207468.2]	rs10492272	ANKS1B	intron[NM_152788.3]
rs9286760	RP11-452F19.2	intron[NM_207468.2]	rs1329428	CFH	intron[NM_000186.2]
rs9287234	FMN2	intron[NM_020066.4]	rs1329428	CFH	intron[NM_000186.2]
rs9294603	NA	NA	rs1363688	NA	NA
rs9294603	NA	NA	rs324584	CHRM2	intron[NM_001006632.1]
rs9294603	NA	NA	rs3743175	SCAPER	intron[NM_020843.1]
rs9294603	NA	NA	rs273185	NA	NA
rs9298786	NA	NA	rs10492272	ANKS1B	intron[NM_152788.3]
rs9303377	NA	NA	rs1394608	SGCD	intron[NM_172244.2]
rs9303474	SMURF2	utr-3[NM_022739.3]	rs1043515	PIP4K2B	utr-3[NM_003559.4]
rs9322714	NA	NA	rs1363688	NA	NA
rs9328536	MED27	intron[NM_004269.2]	rs1329428	CFH	intron[NM_000186.2]
rs943653	NA	NA	rs150917	NA	NA
rs949780	SLIT3	intron[NM_003062.1]	rs380390	CFH	intron[NM_000186.2]
rs951993	NA	NA	rs4444160	NA	NA
rs958686	TGFA	intron[NM_003236.2]	rs10512174	ISCA1	intron[NM_030940.3]
rs961360	R3HDM1	reference[NM_015361.2]	rs380390	CFH	intron[NM_000186.2]
rs961360	R3HDM1	reference[NM_015361.2]	rs1340744	NA	NA
rs963135	NA	NA	rs380390	CFH	intron[NM_000186.2]
rs966978	NA	NA	rs1025758	NA	NA
rs966978	NA	NA	rs1329428	CFH	intron[NM_000186.2]
rs967436	NA	NA	rs6902361	NA	NA
rs9790802	NA	NA	rs1363688	NA	NA
rsnum1	gene1	feature1	rsnum2	gene2	feature2
