# Supplementary material for: FHSA-SED: Two-Locus Model Detection for Genome-Wide Association Study with Harmony Search Algorithm
Source: PLoS One. 2016 Mar 25;11(3):e0150669. doi: 10.1371/journal.pone.0150669 (PMC4807955; doi:10.1371/journal.pone.0150669)
Supplement: S5 File — (ZIP) [file pone.0150669.s005.zip › FHSA-SED/DATA/Power.xls]

## Sheet: Sheet1
	K2	GINI	K2-GINI	G-test	MOFHSST	Evaluation Times	Mean time
Model-2:H2=0.02,PD=0.1,MAF=0.2	1	1	1	0.95	0.95	270.62	0.369623
