# Supplementary material for: FHSA-SED: Two-Locus Model Detection for Genome-Wide Association Study with Harmony Search Algorithm
Source: PLoS One. 2016 Mar 25;11(3):e0150669. doi: 10.1371/journal.pone.0150669 (PMC4807955; doi:10.1371/journal.pone.0150669)
Supplement: S5 File — (ZIP) [file pone.0150669.s005.zip › FHSA-SED/DATA/Result.xls]

## Sheet: Sheet1
	True positive rate (TPR,Sensitivity, Recall)	True negative rate(TNR, Specificity, SPC)	Positive predictive value (PPV, Precision)	False discovery rate(FDR)	Accuracy (ACC)	F1-Score	Negative predictive value (NPV)	FPR	FNR
Model-2:H2=0.02,PD=0.1,MAF=0.2	0.95	0.958529	0.958185	0.041815	0.954265	0.954072	0.950422	0.0414707	0.05
