# Supplementary material for: FHSA-SED: Two-Locus Model Detection for Genome-Wide Association Study with Harmony Search Algorithm
Source: PLoS One. 2016 Mar 25;11(3):e0150669. doi: 10.1371/journal.pone.0150669 (PMC4807955; doi:10.1371/journal.pone.0150669)
Supplement: S5 File — (ZIP) [file pone.0150669.s005.zip › FHSA-SED/Gtest_score3.m]

function [G,P_value] = Gtest_score3(snp_com,state)
%compute the G-test
ua = unique(state);
if length(ua)~=2 
    disp(' Class state is not equal to 2 !!!');
elseif min(ua)>0
    state = state -min(ua);
end

[xrow,xcol] = size(snp_com);


[Data,idx,cid]=unique(snp_com,'rows');
[lrow,~]=size(Data);


%% 

F=zeros(3,lrow+1);  %% µÚÒ»ÐÐ´æ·Å case Êý£¬ µÚ¶þÐÐ´æ·Å control Êý£¬ µÚÈýÐÐ´æ·Å ×ÜÊý
E=zeros(2,lrow);  %% ÆÚÍûÊý

for i=1:xrow   %% Í³¼ÆÃ¿¸ö»ùÒòÐÍ×éºÏ³öÏÖµÄ´ÎÊý
   
   
       if state(i)==0 %% case        
            F(1,cid(i))=F(1,cid(i))+1;        
       else 
            F(2,cid(i))=F(2,cid(i))+1;  
       end  
    
end


F(3,1:lrow)=sum(F(1:2,1:lrow),1);
F(:,lrow+1)=sum(F(:,1:lrow),2);


G=0;
Degree=(2-1)*(lrow-1);

for i=1:2
    for j=1:lrow
        O=F(i,j)/xrow;
        E=( ( F(i,lrow+1) * F(3,j) )/xrow )/xrow;
       
      if F(3,j)>2
          if O>0
              G=G+(xrow*O)*log(O/E);
          end
      
      elseif Degree>1
         Degree=Degree-0.5; 
      end
    end    
end

G=2*G;

P_value=1-chi2cdf(G,Degree);
