# Supplementary material for: FHSA-SED: Two-Locus Model Detection for Genome-Wide Association Study with Harmony Search Algorithm
Source: PLoS One. 2016 Mar 25;11(3):e0150669. doi: 10.1371/journal.pone.0150669 (PMC4807955; doi:10.1371/journal.pone.0150669)
Supplement: S5 File — (ZIP) [file pone.0150669.s005.zip › FHSA-SED/Mode data/h2=0.02,Pd=0.1,MAF=0.2/1000CASE_EDM-1/1000CASE_EDM-1_056.txt]

N0	N1	N2	N3	N4	N5	N6	N7	N8	N9	N10	N11	N12	N13	N14	N15	N16	N17	N18	N19	N20	N21	N22	N23	N24	N25	N26	N27	N28	N29	N30	N31	N32	N33	N34	N35	N36	N37	N38	N39	N40	N41	N42	N43	N44	N45	N46	N47	N48	N49
0	0	0	2	0	1	0	2	0	0	0	1	1	1	0	0	0	0	1	0	0	0	0	0	1	0	0	0	0	1	0	0	0	1	0	0	1	0	0	0	0	0	0	1	0	0	0	1	0	1
1	0	0	1	0	1	0	0	0	0	0	1	0	1	1	0	1	1	0	0	0	1	1	0	0	0	0	0	0	0	1	1	1	0	0	2	2	0	0	0	1	0	0	1	0	0	1	2	1	0
1	0	0	0	1	0	0	1	0	0	1	0	0	1	0	0	2	1	0	0	1	0	0	0	1	1	0	1	0	0	1	0	0	0	1	1	0	1	0	0	0	0	0	1	0	1	0	0	0	0
1	1	1	1	0	0	0	2	0	0	0	1	0	1	1	0	1	0	0	0	0	1	0	0	0	0	0	2	0	0	0	1	0	0	0	1	1	0	1	1	0	0	1	1	0	1	1	1	0	0
0	1	0	1	0	0	0	2	0	0	0	1	0	0	1	1	0	1	0	0	1	0	1	0	0	1	0	0	0	0	1	1	1	1	0	0	2	0	1	1	0	0	2	1	1	1	1	1	0	0
0	0	1	0	1	0	0	1	2	1	0	0	1	1	2	0	0	0	0	0	0	0	0	0	0	2	1	0	0	0	0	1	0	0	0	0	2	0	0	1	0	0	0	1	1	2	1	0	2	0
0	1	1	0	1	1	0	0	1	0	0	0	1	0	0	0	1	0	0	0	1	0	1	0	0	0	0	1	0	0	0	1	0	0	1	2	1	0	0	1	0	0	0	2	0	1	0	1	1	0
1	2	0	1	0	1	0	1	0	0	0	2	0	1	0	1	1	0	0	0	0	1	0	0	0	0	0	0	0	1	0	2	1	0	0	1	0	1	0	0	0	1	0	1	0	0	2	1	1	0
0	0	0	2	0	0	0	1	1	1	0	1	2	0	0	0	0	0	0	0	0	2	1	0	0	0	1	0	0	0	1	1	1	1	1	1	1	0	1	0	0	0	0	1	0	0	1	0	1	1
0	2	0	0	0	1	1	0	1	1	0	0	1	0	0	0	2	1	0	0	0	0	0	0	0	0	1	0	0	0	0	0	0	0	1	1	0	0	1	1	0	0	0	2	1	0	0	2	1	0
0	0	2	1	1	0	0	1	0	0	0	0	0	1	0	0	0	0	0	0	0	1	0	0	1	1	0	1	0	1	0	0	0	0	1	0	1	0	1	1	0	0	0	1	0	1	0	0	0	0
0	0	0	2	0	1	0	0	1	0	1	0	0	1	1	1	0	0	0	0	1	0	0	0	0	0	0	0	0	0	0	2	0	0	1	1	0	0	0	1	0	0	0	0	0	0	0	1	1	0
1	0	0	0	1	1	1	1	0	0	1	1	0	0	0	0	0	0	0	0	0	0	1	0	1	1	1	0	0	1	0	1	0	0	0	0	0	0	0	0	0	0	0	2	0	1	1	1	2	0
0	0	0	0	1	1	0	2	1	0	1	0	0	0	1	0	1	0	0	0	1	1	0	0	0	1	0	1	0	1	1	0	0	1	0	2	1	0	0	0	0	0	0	1	1	1	1	0	1	0
0	1	0	0	0	1	0	1	0	0	0	1	0	1	0	0	0	0	0	0	0	1	0	0	0	1	0	1	0	0	1	2	0	0	0	0	2	1	1	1	0	0	0	2	1	1	0	2	1	0
2	0	1	2	0	2	0	1	0	0	1	0	0	1	1	1	0	0	0	0	0	1	1	0	0	0	0	0	0	0	0	0	0	0	0	1	2	0	0	0	0	0	0	1	1	1	1	0	1	1
1	0	0	2	0	1	0	2	0	0	1	0	1	0	1	1	0	0	1	0	0	0	0	0	0	0	0	0	0	0	0	1	0	0	0	2	1	0	0	0	0	0	0	1	0	1	1	1	0	0
0	0	0	0	0	1	0	1	0	0	0	0	0	1	0	0	0	1	0	0	0	1	0	0	0	0	1	0	0	0	2	0	1	0	1	1	1	0	0	1	0	0	0	1	2	1	0	1	0	0
0	0	0	2	0	0	0	0	0	0	1	1	1	0	0	0	1	0	0	1	1	0	0	0	0	1	0	0	0	1	1	1	0	0	0	2	1	0	0	0	0	0	0	0	1	1	0	1	2	1
1	0	0	0	1	0	0	0	0	1	1	1	0	0	0	0	0	1	0	0	0	0	1	0	0	1	0	0	0	2	1	1	0	1	0	1	1	0	0	0	0	0	1	1	1	0	2	1	1	0
1	0	0	0	0	0	0	2	2	0	1	0	1	1	0	0	1	0	0	0	0	2	0	0	0	0	1	0	0	1	0	1	0	0	0	2	1	0	0	0	0	0	0	0	0	0	1	1	0	0
0	1	0	0	1	1	0	1	0	0	0	1	0	0	1	0	0	1	0	0	1	2	2	0	0	0	0	1	0	1	1	1	0	0	1	1	1	0	0	0	0	0	0	2	1	0	2	0	0	0
1	0	0	2	0	0	0	1	0	1	0	0	1	0	0	0	0	0	0	0	1	1	0	0	0	1	1	1	0	1	0	1	0	0	2	0	0	0	0	1	0	0	1	1	1	0	1	0	0	0
0	1	0	0	2	1	0	1	2	0	1	0	0	0	0	0	0	1	0	0	0	1	0	0	0	0	0	0	0	0	1	0	0	0	0	1	1	0	0	1	0	0	1	1	1	1	0	2	2	0
0	1	0	0	0	0	0	2	2	0	1	0	1	1	0	0	1	1	1	0	0	0	1	0	1	0	0	1	0	2	0	0	0	0	0	2	0	0	0	0	0	0	0	1	0	1	0	0	1	1
0	0	0	2	0	0	0	0	1	0	0	1	0	0	0	0	2	0	0	0	0	1	0	0	0	0	1	1	0	1	2	1	0	0	1	0	1	0	0	0	0	0	0	2	0	2	1	0	0	0
1	0	0	1	0	0	0	1	0	0	2	1	0	0	0	0	0	0	0	0	0	2	0	0	1	1	0	1	1	1	1	2	0	1	0	2	1	0	0	0	0	0	0	0	0	1	1	0	2	0
2	2	0	2	0	1	0	2	1	0	0	1	0	0	0	0	0	0	0	0	0	1	0	0	0	0	0	0	0	0	0	1	1	0	2	1	1	0	0	2	0	0	0	0	1	0	1	1	1	0
0	1	1	1	0	0	1	1	0	0	0	0	0	1	0	0	0	1	0	0	0	1	0	0	0	0	0	2	0	1	1	0	0	0	0	0	2	0	0	0	0	0	0	1	0	1	1	1	0	2
1	2	0	2	1	2	1	2	1	0	0	0	0	0	0	0	0	0	0	0	2	1	0	0	0	1	1	0	0	1	0	1	0	0	1	0	0	2	0	0	1	0	0	1	0	2	0	1	0	0
0	0	0	1	0	0	0	2	1	1	1	0	0	0	0	1	1	1	0	0	1	1	1	0	0	0	0	1	0	1	0	1	0	0	0	0	1	1	0	1	0	0	1	0	0	1	0	1	1	0
1	1	0	0	1	1	0	1	1	0	0	0	0	0	0	0	1	2	0	1	1	1	2	0	0	1	0	0	0	1	1	0	0	1	1	1	0	0	0	1	0	0	0	1	0	1	1	1	1	0
0	0	0	1	1	1	0	2	2	0	0	0	0	0	0	0	0	0	0	0	0	0	1	0	0	1	0	0	0	0	0	1	0	0	1	1	1	0	0	0	0	0	0	1	0	1	0	1	2	0
1	0	0	0	1	2	0	0	1	0	1	0	1	0	0	1	1	1	0	0	1	1	2	0	1	0	0	0	1	1	1	0	0	1	0	0	2	0	0	1	0	0	0	2	0	2	0	1	1	1
0	1	0	0	0	0	1	1	1	1	2	0	1	0	0	0	0	1	0	0	1	2	0	0	0	0	0	1	0	1	0	0	0	0	0	1	0	0	0	0	0	0	1	1	0	1	0	1	0	0
0	0	0	1	0	0	0	1	1	0	0	0	0	1	0	0	0	0	0	0	0	1	0	0	1	1	1	0	0	1	0	1	0	1	0	2	0	0	0	1	1	0	0	1	0	0	0	1	1	0
0	0	0	1	0	2	0	1	2	1	1	1	1	1	1	0	0	0	0	0	1	1	1	0	1	1	0	1	0	0	1	0	0	0	1	1	0	0	0	1	0	0	0	2	1	1	1	1	1	1
0	0	1	0	1	1	0	0	0	0	1	1	0	0	1	0	0	0	0	1	1	2	1	0	0	0	1	0	0	0	0	0	0	0	0	1	1	0	0	1	0	0	0	0	0	0	0	1	0	0
0	0	0	1	0	2	1	1	1	2	1	2	1	0	0	1	0	1	0	1	1	2	1	1	0	0	0	0	0	0	0	2	0	0	0	1	1	0	0	1	0	0	0	1	1	1	0	1	1	1
2	2	0	2	2	0	1	1	2	1	0	0	0	0	0	0	1	0	0	0	1	1	1	0	0	0	0	1	0	1	0	2	1	0	0	2	2	0	1	1	0	0	1	1	1	2	0	1	0	0
0	1	0	0	0	0	0	0	1	0	0	0	0	0	0	0	0	0	0	0	0	1	0	0	0	0	1	0	0	1	1	0	0	0	0	2	1	0	0	1	0	0	0	0	0	0	0	2	1	0
0	2	0	0	0	1	0	1	1	1	2	1	0	1	1	0	0	0	0	0	1	0	2	0	0	0	0	1	0	1	2	1	0	0	1	1	1	0	0	0	0	0	2	1	0	0	0	0	1	1
2	0	1	0	0	1	0	1	0	0	0	0	1	0	1	0	0	1	1	1	1	0	0	0	1	0	1	1	0	0	0	1	0	0	0	1	2	0	0	0	2	0	0	2	0	0	1	2	1	0
2	1	0	1	0	1	0	1	1	0	1	1	0	0	1	0	1	2	0	0	0	0	1	0	0	2	0	0	0	0	0	1	0	0	0	1	0	0	0	0	0	0	0	1	0	2	2	1	2	0
0	2	0	1	0	2	0	1	0	0	0	0	0	0	1	0	1	1	0	0	1	0	0	0	0	0	1	1	0	0	0	1	0	0	0	0	1	0	0	1	0	0	2	0	0	0	0	0	1	1
0	0	0	0	0	2	0	1	0	0	1	0	0	1	0	0	0	1	0	0	0	1	0	0	0	1	0	0	0	0	0	2	0	0	0	1	0	0	0	1	0	0	1	2	0	1	0	0	1	0
0	0	0	1	1	1	0	1	2	1	1	1	0	1	0	1	0	0	0	0	1	1	1	0	0	0	1	0	0	1	0	0	0	0	2	1	0	0	0	0	0	0	0	2	0	1	1	0	0	0
1	0	0	0	0	0	1	1	0	0	0	0	0	1	0	1	0	2	0	0	0	1	1	1	0	0	0	0	0	0	0	1	0	0	1	0	1	0	1	0	0	0	0	0	0	1	1	2	2	1
1	0	0	0	0	1	1	2	0	0	0	0	1	0	0	0	1	0	0	0	1	0	0	0	0	0	0	1	0	1	0	0	0	0	0	0	1	0	1	1	1	0	0	1	1	0	0	1	0	0
0	0	0	0	1	0	0	2	2	0	0	0	0	0	0	0	0	1	0	0	0	0	0	0	0	1	0	0	0	1	0	2	0	0	0	1	0	0	1	0	1	1	0	0	0	0	0	1	0	0
1	0	0	2	0	1	0	2	1	0	1	0	1	1	2	0	0	1	0	0	0	0	0	0	0	1	0	0	0	1	0	1	0	0	0	2	1	1	0	0	0	0	0	1	0	0	1	1	2	0
1	1	1	2	0	1	0	0	1	0	0	0	0	0	0	0	1	0	0	0	0	1	0	0	0	1	0	1	0	1	1	1	0	0	1	1	1	0	0	1	0	0	0	1	0	1	1	1	1	1
0	0	0	0	0	0	0	2	1	0	1	2	0	2	0	0	0	1	0	0	0	1	0	0	0	0	1	0	0	1	0	1	0	0	0	0	0	0	0	0	0	0	0	0	0	0	0	2	2	0
0	0	0	1	0	1	1	2	1	0	0	1	0	0	1	0	1	0	0	0	0	2	0	0	1	0	0	1	0	1	1	1	0	0	0	0	1	0	0	0	0	0	0	0	0	1	0	1	1	0
0	1	0	1	1	1	0	2	1	0	1	0	0	1	2	0	1	0	0	0	0	1	0	0	0	0	0	0	0	0	1	1	1	0	0	2	1	0	0	1	0	0	0	1	0	1	1	2	2	0
0	0	0	0	0	1	0	0	0	0	0	0	1	1	1	1	1	0	1	0	0	1	0	0	0	0	1	1	0	0	0	1	1	0	0	1	1	0	0	1	0	0	1	2	0	0	0	1	1	0
0	0	0	0	0	2	0	2	0	0	1	1	1	0	0	1	0	1	0	0	0	1	0	0	0	0	1	0	0	0	0	0	0	0	0	1	1	1	0	0	0	0	0	2	0	1	0	2	0	1
1	0	0	1	1	1	0	1	1	0	1	0	1	0	0	1	0	1	0	0	1	1	0	0	0	0	0	0	0	1	0	0	0	0	0	1	1	0	0	1	0	0	0	1	0	0	0	2	2	0
1	1	1	1	1	0	0	2	2	0	1	0	1	1	0	0	0	0	0	1	0	0	1	0	0	0	0	0	0	1	2	0	1	0	1	0	0	0	1	0	0	0	0	1	1	1	0	1	2	0
0	0	0	0	1	0	0	1	0	1	1	1	0	0	1	1	1	0	0	1	0	0	1	0	0	0	0	0	0	1	1	1	0	0	1	2	2	0	0	2	0	0	0	1	0	0	2	1	0	0
1	0	1	1	0	1	0	0	1	0	2	1	0	1	0	0	2	1	0	0	0	1	0	0	0	1	1	0	0	0	0	2	0	1	0	2	0	0	0	1	0	0	0	1	0	1	2	0	1	0
1	0	0	1	0	0	0	1	1	0	1	0	0	1	0	1	0	1	0	0	0	1	0	0	0	0	0	0	0	0	0	0	0	0	1	0	1	1	0	1	0	0	0	1	1	0	0	1	0	1
0	2	0	0	0	0	0	0	0	0	1	1	1	1	1	0	0	1	0	2	1	1	0	0	0	0	1	1	0	1	0	1	0	0	0	1	1	0	0	1	0	0	1	1	0	0	1	2	0	0
0	2	0	0	0	0	0	1	1	0	1	1	0	0	0	1	0	2	0	0	1	0	0	0	0	0	1	0	0	1	0	1	0	0	0	0	1	0	0	2	1	0	0	0	0	2	0	0	1	1
1	1	0	1	0	2	0	1	0	0	1	0	0	0	1	0	1	1	0	0	1	0	1	0	0	0	0	0	0	1	0	0	0	0	0	0	0	0	0	0	0	0	0	1	1	0	0	2	1	0
0	1	0	1	0	1	0	2	0	1	1	0	0	1	0	0	1	0	0	1	1	2	0	0	1	1	0	0	0	0	0	1	1	0	0	2	2	0	1	1	0	0	0	1	0	1	0	1	1	0
0	0	0	1	0	1	0	0	0	0	1	1	0	1	1	0	1	0	0	0	0	0	1	0	1	0	2	0	0	1	0	2	0	0	1	1	1	0	0	0	0	0	2	1	1	0	1	1	2	0
2	0	0	0	1	0	0	0	2	0	1	0	0	1	0	0	0	0	0	0	1	1	0	0	0	0	1	0	0	0	2	1	0	0	1	0	1	0	0	1	0	0	0	1	0	0	0	1	1	1
1	2	0	1	1	0	0	2	0	0	1	0	0	1	1	0	1	0	0	0	0	1	1	0	0	0	0	0	0	1	1	0	1	0	1	1	1	1	0	0	0	0	0	2	0	1	0	1	1	0
0	1	0	0	0	0	0	1	2	2	1	0	1	1	1	0	2	1	0	0	0	1	1	0	0	0	0	0	0	1	0	0	0	0	0	2	1	0	0	0	0	0	1	0	0	1	0	1	1	1
1	0	0	1	0	1	0	1	0	0	0	0	0	0	1	0	0	0	2	0	1	1	0	0	0	0	0	0	0	1	1	1	0	0	0	0	0	0	0	0	0	0	0	2	1	0	0	2	1	0
1	0	0	1	0	1	0	1	0	0	1	1	0	1	0	0	0	1	0	0	1	0	1	0	0	0	1	0	0	0	0	1	0	0	0	1	0	0	0	0	0	0	0	2	0	0	0	1	0	0
1	0	0	1	1	0	0	0	1	0	0	1	0	1	0	0	1	0	0	1	0	1	1	0	0	0	0	0	0	0	0	0	1	0	0	2	1	0	0	2	0	0	0	1	0	0	1	0	1	0
0	0	0	1	0	0	0	1	1	0	1	0	0	0	0	0	0	1	0	0	2	1	0	0	0	0	1	1	0	1	0	2	1	0	0	1	1	0	0	1	0	0	0	1	1	0	0	1	1	0
0	0	0	1	0	0	0	1	1	0	1	0	1	1	0	0	0	0	0	0	1	0	0	0	0	1	0	0	0	1	2	0	0	0	0	0	2	0	0	2	0	0	0	2	0	1	1	2	0	0
1	0	0	0	0	0	0	1	0	0	1	1	0	0	1	0	0	0	0	0	0	1	0	0	0	0	0	0	0	0	1	2	0	1	0	1	1	0	0	1	0	0	0	2	1	0	1	0	0	0
1	0	0	1	2	1	0	1	0	1	1	1	0	0	0	1	0	0	1	0	0	1	0	0	0	2	0	1	0	0	0	1	0	0	0	1	2	0	0	0	0	0	1	0	0	1	1	1	2	0
0	0	0	0	0	1	0	2	1	0	1	1	0	0	2	1	0	0	0	0	1	1	1	0	0	0	0	0	0	0	1	0	0	0	2	1	0	0	1	0	0	0	0	1	0	1	1	1	0	0
1	1	0	2	0	0	0	1	0	0	1	1	1	1	0	0	0	0	0	0	0	1	0	0	0	0	2	0	0	0	1	1	0	0	0	1	1	0	0	0	1	0	0	1	1	0	0	1	1	0
0	1	0	0	0	0	0	1	0	0	0	1	0	1	1	0	0	1	0	0	0	0	1	0	0	1	0	1	0	0	1	2	0	0	0	2	0	1	0	0	0	0	0	1	0	0	1	2	1	0
2	2	0	0	0	2	0	2	1	0	1	0	0	0	0	0	1	0	0	0	0	0	0	0	0	0	1	0	0	1	0	1	1	0	1	2	0	0	0	0	0	0	0	1	1	2	1	0	1	0
0	0	0	2	0	0	0	1	1	0	1	0	1	0	0	0	1	0	0	1	0	1	0	0	0	0	0	1	0	0	1	1	1	0	0	0	2	1	0	0	0	0	0	1	0	0	0	0	1	0
1	0	0	1	0	1	0	2	0	0	0	0	0	1	0	0	2	0	0	1	1	1	0	0	0	0	0	0	0	0	1	2	0	0	1	0	0	1	0	0	0	0	0	0	1	0	1	2	0	0
1	2	0	1	0	1	0	1	2	0	1	0	1	0	0	0	1	0	0	0	1	0	1	0	0	1	0	0	0	0	0	2	0	0	1	1	0	0	0	0	0	0	0	1	0	1	1	1	1	0
0	0	0	2	0	0	0	1	1	0	1	0	0	0	0	1	0	0	0	0	0	1	0	0	0	0	1	0	0	0	1	0	0	0	0	0	1	0	0	1	0	0	0	1	1	1	1	0	1	1
0	0	0	0	0	0	1	0	1	0	0	1	0	1	1	0	0	0	0	1	1	1	0	0	0	1	0	1	0	0	0	2	0	0	0	0	1	1	0	0	0	0	1	1	0	1	1	1	0	0
0	1	0	1	0	1	0	1	2	0	0	0	1	0	0	0	0	0	0	0	0	2	0	0	0	0	0	0	0	0	0	1	0	0	0	2	1	1	0	0	1	0	0	1	0	0	1	2	0	0
0	2	0	0	0	1	0	1	0	2	0	1	0	0	2	0	2	0	0	0	0	1	0	0	0	0	0	0	0	0	0	2	0	0	1	1	1	0	0	0	0	0	2	1	0	0	0	1	1	0
0	2	1	1	1	1	0	0	0	0	0	1	1	1	1	0	2	1	0	0	1	0	0	0	0	0	0	0	0	2	0	1	0	0	0	1	0	1	0	0	0	0	0	1	0	0	1	1	1	0
0	0	1	0	0	1	0	2	2	0	0	0	0	0	2	0	1	0	0	1	1	0	1	0	0	1	0	0	0	2	1	1	0	0	0	2	1	0	0	1	0	0	0	0	0	1	1	0	1	0
0	1	0	1	1	1	1	2	1	0	0	1	0	0	0	0	2	2	0	0	0	2	0	0	0	0	0	1	1	1	1	1	0	0	0	0	1	0	0	1	0	0	1	2	0	1	1	1	1	0
1	0	0	1	1	1	0	0	1	0	0	0	0	1	1	0	1	1	0	0	1	1	1	0	0	1	0	0	0	0	0	1	0	0	0	1	2	1	0	0	0	0	0	2	0	1	0	2	0	2
1	1	0	0	1	1	1	0	1	1	0	1	0	1	0	0	0	1	0	1	0	0	0	0	0	1	0	0	1	0	0	1	0	0	1	0	0	0	0	2	0	0	1	1	0	1	0	1	1	0
1	1	0	1	0	0	0	2	0	1	1	0	0	0	0	0	0	1	1	0	0	0	0	0	0	0	0	0	0	0	2	0	0	0	1	0	2	0	1	0	0	0	0	1	0	0	0	1	2	0
1	0	0	1	0	0	0	2	1	1	1	0	1	0	1	0	1	0	0	0	1	1	0	0	0	1	1	1	0	1	1	0	1	0	0	0	0	0	0	1	0	0	0	1	2	1	1	1	0	1
0	0	0	1	1	0	0	1	2	1	2	0	0	0	0	0	1	0	0	1	0	0	0	0	0	0	1	0	0	1	0	0	0	0	0	1	0	0	0	0	0	0	0	1	1	1	1	2	0	0
0	0	1	1	1	0	0	0	1	1	0	1	1	1	0	1	0	1	0	0	1	1	1	0	0	0	0	0	0	1	0	0	1	1	2	0	1	1	0	1	0	0	0	0	0	0	0	2	1	1
0	0	0	0	2	0	0	1	1	0	2	1	1	0	0	0	0	1	0	0	0	2	1	0	0	0	0	0	0	0	0	0	0	0	0	1	1	0	1	1	0	0	0	2	2	0	0	1	1	1
0	0	0	0	1	0	0	0	2	0	1	0	1	0	1	0	1	0	0	0	1	2	0	0	0	0	1	0	0	2	1	0	0	0	0	2	1	0	0	0	0	0	0	0	1	1	1	2	1	0
0	1	1	1	0	0	0	0	1	0	1	1	0	1	0	0	0	1	0	1	1	1	0	0	0	0	0	0	0	1	0	1	0	1	0	1	1	0	0	0	0	0	1	1	0	0	0	1	1	0
0	1	0	1	0	1	0	0	0	0	1	1	0	0	2	0	1	0	0	0	0	1	2	0	0	0	0	0	0	0	1	0	0	0	0	1	1	0	0	1	0	0	1	0	0	0	1	0	1	0
0	2	0	1	0	0	0	1	1	0	2	0	0	0	1	0	0	1	0	0	1	0	0	0	0	0	0	0	0	1	1	1	1	0	1	0	0	0	0	1	0	0	1	0	0	1	0	0	0	1
1	1	0	1	0	0	0	1	2	0	0	0	0	0	1	0	0	0	1	1	0	0	0	0	0	0	1	0	0	0	1	0	0	0	0	1	1	0	0	1	0	0	0	1	0	1	1	1	2	0
1	0	1	1	1	1	0	1	0	0	0	0	2	0	0	0	0	0	0	0	0	0	1	0	0	0	0	0	0	1	0	0	0	0	0	1	0	0	0	0	0	0	0	2	0	2	0	0	2	0
1	1	0	0	0	1	0	1	0	0	2	1	1	2	0	1	0	1	0	0	0	0	1	0	0	0	0	0	0	0	1	1	0	0	0	0	2	0	0	1	0	0	0	1	0	1	0	1	0	0
0	2	0	1	1	0	0	0	0	0	0	0	0	1	0	1	1	2	0	0	0	0	1	0	0	1	1	0	0	0	0	1	1	0	1	2	1	0	0	0	0	0	0	0	1	0	1	2	0	0
0	1	0	0	1	0	0	0	0	0	2	0	0	1	0	0	0	0	0	0	1	0	0	0	0	0	1	1	0	1	0	1	0	0	0	0	1	1	0	1	1	0	0	0	0	1	0	0	1	1
0	0	0	0	0	0	0	0	0	0	1	1	1	0	0	1	1	0	0	0	0	2	1	0	1	2	0	1	0	2	0	2	0	0	0	0	0	0	1	0	0	0	0	2	0	1	0	1	0	1
0	1	0	0	0	0	0	1	1	0	1	0	0	0	1	0	0	0	0	0	0	1	0	0	0	0	0	0	0	1	0	2	0	0	1	1	0	0	0	1	0	0	0	0	1	0	1	1	1	1
0	1	0	0	1	1	1	1	2	1	1	1	1	0	0	1	0	0	0	0	1	0	0	0	0	0	0	0	0	0	2	1	1	0	0	1	0	1	0	0	0	0	0	2	0	1	0	0	0	0
0	0	1	1	0	2	1	2	1	0	2	0	2	2	0	0	0	0	0	0	0	1	1	0	0	1	0	0	0	2	1	2	0	0	1	1	0	0	0	0	0	0	1	1	0	1	2	2	0	0
0	0	0	0	0	0	0	1	0	0	0	0	0	0	0	1	0	2	0	0	1	1	0	0	0	0	1	0	0	1	1	2	1	0	0	1	0	0	0	0	0	0	0	0	0	0	0	1	2	1
0	1	0	0	1	0	0	0	1	0	1	0	1	0	0	0	1	0	0	0	0	0	1	1	0	0	1	2	0	0	1	1	0	0	0	1	2	0	0	0	0	0	0	1	0	0	1	2	1	0
0	2	0	0	0	0	0	0	0	0	0	0	1	1	0	0	0	1	0	0	0	2	0	0	0	0	1	0	0	0	0	1	0	0	0	0	0	0	0	1	0	0	0	0	1	2	1	1	1	0
1	0	0	1	0	1	0	0	0	0	0	0	0	0	0	0	0	0	0	0	0	0	0	0	0	0	1	0	0	0	0	1	0	0	0	1	2	1	0	0	0	0	0	1	1	0	0	1	1	0
0	1	0	2	0	0	0	0	2	1	0	1	0	0	1	1	1	0	0	0	0	1	1	0	1	1	1	1	0	0	0	1	0	0	0	1	1	0	0	1	0	0	0	1	1	2	1	1	1	1
0	2	0	0	0	0	0	1	0	0	0	1	0	1	0	0	0	1	0	1	0	0	1	0	0	0	0	0	0	0	1	1	0	0	1	1	2	0	0	0	0	0	0	0	0	0	1	0	2	0
2	1	0	0	1	0	0	1	1	0	0	1	0	1	0	0	2	1	0	0	0	0	0	0	0	0	0	0	0	1	1	0	1	0	1	1	2	1	0	1	0	0	0	1	1	2	0	2	1	1
0	1	1	0	0	1	0	1	2	1	0	1	0	1	0	2	1	1	0	0	0	0	0	0	0	0	1	0	0	0	2	0	1	0	0	1	2	0	0	0	0	0	0	1	0	1	1	0	2	0
0	0	0	1	1	0	0	1	0	0	1	0	0	2	0	1	0	0	0	0	0	1	0	0	0	1	1	0	0	1	0	0	0	0	0	1	1	0	0	0	0	0	0	0	0	1	0	0	1	0
1	1	0	1	1	0	0	1	0	0	0	0	0	1	0	0	0	0	0	0	0	0	1	0	0	0	0	0	0	0	0	0	0	1	0	1	2	0	1	0	0	0	0	1	0	1	1	1	1	0
1	0	0	0	1	1	0	2	1	1	0	1	1	1	0	0	0	1	0	0	0	1	0	0	0	0	0	0	0	1	0	1	0	0	1	1	1	1	1	0	0	0	0	1	0	2	0	0	1	0
0	0	0	0	1	1	0	0	0	0	0	1	1	0	0	0	0	0	0	0	1	2	0	0	0	1	0	1	0	1	0	0	0	0	0	1	2	0	0	0	0	0	0	2	1	1	0	1	1	0
0	0	0	2	1	1	0	1	0	0	1	0	0	1	0	0	2	0	0	0	0	0	0	0	0	0	0	0	1	0	1	0	1	0	0	0	0	0	0	0	0	0	1	0	1	0	0	1	2	1
1	1	0	2	0	0	0	1	1	0	0	0	1	1	0	0	0	2	0	0	1	0	1	0	0	0	1	0	0	0	1	1	0	0	0	1	0	0	0	1	0	0	0	1	0	0	1	0	0	0
0	0	0	1	1	0	1	0	0	0	0	2	1	0	1	0	1	0	0	0	0	1	1	0	1	0	0	1	0	2	1	0	0	0	0	2	0	0	1	1	0	0	0	1	0	0	0	1	1	0
0	0	0	1	1	0	0	0	0	0	0	1	1	1	0	1	0	0	0	0	0	0	0	0	0	0	0	0	1	0	2	1	1	0	0	1	2	0	0	1	0	0	1	1	0	0	0	1	0	0
2	0	0	2	1	1	0	2	1	0	0	0	0	1	1	0	0	1	0	0	0	2	0	0	0	0	0	1	0	0	0	2	0	0	0	1	0	0	1	1	0	0	1	1	1	1	0	2	2	0
0	1	0	2	0	1	0	0	1	0	0	0	0	0	2	0	0	0	0	0	1	0	1	0	1	1	1	0	0	0	0	1	0	0	0	2	1	1	0	0	0	0	0	1	0	0	0	1	0	0
0	0	0	0	0	1	0	0	1	0	0	0	1	2	0	0	1	1	0	0	0	1	1	0	0	0	0	0	0	0	0	1	1	0	0	2	1	0	0	1	0	0	0	2	0	0	0	1	1	0
0	1	0	1	1	1	0	1	1	0	0	0	0	1	0	0	0	1	0	0	0	0	0	0	0	1	0	0	0	0	1	2	0	0	0	0	1	0	0	0	0	0	0	1	1	0	1	1	2	0
0	1	0	0	0	0	0	2	1	0	0	0	1	1	1	0	2	1	0	0	0	1	0	0	0	1	0	0	0	1	0	2	0	0	0	0	0	0	0	0	0	0	0	0	0	1	0	1	1	0
1	0	0	2	1	0	0	0	0	0	1	1	0	0	0	0	0	0	0	0	0	0	1	0	0	1	0	0	0	0	0	1	0	0	0	1	2	1	0	1	0	0	1	1	0	1	1	0	1	1
0	0	0	1	0	0	0	1	0	0	0	0	1	1	0	1	0	0	0	0	0	0	0	0	0	0	0	1	0	2	0	1	1	0	0	1	1	0	0	0	0	0	0	1	0	0	0	1	1	0
0	0	0	2	1	0	0	0	1	0	1	0	0	0	0	0	0	0	0	0	0	1	1	0	0	0	0	0	1	1	1	0	1	0	1	0	0	0	0	1	0	0	0	1	1	1	0	0	1	0
0	0	0	1	0	1	0	2	0	1	0	2	0	0	0	0	0	0	0	0	1	0	0	0	0	0	0	1	0	0	0	1	0	0	2	1	1	1	0	0	1	0	0	0	2	1	0	2	2	0
1	0	0	1	0	0	0	0	1	0	0	0	1	1	0	0	0	0	0	0	0	0	1	0	0	0	0	0	0	1	0	1	0	0	0	2	1	0	0	1	1	0	0	0	0	0	0	1	1	0
1	0	0	1	1	1	0	1	1	0	0	1	0	0	0	0	1	1	0	0	1	1	1	0	0	1	2	0	0	1	1	0	1	0	0	1	0	0	1	0	0	0	0	0	0	0	1	0	0	1
0	1	1	1	0	0	0	0	0	0	2	0	0	0	0	0	0	1	0	1	0	0	1	0	0	1	1	0	0	0	1	0	1	0	0	2	1	0	0	0	0	0	0	1	0	2	0	0	0	0
1	0	0	0	1	0	0	1	1	1	0	0	0	1	1	0	0	1	0	1	0	1	1	0	0	0	1	0	0	2	0	2	0	0	1	0	0	0	0	0	0	0	0	1	1	0	1	1	2	0
1	1	0	1	0	1	0	1	0	0	0	0	1	0	0	0	0	1	0	0	0	1	0	0	0	0	0	1	0	1	1	2	0	0	1	0	1	1	0	0	0	0	0	2	0	0	1	1	1	0
1	0	0	1	1	1	1	0	1	0	0	1	1	1	1	0	1	1	0	0	0	1	0	0	0	0	0	0	1	0	0	1	1	0	0	0	0	1	0	1	0	1	0	0	0	1	1	1	1	0
1	1	0	0	1	1	0	0	1	0	2	1	0	0	0	0	1	0	1	0	0	2	1	0	0	0	0	0	0	0	0	2	0	0	1	0	1	0	0	0	0	1	0	1	0	1	0	2	1	0
0	2	0	0	0	0	0	2	1	1	2	0	1	0	0	1	0	0	0	0	1	1	0	0	0	0	1	0	0	2	0	0	1	0	0	0	1	0	0	1	0	0	0	1	1	1	1	0	1	0
0	0	0	1	0	0	0	1	0	0	1	0	0	1	1	0	0	1	0	1	1	0	2	0	0	1	1	0	0	0	2	2	0	0	0	2	1	0	0	0	0	0	0	2	0	0	1	1	1	0
0	0	0	1	0	0	0	1	2	0	0	0	2	0	1	0	0	0	0	0	1	2	0	0	0	0	0	0	0	0	0	0	0	0	0	1	1	0	0	0	0	0	0	1	0	0	0	1	1	0
0	0	1	1	0	1	0	1	0	0	2	0	0	0	0	0	1	1	0	0	0	0	2	1	0	0	0	0	0	0	1	1	0	0	1	2	1	0	0	0	0	0	0	1	2	0	1	2	1	1
0	0	1	1	0	0	0	0	0	1	0	1	0	0	0	1	1	0	0	1	1	0	0	0	0	0	0	0	0	1	1	1	0	0	0	0	0	0	1	2	0	0	1	1	0	1	0	2	1	2
0	0	0	2	0	0	0	0	2	0	0	0	0	1	0	0	1	0	0	0	0	0	1	0	0	1	1	0	0	0	0	0	0	1	0	0	1	1	0	1	0	0	0	2	0	1	1	2	1	0
2	2	0	0	0	0	0	1	0	0	1	0	0	1	0	0	0	1	0	0	0	1	0	0	0	1	1	2	0	1	1	0	0	0	0	1	0	0	0	0	0	0	0	2	0	1	1	1	0	0
1	1	0	1	1	0	0	0	1	0	1	1	0	0	1	1	0	0	0	0	0	0	1	0	0	0	0	0	0	1	0	2	0	0	1	0	0	0	0	0	0	0	0	2	0	1	2	1	0	0
1	1	0	1	0	0	0	2	1	0	1	0	0	2	0	0	1	0	0	0	0	2	0	0	0	1	1	0	0	1	0	0	0	0	0	2	1	1	0	2	0	0	0	1	0	0	1	1	1	0
1	2	0	1	0	1	0	2	1	1	1	0	1	0	0	0	1	1	0	0	0	0	0	0	0	0	1	1	0	0	0	1	0	0	0	1	2	0	0	0	0	0	0	2	0	0	1	1	0	0
1	1	0	0	1	0	0	2	0	0	1	0	0	0	0	0	1	1	0	0	0	0	0	0	0	0	0	0	0	1	0	1	0	0	0	2	0	0	0	1	0	0	1	1	1	0	0	0	0	0
0	0	0	1	0	1	0	0	1	2	1	0	1	1	1	0	0	1	0	0	0	0	0	0	0	0	0	1	0	0	0	1	0	0	0	0	0	1	0	1	0	0	0	1	0	0	0	0	0	0
1	1	1	0	1	0	0	1	1	1	1	1	0	1	1	1	1	0	0	0	1	1	0	0	1	0	0	0	0	0	1	2	0	0	0	1	1	0	0	1	0	0	0	1	0	0	0	2	1	1
1	2	0	0	1	1	0	1	0	0	1	0	1	1	0	0	1	0	0	0	0	0	1	0	0	1	1	0	0	0	0	1	0	1	0	2	1	0	0	0	0	0	1	2	1	0	0	1	1	0
1	2	0	0	0	0	0	1	1	0	1	0	2	2	0	0	0	0	0	0	0	1	1	0	0	1	0	0	0	1	0	0	0	0	1	1	0	0	0	0	0	0	1	2	1	1	1	2	1	1
0	0	0	1	0	0	0	0	1	0	0	0	0	1	0	0	0	1	0	0	1	1	1	0	0	1	2	0	0	0	1	0	0	0	1	2	0	0	0	0	0	0	0	1	0	0	0	0	1	0
0	0	1	1	1	0	0	2	0	0	1	1	1	1	0	0	0	0	0	0	2	1	0	0	0	1	1	0	0	2	1	1	1	0	0	1	2	1	0	0	0	0	0	1	0	1	0	2	0	0
0	1	0	1	0	1	0	1	0	0	0	0	0	1	1	0	0	1	0	1	1	1	0	0	0	1	0	0	0	2	0	1	0	1	0	2	0	0	0	0	0	0	1	1	0	1	0	1	2	0
1	0	0	0	0	1	0	1	0	0	1	0	0	0	0	0	1	0	0	0	0	0	0	0	0	0	1	0	0	0	1	2	0	0	0	0	1	0	0	1	0	0	1	1	0	1	1	2	0	0
0	0	0	0	0	0	0	1	0	0	1	1	0	2	0	0	0	0	0	0	0	0	0	0	0	1	0	0	0	0	0	2	0	0	0	2	1	0	0	1	0	0	0	2	0	2	0	1	1	1
0	1	1	1	0	1	1	2	1	0	0	0	0	2	0	0	0	1	0	0	0	0	1	0	0	0	1	0	0	0	0	1	0	0	0	0	2	0	0	1	0	0	0	2	0	0	0	1	1	1
1	1	0	1	0	1	0	1	2	0	0	0	0	1	0	0	0	1	0	2	1	0	0	0	0	0	0	0	0	0	0	2	0	1	0	1	0	1	0	0	0	0	1	1	1	0	1	1	1	1
1	0	0	2	0	1	1	1	0	0	0	0	0	0	0	2	0	1	0	0	2	2	1	0	0	0	1	0	0	1	0	1	1	0	1	2	1	0	0	0	0	0	0	1	0	2	1	1	1	0
0	0	0	0	1	0	0	1	1	0	1	0	1	1	0	0	0	1	0	0	0	0	0	0	0	0	0	1	0	0	0	2	0	0	1	2	0	0	0	0	0	0	0	2	1	1	0	1	1	1
0	1	0	2	0	1	0	1	1	0	1	1	0	1	0	0	1	1	0	0	0	2	1	0	0	0	0	1	0	0	1	0	1	0	1	1	1	0	0	0	0	0	0	0	0	0	0	1	1	0
0	1	1	1	0	1	0	1	0	0	0	1	0	1	0	0	0	2	0	0	0	0	0	0	0	0	0	0	0	0	0	1	0	1	0	1	0	0	0	0	1	0	0	1	0	0	2	1	1	0
0	1	0	0	0	0	0	0	1	1	0	1	0	1	0	0	1	2	0	0	0	1	1	0	0	0	1	0	0	1	1	2	0	0	0	2	1	0	0	0	0	0	0	1	2	1	1	0	2	0
0	0	0	0	0	0	0	1	0	0	0	0	0	1	0	1	0	0	0	0	0	1	1	0	0	0	0	0	0	0	0	0	0	0	0	2	1	0	0	0	0	0	0	0	1	1	2	0	0	0
0	0	0	0	0	1	0	1	2	0	0	0	0	2	0	0	1	1	0	0	0	0	0	0	0	0	1	0	0	1	2	0	1	0	0	1	1	0	1	0	0	0	1	1	1	0	1	2	2	0
2	0	1	1	1	1	0	0	0	0	0	1	1	1	0	0	0	0	0	0	0	1	2	0	0	0	0	0	0	1	1	1	0	0	1	1	2	1	0	0	0	0	0	0	1	0	1	0	0	1
1	0	0	1	0	0	0	1	1	1	0	0	1	1	1	0	0	1	0	0	1	1	0	0	0	0	2	0	0	1	0	1	0	0	0	2	2	0	0	0	0	0	0	0	0	2	0	1	1	0
1	0	0	1	0	1	0	2	2	1	0	0	1	1	0	1	0	0	0	0	0	1	2	0	0	0	0	0	0	0	0	0	2	0	0	0	1	0	0	1	0	0	0	0	0	0	1	1	1	0
0	0	2	2	0	0	0	0	1	0	0	1	0	1	0	0	2	1	0	0	0	1	0	0	0	1	1	1	0	0	1	1	0	0	0	1	2	0	0	1	0	0	0	2	0	1	0	2	1	0
0	0	0	0	1	2	1	1	2	1	0	1	1	0	2	0	1	0	0	0	0	0	1	0	0	0	0	1	0	0	1	1	1	0	1	1	1	0	0	0	0	0	1	1	0	1	0	1	2	0
0	1	0	0	0	0	0	1	2	2	2	0	0	0	0	0	0	1	0	0	1	1	0	0	0	0	1	0	0	0	0	1	0	1	0	0	2	2	1	0	0	0	0	0	0	1	0	1	1	0
1	1	0	1	0	1	0	1	0	0	1	0	1	1	0	2	1	1	0	0	0	1	0	0	0	1	0	0	0	1	0	1	0	0	0	0	1	0	0	1	0	1	0	2	0	2	0	0	1	0
0	0	0	2	1	0	0	1	1	0	0	0	0	1	1	0	0	0	0	0	0	1	0	0	0	0	1	0	0	1	0	0	1	0	0	0	1	0	0	1	0	0	0	2	1	0	0	1	0	0
1	0	0	1	0	1	0	2	1	0	0	0	2	0	1	1	0	0	0	0	0	1	0	0	1	1	0	0	0	0	0	1	0	0	0	0	1	0	0	1	0	0	0	0	0	1	0	1	1	0
1	1	0	0	0	0	1	1	1	0	0	1	0	1	0	1	0	0	0	0	0	1	1	0	0	1	0	0	0	1	0	1	1	0	1	1	2	1	0	0	0	0	0	1	0	2	1	1	2	0
1	2	0	1	1	0	1	1	2	0	1	1	0	1	0	0	0	0	0	0	2	2	0	0	0	0	1	0	0	0	0	0	0	0	0	1	0	1	0	1	0	0	0	2	0	0	1	0	1	0
0	1	0	0	0	1	0	0	2	0	0	0	1	0	0	1	1	0	0	0	0	1	0	0	0	0	2	0	0	1	1	1	0	0	1	0	0	0	0	1	0	0	0	1	0	1	1	0	2	0
2	0	1	1	0	0	0	0	1	0	1	0	0	1	0	0	1	0	0	0	1	1	0	0	0	1	0	0	0	0	0	2	0	0	0	2	1	1	0	0	0	0	0	0	0	0	1	1	1	1
1	2	1	1	1	0	0	0	0	0	0	0	2	2	1	1	0	1	0	0	0	1	0	0	0	0	0	0	0	1	0	0	0	0	0	1	1	0	0	1	0	0	1	1	0	2	1	0	2	0
0	0	0	2	0	1	0	1	2	1	0	0	0	0	0	0	1	1	0	1	0	1	1	0	0	0	0	0	0	0	0	0	0	0	0	2	2	0	0	0	0	0	0	1	1	1	0	0	1	0
1	0	0	0	1	0	0	1	1	1	1	0	1	0	0	0	2	0	0	0	1	1	0	1	0	0	1	0	0	0	0	0	0	1	0	1	1	0	0	0	0	0	0	0	0	0	1	0	0	0
0	1	0	0	0	0	0	0	2	1	1	0	0	0	0	0	0	1	0	0	0	0	0	0	0	0	0	2	0	0	0	1	0	0	0	1	0	0	0	0	0	0	0	2	2	2	1	0	2	1
0	0	1	0	0	1	0	1	1	0	0	0	0	1	0	0	1	0	0	0	0	2	1	0	0	0	1	1	0	0	1	1	1	0	0	1	1	1	0	1	0	0	1	2	0	1	0	1	1	0
1	2	0	0	1	0	0	2	1	1	0	1	0	0	1	0	1	0	0	1	0	0	1	1	0	1	0	1	0	0	1	2	1	0	0	1	0	1	0	0	0	0	0	0	1	0	0	1	1	0
0	1	0	0	0	0	0	0	2	0	0	0	0	0	0	0	1	1	0	0	1	2	0	0	0	0	0	0	0	1	0	1	0	0	0	2	0	0	0	1	0	0	0	0	1	0	0	0	1	0
0	1	0	1	0	1	0	0	1	0	0	0	1	0	0	0	0	0	0	0	0	1	2	0	1	0	0	1	0	1	0	2	0	0	0	2	0	1	1	1	0	0	0	0	0	0	0	2	0	0
0	0	0	1	0	1	0	0	1	1	0	1	0	1	0	0	0	1	0	0	0	2	1	0	0	1	1	1	0	0	1	2	0	0	0	1	1	0	0	1	0	0	0	1	0	1	0	0	1	0
0	1	0	0	1	2	0	0	2	0	0	0	0	1	0	0	1	0	1	0	1	1	1	0	0	0	0	0	0	1	0	0	0	1	0	1	0	0	0	0	0	0	0	1	0	1	0	0	1	0
0	2	1	0	1	0	0	1	0	0	1	0	1	0	0	0	0	0	0	0	0	0	0	0	0	0	0	1	0	0	1	1	1	0	0	1	2	0	1	0	0	0	1	1	1	1	1	1	0	0
0	0	0	1	0	0	0	1	2	0	0	0	1	1	0	0	0	1	0	0	0	1	0	0	0	1	0	0	0	1	1	0	1	0	1	0	1	0	0	0	0	0	0	1	1	1	1	1	0	1
0	0	0	0	0	0	1	0	1	0	1	0	0	1	0	0	2	0	0	0	0	1	0	0	0	0	0	0	0	1	1	1	1	0	0	1	1	0	1	0	0	0	1	2	1	1	1	1	0	0
0	1	0	0	0	2	0	2	1	0	0	0	1	2	0	1	0	0	0	0	1	1	1	0	0	0	0	1	0	1	1	1	0	0	0	1	1	0	0	0	0	0	0	1	0	1	0	1	2	0
0	0	0	0	0	1	0	2	0	0	1	1	1	1	0	1	0	0	0	0	0	0	0	1	0	0	0	0	0	1	0	0	0	0	0	1	1	0	0	0	0	0	0	0	0	2	1	1	1	0
1	0	0	2	0	1	0	1	0	0	1	0	0	1	1	0	0	1	0	0	0	1	0	0	0	0	0	0	0	0	0	2	0	0	0	0	2	0	0	1	0	0	0	0	1	1	0	1	0	0
2	0	1	1	0	0	1	0	0	1	1	1	1	0	0	1	0	0	0	0	1	1	0	0	0	1	1	0	0	1	0	2	0	0	0	0	2	0	0	0	0	0	1	2	1	2	1	1	1	1
1	1	0	1	2	1	0	0	1	0	0	2	0	0	0	0	1	0	0	0	0	1	0	0	0	0	0	0	0	0	0	1	0	0	0	0	0	0	0	0	0	0	0	1	1	0	0	1	2	1
1	1	1	2	0	0	0	0	1	0	0	0	0	2	1	1	1	0	0	0	0	1	0	0	0	0	0	1	0	0	0	1	0	0	0	1	0	1	0	0	0	0	0	1	0	1	1	1	0	0
0	1	1	1	0	0	0	2	1	0	0	0	1	0	0	0	0	0	0	1	0	0	0	0	0	1	1	0	0	0	2	0	0	0	0	0	0	1	0	0	0	0	0	2	0	0	0	0	1	1
0	0	0	1	0	0	0	1	1	0	0	0	1	0	0	1	0	1	1	0	0	1	1	0	0	0	1	0	0	0	1	0	0	1	0	1	0	0	0	0	0	0	0	0	0	2	0	2	1	1
1	1	0	0	1	1	0	1	0	0	2	1	1	0	0	1	1	0	0	0	0	2	0	0	0	1	0	0	0	2	0	1	0	0	0	1	1	0	0	0	0	0	0	1	1	0	0	0	1	1
0	0	0	1	0	0	0	0	1	0	1	0	2	1	0	0	0	1	0	0	0	2	0	0	0	0	2	1	0	1	1	1	0	0	0	0	0	1	0	0	0	0	0	0	0	1	0	2	0	0
0	0	0	0	0	2	0	1	1	0	2	0	0	0	0	0	0	0	0	1	0	0	1	0	1	0	1	0	0	1	0	1	0	0	0	1	1	0	0	1	0	0	1	1	1	0	0	2	1	0
1	1	0	2	1	0	1	1	1	0	1	0	0	1	1	0	0	0	1	0	0	1	0	1	0	0	0	1	0	0	1	1	0	0	0	1	0	0	0	1	0	0	0	1	0	2	0	0	0	1
0	1	0	0	0	0	1	1	1	1	2	0	2	0	1	0	0	1	0	0	0	0	0	0	0	0	0	0	0	2	0	1	1	0	0	1	0	0	0	0	0	0	1	1	1	1	0	1	0	0
1	1	0	0	0	1	0	1	1	0	0	0	0	1	0	1	0	1	0	0	0	0	0	0	0	0	0	0	0	1	0	0	0	1	0	1	1	0	0	2	0	0	0	1	0	1	0	2	1	0
0	1	0	1	0	0	0	0	1	1	0	0	1	0	2	1	0	0	0	0	0	1	1	0	0	0	0	0	0	1	0	0	0	0	0	0	1	0	1	1	0	0	0	1	1	1	0	0	1	0
0	0	0	0	0	0	0	2	2	0	1	1	0	1	1	0	0	0	0	0	1	2	0	0	0	0	0	0	0	0	1	1	1	0	0	0	1	0	0	0	0	0	0	0	0	1	0	1	2	0
0	1	1	0	0	0	0	1	0	0	0	0	0	2	0	1	0	2	1	0	0	1	1	0	0	0	1	1	0	0	0	1	0	0	0	2	1	1	0	1	0	0	1	1	0	0	1	0	0	0
0	0	0	0	1	0	1	2	1	0	0	1	0	0	1	0	0	0	0	0	0	0	1	0	2	1	0	2	0	0	1	0	0	0	1	2	1	0	0	0	0	0	0	0	0	1	0	0	1	1
0	0	0	2	0	1	0	1	2	0	0	0	0	0	0	0	0	1	0	0	0	1	0	0	0	0	0	0	0	1	0	0	0	0	0	0	1	0	0	1	0	0	0	1	0	0	0	1	1	0
1	1	1	0	0	1	1	1	2	0	1	0	1	2	0	0	1	0	1	0	1	0	0	0	0	2	1	0	0	1	1	1	0	0	0	0	0	0	0	1	0	0	0	2	1	0	1	1	0	0
0	0	1	1	0	1	0	1	1	1	0	0	1	0	2	0	1	2	0	0	0	1	0	0	0	1	0	0	1	0	1	1	1	0	1	0	1	0	0	0	0	0	1	1	0	1	0	1	0	1
2	1	0	2	0	1	0	0	1	0	1	0	0	1	0	0	1	0	0	0	0	0	0	0	0	0	0	0	0	0	0	0	1	0	0	2	0	0	0	0	0	0	0	1	0	1	1	0	2	1
0	1	0	1	0	0	0	2	1	0	0	0	0	1	1	0	0	1	0	0	0	2	0	0	0	0	1	0	0	2	0	1	0	0	0	0	1	1	1	1	0	0	1	1	1	0	1	2	1	1
0	1	0	1	1	2	0	2	2	0	0	0	0	0	0	1	0	0	0	0	0	1	1	0	0	1	0	0	0	0	0	1	0	0	0	0	0	0	0	1	0	0	0	2	1	0	1	0	0	0
0	0	0	1	0	1	0	1	1	0	2	0	1	2	0	0	0	0	0	0	2	0	1	0	0	2	0	0	0	0	0	0	0	0	0	1	0	2	0	0	0	0	0	1	0	0	0	1	1	0
0	1	0	0	2	0	0	1	0	0	0	0	1	0	1	0	0	1	0	0	0	1	0	0	0	0	1	1	0	0	0	0	0	0	0	0	1	1	0	0	0	0	0	2	1	1	0	2	0	1
0	1	1	0	0	1	0	2	0	0	1	1	1	0	0	1	0	0	0	0	0	2	0	0	0	0	0	1	0	1	0	0	0	0	0	0	1	0	1	0	0	0	0	0	0	2	2	2	2	1
0	0	0	0	0	0	0	0	1	0	0	1	1	0	0	0	1	1	0	0	0	1	1	0	0	1	1	0	0	2	0	0	1	0	0	0	1	0	1	1	0	0	1	1	1	2	2	0	2	0
0	1	1	1	0	0	0	1	0	1	1	0	0	2	1	0	0	0	0	0	1	2	0	0	0	1	1	0	0	0	1	1	0	0	0	1	2	0	0	0	0	0	1	1	0	0	0	2	1	0
0	1	0	1	1	1	0	1	1	0	1	0	1	1	0	0	0	0	0	0	0	2	1	0	0	1	0	0	0	0	0	1	1	0	0	0	1	0	1	1	0	0	0	1	0	0	1	2	2	0
0	0	0	0	1	0	0	0	2	0	2	1	0	0	0	1	1	1	0	0	0	1	0	0	0	0	0	0	0	2	1	1	0	0	0	0	0	0	0	1	0	0	0	1	0	2	1	2	1	0
1	0	1	0	0	0	0	2	1	0	0	1	0	1	0	1	0	1	0	1	0	1	1	0	0	0	1	0	0	2	0	1	1	0	0	1	0	0	0	0	1	0	1	2	1	0	1	1	0	1
0	0	0	2	0	1	0	0	1	1	0	1	0	1	0	0	1	0	0	0	1	1	0	0	0	0	0	0	0	0	0	1	0	0	0	1	2	0	0	0	0	0	1	2	0	1	0	1	1	1
0	0	0	0	1	1	0	2	0	1	2	0	1	0	1	2	0	1	0	0	0	1	0	0	0	1	1	0	0	1	1	2	0	1	0	0	1	1	0	0	0	0	1	1	0	1	1	1	1	0
1	2	0	0	0	1	0	0	0	0	1	1	2	1	2	0	1	0	0	1	0	0	1	0	0	1	0	0	0	1	1	2	0	0	0	2	0	0	0	0	0	0	1	1	0	0	1	2	0	0
0	1	0	1	0	1	0	1	0	0	0	0	1	0	0	0	1	1	0	0	2	1	0	0	0	1	1	1	0	1	0	2	0	0	0	1	0	0	1	0	0	0	0	0	0	1	0	1	0	1
0	0	0	0	0	0	0	2	1	0	1	0	0	0	0	1	1	0	0	0	0	0	0	0	0	0	0	0	0	1	0	0	1	0	0	1	1	1	0	1	0	0	1	2	0	1	1	2	0	1
1	1	1	2	0	0	0	0	0	0	0	0	0	1	0	0	0	2	0	2	0	0	0	0	0	0	0	0	0	1	0	0	1	1	0	0	0	1	1	2	0	0	0	0	1	1	0	0	0	0
1	1	1	2	0	2	0	2	0	0	2	0	0	0	0	0	0	1	0	0	1	2	0	0	0	0	0	0	0	0	0	1	1	0	0	1	1	0	0	1	0	0	1	2	0	0	1	1	0	0
1	1	0	0	0	0	0	2	1	0	1	0	0	1	0	0	0	0	0	0	1	1	0	0	0	0	0	0	0	1	0	1	1	0	0	2	0	1	0	0	0	0	0	2	0	1	0	0	2	0
1	0	0	1	0	1	0	0	1	0	0	0	2	0	1	0	0	0	1	0	1	1	1	0	0	0	2	1	0	0	0	1	0	0	1	1	0	0	0	2	0	0	0	1	0	0	1	1	1	0
0	0	0	1	0	0	0	1	1	0	0	0	0	1	1	1	0	0	0	0	0	0	0	0	0	1	0	0	0	0	1	1	0	0	0	1	0	1	0	0	0	0	1	1	0	0	2	0	2	0
0	0	0	0	1	0	0	0	1	0	1	0	0	1	1	0	0	0	0	0	0	1	1	0	0	0	0	1	0	0	1	2	0	0	0	1	1	2	0	0	0	0	0	2	0	0	0	2	0	1
1	1	0	0	0	0	0	0	1	1	0	1	0	0	0	0	0	1	0	0	1	0	0	0	0	0	0	0	0	0	0	1	0	0	0	0	1	0	0	0	0	0	0	1	0	0	0	0	1	0
2	0	0	1	0	0	0	1	0	0	1	0	1	1	0	0	0	0	0	1	0	0	0	0	0	0	1	0	0	0	0	0	0	0	0	2	0	0	0	1	0	0	0	0	1	0	0	1	0	0
0	0	0	0	0	1	0	2	1	0	0	0	0	0	0	1	1	0	0	0	0	0	0	0	0	0	0	0	0	1	0	1	0	0	1	0	0	0	0	0	0	0	0	1	0	0	0	1	1	0
1	1	0	1	0	1	0	1	0	1	0	0	1	2	0	0	0	0	0	0	0	1	2	0	0	1	1	0	0	0	0	1	0	0	0	2	0	0	0	0	0	1	0	2	0	1	2	2	0	0
1	1	0	1	0	0	0	1	0	0	0	1	0	0	1	1	1	0	0	0	1	0	0	0	0	0	1	0	0	1	0	2	0	0	0	2	2	0	1	0	1	0	1	1	0	1	1	0	1	1
0	0	0	0	1	0	1	1	1	0	1	0	0	1	0	0	0	1	0	1	1	2	0	0	0	0	0	1	0	1	1	1	1	0	1	0	0	0	1	1	0	0	0	2	0	1	1	1	0	0
1	2	0	0	1	0	0	2	1	0	0	0	2	0	0	0	2	0	1	0	0	1	0	1	0	0	0	0	0	1	0	1	0	0	0	1	1	0	0	1	0	0	0	2	1	1	0	0	1	0
0	0	0	1	0	0	0	1	0	0	0	1	0	1	0	0	0	1	0	0	0	0	0	1	0	2	0	0	0	0	0	2	0	0	0	0	1	1	0	1	0	0	0	1	0	2	1	2	2	0
0	0	0	2	0	0	0	0	0	0	2	0	0	1	1	0	0	0	0	0	0	0	0	0	0	0	0	0	0	0	0	2	0	0	1	1	2	0	1	0	0	0	0	1	0	1	1	1	0	0
0	1	0	1	0	2	0	2	1	1	0	2	1	1	0	0	1	0	0	0	1	2	0	0	0	0	0	0	0	0	0	0	0	0	0	1	1	0	0	0	0	0	0	1	0	0	0	0	1	1
0	1	0	0	2	1	1	1	1	0	0	0	0	0	0	0	0	0	0	0	1	0	1	0	0	0	0	0	0	0	1	1	0	0	0	1	0	0	0	0	0	1	0	0	1	0	0	0	2	0
0	1	0	1	0	1	0	0	0	0	0	1	0	0	0	0	0	0	0	0	0	1	1	0	1	1	0	0	0	0	1	1	1	0	0	1	2	0	0	0	0	0	0	2	0	0	0	0	2	1
1	0	0	0	1	0	0	2	1	0	0	0	0	0	2	0	2	0	0	0	0	2	2	0	0	0	1	0	0	1	1	1	0	0	0	0	2	0	0	0	0	0	0	1	0	0	1	0	1	0
1	0	0	1	0	1	0	2	1	1	1	0	0	1	0	0	1	0	0	0	0	1	0	0	0	0	0	0	0	1	2	1	0	0	0	1	2	0	0	0	0	0	1	1	0	0	0	2	1	0
0	1	0	2	0	0	0	0	1	1	1	0	1	0	0	0	2	1	0	0	1	1	2	0	0	0	0	0	0	0	0	1	0	0	1	2	1	0	0	1	0	0	0	0	0	1	2	2	1	0
0	1	1	0	1	1	0	0	0	0	1	0	1	1	1	0	0	1	0	0	0	0	0	0	0	0	1	0	0	0	1	1	0	0	0	0	2	2	0	0	0	0	0	2	0	0	0	1	2	0
1	0	0	1	0	1	0	2	0	1	1	0	1	0	0	0	0	1	0	0	0	0	1	0	0	1	0	1	0	0	0	1	0	0	0	1	1	1	1	0	0	0	0	2	1	0	1	2	1	1
0	0	0	1	0	0	0	1	1	0	0	0	0	0	1	0	1	0	0	0	0	0	1	0	0	1	0	0	0	1	0	0	0	1	1	1	0	0	1	1	0	0	0	1	0	1	0	1	1	1
0	0	0	1	2	1	0	0	1	0	0	0	0	2	0	1	2	0	0	0	1	0	0	0	0	1	0	0	0	1	0	0	0	1	1	0	1	0	1	0	0	0	0	2	1	1	1	0	1	0
0	0	0	1	1	0	1	2	1	0	1	0	0	1	0	1	0	0	0	0	0	0	1	0	0	1	0	1	0	0	1	0	0	0	0	2	1	0	0	0	0	0	1	1	1	1	1	1	0	0
1	2	0	2	0	1	0	1	1	0	1	1	0	1	0	0	0	1	0	1	0	2	0	0	0	0	0	1	0	2	0	1	0	0	0	0	1	0	0	0	0	0	1	1	0	1	0	1	1	0
0	0	0	0	0	0	0	2	0	0	0	1	0	0	0	0	1	0	0	0	0	0	0	0	0	0	0	0	0	0	0	2	0	0	0	0	0	0	0	0	0	0	0	1	0	1	0	1	2	0
0	0	0	0	0	0	1	1	1	0	2	0	0	0	1	0	1	1	0	0	1	0	0	0	0	0	0	1	0	0	1	1	2	0	0	1	0	0	0	1	0	0	0	2	0	1	0	1	1	0
1	1	0	2	2	0	0	2	2	0	1	0	1	1	1	0	0	0	0	0	0	2	0	0	0	0	0	0	0	1	2	2	1	0	1	2	0	0	0	0	0	0	0	1	1	0	1	1	0	1
2	1	0	0	0	0	0	0	1	0	0	0	0	1	0	0	0	0	0	0	0	1	0	0	0	0	0	1	0	0	1	1	0	0	0	1	0	0	0	1	0	0	0	1	1	0	0	0	1	0
2	0	0	1	1	1	0	0	1	0	1	0	1	0	0	1	0	1	0	0	1	1	1	0	0	0	0	0	0	1	1	1	0	0	0	1	2	0	0	1	0	0	0	2	0	1	0	1	1	0
1	1	0	1	0	1	0	0	0	0	1	0	0	0	1	0	1	1	0	0	0	2	1	0	0	0	0	2	0	0	0	1	0	0	1	1	1	0	0	0	0	0	0	2	1	1	0	0	2	0
0	0	0	1	0	0	0	1	0	0	0	1	0	1	1	1	0	0	0	0	0	0	0	0	2	0	1	0	0	1	0	2	0	0	0	2	2	1	1	1	0	0	0	0	0	1	0	1	1	1
1	1	0	1	0	0	0	1	2	0	0	0	0	0	0	0	0	1	0	0	0	1	0	0	1	1	0	1	0	0	0	2	1	0	1	1	1	0	0	1	0	0	0	0	0	1	0	0	1	0
0	0	0	1	0	0	0	1	0	0	1	1	0	1	1	0	1	1	0	0	1	0	0	0	0	0	0	0	0	0	0	0	0	0	0	1	0	1	0	0	0	0	1	1	1	0	0	0	1	0
1	0	0	1	0	1	0	0	2	2	1	0	1	1	2	0	1	2	0	1	0	1	1	0	0	1	1	0	0	0	0	0	0	0	0	0	1	0	0	0	0	0	0	0	0	1	0	1	0	0
0	0	0	0	0	0	0	0	2	0	1	0	0	1	1	1	0	0	0	0	0	2	0	0	1	1	1	0	0	0	0	0	0	0	0	0	0	0	0	0	0	0	1	1	0	0	1	1	2	0
1	0	0	0	0	1	0	2	0	0	0	0	1	0	0	0	2	0	0	0	1	0	0	0	0	0	0	0	0	1	1	1	0	0	0	2	1	1	0	0	0	0	0	2	0	1	0	0	1	0
0	1	0	1	0	0	0	2	0	0	1	1	0	1	0	0	1	0	0	0	1	1	0	0	0	0	0	0	0	1	0	1	0	0	1	2	0	0	0	0	0	0	0	0	0	0	0	1	1	0
1	0	1	0	0	0	0	2	1	0	0	0	0	1	0	0	0	1	0	0	0	1	0	0	0	1	1	0	0	1	1	1	0	0	1	1	0	0	1	0	0	0	0	1	0	0	1	1	1	0
0	2	0	0	0	1	1	0	0	0	0	1	2	2	0	1	0	0	0	1	1	1	1	0	0	0	0	0	0	2	1	1	1	1	0	0	0	0	0	1	0	1	0	0	1	1	0	1	1	0
0	1	0	0	0	0	0	1	0	0	1	0	0	0	1	1	0	1	0	0	0	0	0	0	0	1	0	0	0	0	0	1	0	0	0	1	1	0	0	0	0	0	1	1	0	2	0	0	2	0
1	1	0	1	1	0	0	0	0	0	0	0	0	0	0	0	0	1	1	0	0	1	0	0	0	0	2	0	0	1	1	1	0	0	0	1	1	1	0	2	0	0	0	1	0	2	0	1	0	0
1	0	0	0	0	1	0	2	1	0	0	0	0	0	0	0	0	0	0	1	1	1	0	0	0	0	0	0	0	1	1	1	0	0	0	1	1	0	0	2	0	0	0	0	0	0	1	0	2	0
2	0	1	2	0	1	1	2	0	0	1	0	0	1	0	0	0	1	0	0	1	0	0	0	0	0	0	0	0	1	0	1	0	0	1	1	0	0	0	1	0	0	0	2	0	1	1	1	0	1
1	0	1	0	1	0	0	0	1	0	1	1	0	0	0	0	0	1	0	1	1	1	1	0	0	0	0	0	0	0	1	1	0	0	1	1	2	0	1	1	0	0	0	1	0	0	0	1	1	0
0	0	0	0	0	1	1	2	0	0	0	1	2	0	0	1	0	0	0	0	0	1	0	0	0	0	0	1	0	0	0	2	0	0	0	2	1	0	0	2	0	0	0	2	0	2	0	1	1	1
0	1	0	1	1	1	0	1	1	0	1	0	1	0	0	0	1	0	1	0	1	0	1	0	0	0	1	0	0	0	1	2	0	0	0	0	1	1	1	0	0	0	0	2	1	1	0	0	1	0
1	0	0	1	1	1	0	1	2	0	0	0	1	1	0	0	1	0	0	0	0	1	0	1	0	0	0	0	0	0	1	1	1	0	1	2	0	0	1	0	0	0	0	0	1	1	0	1	2	0
1	1	0	1	0	1	0	1	0	2	0	1	1	0	0	1	0	1	0	0	0	1	0	1	0	2	1	1	0	1	0	1	0	0	0	1	2	0	0	0	0	0	0	0	1	1	0	1	1	1
0	1	1	0	1	1	0	2	0	1	1	0	0	1	0	0	1	0	0	1	1	0	0	0	0	1	0	0	0	1	0	0	1	0	1	1	1	0	0	0	0	0	0	0	1	0	0	1	1	1
2	0	0	1	1	2	0	2	0	0	1	1	0	0	0	1	0	0	0	0	1	0	0	0	0	1	0	0	0	0	1	0	1	0	2	0	0	0	0	0	0	0	1	1	1	1	0	1	0	0
0	0	0	1	0	0	0	0	2	1	1	1	0	1	0	0	0	0	0	0	1	1	1	0	0	0	1	0	0	0	1	1	0	0	0	0	1	0	0	0	0	0	0	1	0	1	1	1	1	1
1	1	0	1	0	0	0	2	1	0	1	1	1	1	1	1	1	1	0	0	1	0	1	0	0	1	0	0	0	1	0	0	0	0	1	0	1	0	0	0	0	0	0	2	1	2	0	1	1	0
0	0	2	1	0	0	0	0	2	1	1	1	0	1	0	0	0	1	0	0	0	0	0	0	0	1	0	0	0	0	0	2	0	0	1	1	2	0	0	0	0	0	0	1	1	0	0	2	1	1
0	2	0	0	1	0	0	0	1	0	1	1	0	0	0	1	1	0	0	0	1	1	1	1	1	0	0	1	0	0	0	1	0	0	0	0	0	2	0	1	0	0	0	1	0	0	0	1	2	0
1	1	1	0	0	0	0	0	0	1	1	1	0	1	0	0	0	1	0	0	0	1	0	0	0	1	1	0	0	1	1	2	0	0	0	1	1	0	0	0	0	0	0	1	0	1	1	1	1	0
0	0	0	1	1	2	0	0	1	0	0	0	1	0	0	0	2	1	0	1	1	1	0	0	0	0	0	0	0	1	1	1	0	0	1	1	0	0	1	0	0	0	0	1	1	0	1	1	0	0
1	1	0	2	1	0	0	1	0	0	1	0	0	2	0	1	1	2	0	0	0	0	1	0	0	0	0	1	0	1	0	0	0	0	0	1	1	0	0	2	0	0	0	1	1	2	0	1	1	0
0	1	0	0	0	0	0	1	0	0	1	0	0	0	0	0	0	0	0	0	0	2	1	0	0	2	0	0	0	1	1	1	0	0	1	0	1	0	0	0	0	1	0	1	0	1	0	0	2	1
0	1	0	0	1	1	0	1	1	0	1	0	1	1	0	0	0	0	1	0	0	1	1	0	0	1	0	0	1	0	0	2	0	0	0	1	0	1	1	1	0	0	0	2	1	0	0	2	1	0
1	2	0	0	0	1	0	1	0	0	1	0	0	0	1	0	0	0	0	0	1	2	0	0	0	0	0	0	0	2	0	1	0	0	0	2	0	0	0	0	0	0	0	1	0	0	1	2	0	0
1	0	0	0	0	0	0	1	1	0	0	1	1	0	0	0	0	0	0	0	1	1	1	0	0	1	0	0	0	0	1	0	0	0	0	1	1	1	0	0	0	0	0	1	0	0	2	0	1	1
0	2	0	0	0	1	0	0	1	1	1	1	0	1	0	0	1	0	0	0	1	1	1	0	0	0	0	0	0	1	0	1	0	0	0	0	1	0	0	1	0	0	0	2	0	1	0	0	1	0
1	0	1	0	0	0	0	1	0	0	0	0	1	0	0	0	0	0	0	0	1	1	1	1	0	1	0	0	0	0	0	2	0	0	0	0	1	0	0	0	0	0	1	2	1	1	1	0	0	1
0	2	0	0	0	1	0	2	2	0	0	1	0	0	0	0	0	0	0	0	1	1	0	0	0	0	1	0	1	1	0	1	0	0	0	0	1	0	0	1	0	0	0	2	0	0	0	1	0	0
2	0	0	0	0	1	1	1	1	0	1	0	0	0	1	0	0	0	0	0	1	0	0	0	0	0	1	0	0	1	0	0	0	0	0	1	0	1	0	1	0	0	0	0	0	0	1	0	2	0
0	1	0	1	0	0	0	1	0	0	2	1	2	0	0	0	0	1	0	0	1	2	1	0	0	0	0	0	0	2	2	0	0	0	0	0	1	0	0	0	0	0	1	1	0	0	0	1	1	0
0	0	0	0	0	1	0	2	0	1	0	0	0	1	0	0	0	0	0	0	0	1	1	0	0	0	0	0	0	2	1	1	0	0	1	1	1	0	0	0	0	0	0	0	0	1	0	1	0	0
1	0	0	0	0	0	0	1	0	0	1	0	0	0	0	0	1	1	0	0	0	0	1	0	0	0	0	0	0	1	0	0	0	0	0	0	1	1	0	1	0	0	0	1	0	2	1	1	1	0
1	2	0	0	0	1	0	0	1	0	1	0	0	1	0	1	0	0	0	0	0	1	0	0	0	0	0	1	0	0	0	2	0	0	1	1	2	0	0	2	0	0	0	0	0	2	0	1	2	0
0	0	0	1	0	0	0	0	1	0	0	1	0	0	1	0	0	1	0	0	0	0	0	0	0	0	0	0	0	0	0	1	1	0	0	1	0	0	1	1	0	0	0	1	0	1	0	1	1	0
0	1	0	1	1	0	0	2	2	0	2	0	1	1	1	1	0	2	0	0	0	1	0	0	0	1	0	0	0	1	1	0	0	0	0	2	0	0	0	0	0	0	0	1	1	0	0	0	1	0
0	0	0	0	0	1	0	2	1	0	1	0	2	0	0	0	1	1	0	0	0	1	1	0	0	0	0	0	0	1	0	1	0	0	0	1	1	1	0	0	0	0	0	1	0	1	2	1	1	0
0	0	0	0	0	1	0	1	1	0	2	1	0	0	0	0	2	0	0	0	2	1	1	0	0	0	0	0	0	1	0	1	0	0	0	0	1	0	0	0	0	0	0	1	1	0	1	1	2	0
0	0	0	1	0	1	0	0	1	0	1	0	1	1	0	0	1	1	0	1	0	1	0	0	0	0	1	0	1	1	1	1	0	0	0	2	1	1	0	1	0	0	0	1	0	2	0	1	2	1
0	0	1	2	0	1	0	2	2	1	0	1	1	1	0	0	1	0	0	0	0	0	0	0	0	1	0	2	0	0	0	1	1	0	0	0	2	0	1	0	0	0	0	0	0	0	1	1	1	0
0	0	0	1	2	0	0	0	1	1	2	0	0	0	0	1	0	0	0	0	1	0	0	0	0	0	1	0	0	0	0	1	0	0	0	0	2	1	0	2	0	0	0	0	0	1	0	1	1	0
0	2	0	2	0	0	0	0	2	1	0	0	0	2	0	0	0	1	0	0	1	2	1	0	0	1	0	0	0	1	1	0	0	0	1	1	1	0	1	1	0	0	0	0	1	1	0	1	1	0
0	1	0	1	1	0	0	1	0	0	0	0	1	0	0	0	0	0	0	1	1	0	0	0	1	1	1	0	0	1	1	1	0	0	0	1	0	0	0	0	0	0	0	1	0	2	0	1	0	0
1	0	0	0	1	2	0	0	1	0	1	1	0	0	0	1	0	0	1	0	0	1	0	0	0	1	1	0	0	1	0	0	0	0	1	0	0	0	0	0	0	0	0	1	0	2	2	0	0	0
1	0	0	1	0	1	0	0	1	0	0	0	0	0	0	0	0	2	0	0	0	2	0	0	0	1	0	0	0	1	0	1	0	0	0	1	0	0	0	0	0	0	0	1	0	1	0	1	1	1
0	0	0	0	0	1	0	1	0	1	0	0	0	0	0	0	1	0	0	0	0	0	0	0	0	0	0	2	0	1	1	0	0	0	0	0	1	0	0	1	0	1	0	1	0	1	0	1	0	0
2	2	0	0	0	0	0	2	1	0	1	0	0	0	2	0	0	1	0	0	1	1	1	0	0	0	0	1	0	0	0	0	1	0	0	0	0	0	0	1	1	0	0	1	1	1	0	1	2	0
0	0	0	2	0	1	0	1	1	0	0	1	0	0	0	0	1	0	0	0	1	1	2	0	1	0	0	0	0	0	1	0	0	0	0	1	1	1	0	0	0	0	0	1	0	1	0	1	1	0
0	0	0	2	0	0	0	2	0	0	0	0	1	1	1	0	0	1	0	0	0	1	1	0	1	0	0	1	0	2	1	1	0	0	0	0	1	1	0	0	0	0	0	2	1	1	0	2	1	1
0	1	1	0	0	0	0	1	0	0	1	0	0	2	1	0	0	2	0	0	0	0	0	0	0	0	1	1	1	2	0	1	0	1	0	0	1	0	0	1	0	0	0	1	0	0	0	0	1	1
1	0	0	1	0	0	0	1	2	0	0	0	1	0	0	0	1	1	0	1	1	1	0	0	0	0	0	1	0	0	2	2	0	0	2	1	2	1	1	0	0	0	0	1	0	1	1	0	0	0
0	0	0	1	0	2	1	2	1	0	1	1	0	1	0	0	0	1	0	1	0	0	1	0	0	1	0	0	0	0	1	2	0	0	0	1	0	0	0	0	0	0	0	1	0	1	0	1	1	0
0	1	0	0	0	1	0	2	1	0	0	0	1	0	0	0	1	1	0	0	0	1	0	0	0	1	0	0	0	1	1	1	0	0	0	2	2	0	1	1	0	0	0	2	1	1	0	2	2	0
1	1	1	2	0	0	0	2	0	0	1	2	0	0	1	0	1	1	0	0	1	1	1	0	0	0	0	0	0	0	0	0	0	0	0	0	2	0	0	1	0	0	0	1	1	0	0	2	0	0
0	1	0	0	0	1	0	1	0	0	1	0	0	0	0	0	0	0	1	0	0	1	0	0	0	0	0	0	1	0	0	0	0	0	0	2	1	0	0	1	0	0	0	1	0	1	1	0	1	0
1	0	0	2	1	0	0	0	1	0	0	0	1	0	0	1	1	1	0	0	0	0	0	0	0	1	0	0	0	0	0	1	0	0	0	0	1	0	0	0	0	0	1	2	1	0	0	0	1	0
1	0	1	1	0	0	0	0	0	0	0	0	1	0	0	1	1	0	0	0	0	0	0	0	0	1	1	2	0	0	1	1	0	0	0	2	0	0	0	0	0	0	0	1	1	1	0	1	1	0
0	1	0	2	2	0	0	1	1	0	1	1	0	1	1	0	0	0	0	0	0	1	1	0	0	0	0	1	0	1	1	1	0	0	1	0	1	0	0	0	0	0	1	1	1	2	0	1	1	0
1	0	1	1	1	2	0	1	2	0	0	2	1	0	1	0	0	1	0	0	0	1	0	0	0	1	0	0	0	0	1	2	0	0	0	0	1	0	0	0	0	0	1	0	2	2	1	0	1	0
1	0	0	1	0	0	0	1	0	0	1	0	1	1	1	1	1	1	0	0	1	1	0	0	0	0	0	0	0	1	0	0	0	0	0	1	1	1	1	1	0	0	0	0	0	1	2	2	2	0
0	1	1	1	1	1	0	2	0	0	1	1	1	0	0	0	0	0	0	0	1	1	1	0	0	1	1	0	0	0	1	0	0	0	0	0	1	0	0	1	0	0	0	1	1	0	1	1	0	0
1	0	0	0	0	0	0	0	0	1	1	0	1	1	0	1	0	2	0	0	0	2	0	0	0	0	1	0	0	0	1	0	0	0	0	2	1	0	0	0	1	0	1	0	1	0	1	1	1	0
1	1	0	1	0	1	0	1	1	0	0	0	0	0	0	0	1	0	1	0	1	0	1	0	2	0	2	0	0	0	0	1	1	0	0	0	1	0	0	0	0	0	0	2	0	1	0	0	0	0
1	0	2	2	1	1	0	1	1	0	2	0	0	0	1	1	0	1	0	0	0	1	1	0	0	0	0	0	0	0	1	1	0	0	0	1	1	0	0	2	0	0	0	1	0	1	0	1	1	0
1	1	0	0	0	0	0	1	0	1	0	0	0	1	0	0	0	0	0	0	1	1	0	0	0	0	1	0	0	2	1	1	1	0	1	1	0	0	0	0	0	0	1	1	1	0	0	2	0	0
1	0	0	1	0	1	0	2	1	1	1	1	0	0	0	1	1	1	0	0	1	0	1	0	0	0	0	0	0	1	1	2	0	1	1	1	1	0	1	1	0	0	0	1	0	0	2	1	2	0
2	1	0	0	1	0	2	1	1	0	0	0	0	0	0	0	1	0	0	0	0	0	0	0	0	0	0	0	0	1	0	0	0	0	0	2	1	0	0	0	0	0	0	1	0	0	0	1	2	2
0	0	0	1	0	0	0	1	0	1	0	0	1	1	1	0	1	0	0	0	1	0	0	0	0	0	0	1	0	0	0	1	0	0	0	0	1	0	0	1	0	0	1	0	1	2	1	2	1	0
0	0	0	1	0	0	0	0	1	0	1	0	0	1	1	0	1	1	0	0	0	2	1	0	0	0	1	0	0	1	1	2	0	0	0	1	1	0	0	0	0	0	0	2	0	2	0	1	1	1
0	1	0	0	0	2	0	0	0	0	0	0	1	0	1	0	0	0	0	0	0	0	0	0	0	0	0	0	0	0	0	1	0	0	0	1	1	2	0	1	0	0	0	0	0	1	0	0	0	0
0	0	0	1	0	0	0	1	0	0	1	0	0	1	0	0	0	1	0	0	1	0	0	0	0	0	0	1	0	0	2	2	0	0	1	1	2	0	0	2	0	0	1	1	0	0	1	0	1	0
1	2	0	0	0	0	0	0	2	0	1	0	0	0	0	0	0	0	0	0	1	1	0	0	0	1	0	1	0	0	0	0	0	0	0	2	2	0	1	0	0	0	0	1	0	1	0	1	1	0
1	0	0	1	2	1	0	2	2	0	0	0	1	1	0	1	0	1	0	0	1	1	1	0	0	2	1	0	0	0	1	1	0	0	0	1	2	1	0	0	0	0	0	1	0	0	2	1	1	1
1	1	0	0	0	0	0	1	0	0	0	1	0	1	1	1	0	0	0	1	0	1	1	0	0	2	1	1	0	0	1	2	0	0	0	1	1	0	0	0	0	0	0	1	0	1	0	0	0	0
0	0	0	1	0	0	1	1	0	0	1	1	1	2	0	0	0	0	0	0	0	0	0	0	0	0	0	0	0	0	1	0	0	0	0	0	1	0	0	0	0	0	0	2	0	1	0	1	0	0
2	1	0	0	1	1	0	1	1	0	1	0	1	1	0	0	1	1	1	0	0	0	1	0	0	0	1	0	0	2	0	2	1	0	1	1	1	0	0	1	0	0	0	2	0	1	2	2	1	0
1	0	0	1	0	1	0	0	0	0	1	0	1	0	0	0	1	2	0	0	0	1	0	0	0	0	0	0	1	1	1	2	0	0	1	2	2	1	0	1	0	0	0	1	0	0	0	0	1	1
1	0	0	1	0	0	0	2	0	1	1	0	2	0	0	0	0	1	0	0	0	1	0	0	0	0	0	0	0	0	0	1	0	0	0	1	1	0	0	0	0	0	0	0	0	0	1	1	1	0
0	0	0	1	1	0	0	2	0	1	0	1	0	1	0	1	0	0	0	0	0	2	0	0	0	0	0	0	0	0	0	0	0	0	0	1	2	0	0	0	0	0	0	1	1	0	0	0	1	0
0	1	0	1	1	1	0	2	1	0	1	0	1	0	1	1	1	0	0	0	0	2	0	0	0	0	0	1	0	0	1	1	0	0	1	1	0	0	0	0	0	0	0	1	1	0	2	2	1	1
2	0	0	1	0	1	0	0	0	0	0	1	0	0	0	0	0	0	0	1	0	1	1	0	1	0	0	1	0	0	1	1	0	0	1	1	1	0	0	0	1	0	1	1	0	0	1	0	2	0
0	1	0	2	1	1	0	1	0	1	1	0	0	0	0	0	1	1	0	0	0	1	2	0	0	0	0	1	0	0	1	0	0	0	0	1	1	0	0	0	0	0	0	0	1	2	1	1	1	0
0	1	0	2	0	1	0	0	1	0	0	1	0	0	0	1	2	0	0	0	1	1	0	0	0	0	1	0	0	1	1	2	0	0	0	0	0	0	0	0	0	0	0	1	0	1	1	1	1	0
0	0	0	1	1	0	0	0	1	0	0	0	2	0	1	0	0	0	0	0	0	2	1	0	0	0	1	0	0	0	0	2	1	0	1	1	0	0	0	0	0	0	2	2	0	0	0	2	0	0
1	0	0	0	0	0	0	1	2	0	2	0	0	0	0	0	0	0	0	0	0	0	0	0	0	0	0	0	0	0	0	0	0	0	0	0	0	0	0	1	0	0	0	2	1	1	0	1	1	0
0	1	0	1	0	0	0	0	1	0	1	2	0	1	0	1	0	0	0	0	0	0	0	0	0	0	0	0	0	2	1	2	0	0	0	2	1	0	0	0	0	0	0	2	0	0	1	2	2	0
1	0	0	1	2	0	0	1	1	0	2	0	1	1	0	0	0	0	0	0	1	2	1	0	0	0	0	0	0	1	1	0	0	0	1	2	2	1	0	0	0	0	0	1	0	0	1	0	1	0
1	2	1	0	0	0	0	0	1	1	0	0	0	2	0	0	0	0	0	0	0	0	1	1	0	0	0	0	0	1	1	2	0	0	0	1	1	0	0	0	0	0	1	1	0	1	0	0	0	0
1	1	0	2	1	0	0	2	1	1	0	0	0	1	0	0	2	1	0	0	2	0	2	0	0	2	2	1	1	0	1	0	0	0	0	1	1	0	1	1	0	0	0	0	0	1	0	1	0	2
1	0	0	1	2	1	0	2	0	0	0	0	0	0	1	0	1	1	0	0	1	1	0	0	1	0	1	1	0	2	2	2	0	0	1	2	0	1	0	0	0	0	0	0	0	1	1	2	0	0
0	0	1	0	0	1	0	1	2	0	0	0	1	1	0	1	0	1	1	0	0	2	1	0	0	0	0	0	0	0	0	1	0	0	0	0	1	1	0	0	0	0	0	0	0	0	1	2	1	0
1	0	0	2	0	2	0	1	0	0	1	1	1	0	1	0	1	1	0	0	0	0	0	0	0	1	0	0	0	1	1	0	1	1	1	1	1	0	0	0	0	0	1	1	1	2	2	2	1	0
0	2	0	0	0	1	0	0	1	0	1	1	1	0	1	0	0	1	0	0	1	0	2	0	0	1	1	0	0	0	1	1	0	0	0	0	2	0	0	0	0	0	0	2	0	0	1	0	1	0
0	1	0	1	0	1	0	0	0	0	1	0	2	0	1	1	1	1	0	0	1	1	0	0	1	1	0	1	0	1	0	1	0	0	0	0	1	0	0	0	0	0	0	2	0	0	0	1	1	0
0	0	1	0	0	0	0	1	1	0	1	2	0	0	2	0	1	0	0	0	0	1	0	0	0	0	0	1	0	1	0	1	0	0	0	1	2	0	0	2	0	0	0	0	0	2	0	1	2	0
0	0	0	2	0	0	0	0	2	1	1	0	0	0	0	1	0	0	1	0	0	0	0	0	0	1	0	0	0	1	0	0	0	0	0	1	2	0	0	0	0	0	0	1	1	2	0	2	0	0
0	1	0	1	0	2	0	2	1	0	2	0	1	0	1	1	1	0	0	0	1	0	1	0	0	0	0	0	1	1	0	1	1	0	1	2	0	0	1	1	0	0	0	1	0	1	1	1	0	0
1	1	0	1	2	0	0	0	1	1	2	1	0	1	0	0	1	0	1	0	1	1	2	0	0	1	0	0	0	0	0	0	1	0	0	2	2	0	0	0	0	0	0	1	1	1	0	2	0	0
0	1	1	1	0	0	0	1	0	0	0	0	1	1	1	0	0	1	0	0	1	1	1	0	0	0	0	0	0	0	0	1	0	0	0	0	1	0	0	1	0	0	0	1	1	2	0	0	1	1
1	2	0	0	0	1	1	0	2	1	0	0	0	1	0	0	0	0	0	0	0	1	0	0	0	0	1	0	0	0	1	1	0	0	0	0	1	0	0	1	0	0	0	1	0	1	1	1	0	0
0	1	0	1	0	1	0	0	1	1	0	0	0	1	0	1	1	0	0	0	1	1	0	0	0	1	0	0	0	2	1	1	0	0	0	0	0	0	0	0	0	0	0	1	0	0	1	2	1	0
0	1	0	2	1	0	0	0	1	0	0	1	0	1	1	1	1	0	0	0	1	0	1	0	0	0	2	0	0	0	0	2	0	0	1	1	1	0	0	1	0	0	0	0	1	1	1	2	1	1
0	0	0	2	0	0	0	0	0	0	0	0	0	1	0	0	1	1	0	0	2	1	0	0	0	0	0	1	0	1	0	1	0	0	0	1	0	0	0	1	0	0	1	2	1	0	1	0	1	0
0	1	0	0	1	1	0	0	1	1	0	0	0	1	0	1	1	0	0	0	1	1	1	0	0	0	1	1	0	0	1	2	1	0	1	2	2	0	0	1	0	0	0	1	0	1	1	0	0	0
1	0	0	1	0	0	0	2	0	0	1	1	0	1	0	0	1	0	0	1	1	1	2	0	0	0	0	0	0	1	1	1	0	0	0	1	1	0	0	0	0	0	0	1	1	1	0	1	0	0
0	0	0	2	1	0	0	0	0	0	0	1	0	0	0	0	0	1	0	0	2	0	0	0	0	1	1	0	0	1	0	1	0	1	0	1	2	0	0	0	0	0	0	1	0	1	1	1	0	1
1	1	0	1	0	0	0	1	1	2	1	1	1	1	0	0	0	2	0	0	0	0	0	0	0	0	0	0	0	0	0	1	0	0	0	0	1	0	0	0	0	0	1	1	0	2	1	1	0	0
1	1	0	1	0	0	0	2	0	0	1	1	0	1	0	0	0	0	0	0	0	0	0	0	0	0	0	1	0	2	1	1	0	0	0	1	0	0	0	0	0	0	0	1	1	2	1	1	1	0
1	0	0	0	0	0	0	1	0	0	0	0	0	0	0	0	1	1	0	0	0	0	0	0	1	0	0	0	0	1	2	1	0	0	1	2	1	0	0	1	1	0	0	2	0	2	1	2	1	0
0	1	0	1	0	0	0	0	2	0	1	0	0	0	0	0	0	0	0	0	0	0	0	0	0	1	1	0	0	0	0	0	0	0	0	1	1	0	0	1	0	0	0	1	0	1	0	2	0	1
0	0	0	2	1	0	1	0	2	0	1	2	0	0	1	0	2	0	0	0	1	2	0	0	0	0	0	0	0	0	1	2	0	0	1	0	2	0	0	1	0	0	0	1	0	1	1	1	1	0
0	1	1	0	0	0	0	2	1	0	0	1	0	1	0	1	0	0	0	0	0	1	1	1	0	1	0	2	0	0	0	1	0	0	1	2	1	0	0	1	0	0	0	0	0	1	0	0	1	1
1	0	0	0	0	1	0	1	1	0	1	0	0	0	0	0	0	0	0	0	2	1	0	0	0	0	0	0	1	0	0	1	1	0	0	1	0	0	0	0	0	0	0	1	0	0	2	1	2	0
2	1	0	1	0	1	0	2	1	0	2	0	1	0	1	0	1	0	0	1	1	2	1	0	0	0	0	0	0	1	1	1	1	0	0	1	0	0	0	0	0	0	0	2	0	0	1	2	2	1
0	1	0	2	1	1	0	0	1	0	0	2	0	1	1	1	2	0	0	0	0	1	0	0	0	0	0	1	0	1	1	1	1	0	0	1	1	2	0	0	0	0	1	2	0	2	0	0	2	1
1	1	2	1	0	1	0	1	0	0	1	1	0	1	0	0	1	2	0	0	0	1	0	0	0	0	0	0	0	0	0	2	0	0	1	2	1	0	1	1	0	0	1	2	0	2	0	1	2	0
1	1	0	1	0	0	0	1	1	0	1	0	1	0	1	0	0	0	0	0	1	0	1	0	1	1	0	0	0	0	0	1	0	0	0	1	0	0	0	0	0	0	0	0	1	0	2	1	1	1
2	0	0	1	0	0	0	1	1	0	1	0	0	1	1	1	0	2	0	0	0	1	0	0	0	0	1	1	0	0	0	1	0	0	0	1	2	0	0	0	0	0	0	0	0	1	1	1	1	0
0	1	0	0	0	0	1	0	1	0	0	1	0	1	0	0	0	0	0	0	0	0	0	0	0	0	0	0	0	0	0	1	1	0	0	1	1	0	0	1	0	0	0	1	0	0	1	0	0	0
0	0	0	1	0	0	0	1	1	0	0	2	0	0	1	0	0	0	0	0	1	0	0	0	0	0	0	0	0	0	1	2	0	0	1	1	1	0	1	0	0	0	0	1	1	0	2	1	0	0
1	0	0	1	1	1	0	0	0	0	1	0	0	0	0	0	0	1	0	0	2	1	0	0	0	0	1	0	0	0	1	2	0	0	0	1	2	0	0	0	0	0	0	1	1	2	1	0	1	0
0	1	1	0	0	0	0	0	0	1	1	0	0	0	1	0	1	1	1	1	1	0	0	0	0	0	0	0	0	0	0	1	0	0	1	0	2	0	0	0	0	0	0	0	0	1	1	1	1	0
1	1	0	0	0	1	0	1	1	0	1	1	1	1	0	1	0	0	0	0	1	0	0	0	0	0	0	1	0	0	0	1	1	0	1	1	1	0	0	1	0	0	2	1	0	2	0	1	0	1
1	1	1	1	0	1	0	2	0	0	1	0	1	1	0	0	1	0	0	0	0	1	1	0	0	0	0	0	1	1	0	1	1	0	1	0	1	0	0	1	0	0	1	2	1	0	0	0	1	0
0	0	0	1	0	0	0	1	0	0	1	1	0	0	1	0	0	0	0	0	0	1	0	0	0	1	0	1	0	0	0	1	0	0	1	1	2	1	0	0	0	0	1	2	0	0	0	0	0	0
0	1	0	1	0	1	0	1	2	0	1	1	1	0	0	0	0	1	0	1	1	2	1	0	0	0	0	1	0	0	0	1	0	0	0	0	0	0	0	0	0	0	0	1	0	1	1	1	0	0
1	0	0	2	0	1	0	1	2	0	1	2	1	2	0	1	2	1	0	1	0	1	0	0	0	1	0	0	0	0	1	1	0	0	0	0	0	0	0	1	0	0	0	1	0	1	1	1	1	0
0	0	1	1	0	1	1	2	2	0	0	0	0	1	0	0	0	0	0	0	0	1	0	0	0	0	0	0	0	0	1	0	0	0	1	0	0	0	0	1	0	0	0	1	0	0	0	1	2	0
0	0	0	0	0	0	2	2	1	0	1	1	1	0	0	0	2	0	0	1	0	1	1	0	0	1	0	0	0	2	0	1	0	0	0	1	1	2	0	1	0	0	0	1	0	0	0	2	1	0
0	0	1	2	0	0	0	0	1	0	1	0	1	1	0	1	0	0	0	0	0	0	1	0	0	0	1	0	0	1	0	1	0	0	0	1	0	0	0	0	0	0	1	1	1	0	0	1	0	0
0	0	0	0	0	1	1	0	2	0	1	1	1	0	0	0	0	0	0	0	1	0	0	0	0	0	1	0	0	0	0	1	0	0	0	0	0	1	0	0	0	0	1	2	1	1	0	0	0	0
1	0	0	2	0	1	1	0	0	0	1	0	1	1	1	0	2	1	0	1	0	1	0	0	1	1	1	1	1	0	1	1	0	0	0	0	0	1	0	2	0	0	1	0	0	0	1	2	1	0
2	2	1	0	0	1	0	1	0	0	1	1	1	0	1	0	0	1	0	0	1	1	1	0	0	0	1	1	0	0	0	0	0	0	1	1	0	0	0	1	0	0	1	1	0	0	0	1	1	0
1	0	0	2	0	2	0	1	0	0	1	0	1	0	1	1	1	0	0	0	0	1	1	0	0	0	1	0	0	1	1	0	0	0	0	1	1	0	0	0	0	0	0	1	0	0	2	2	1	1
0	1	0	0	0	0	0	0	1	0	0	0	0	0	0	0	0	0	0	0	1	1	1	0	0	0	0	1	0	1	1	0	0	0	0	1	0	2	0	0	0	0	0	1	1	1	0	2	1	0
0	0	0	0	2	0	0	1	0	0	2	0	0	0	1	0	0	1	0	0	0	1	1	0	0	1	0	1	0	0	1	0	0	0	1	1	1	0	0	0	0	0	0	1	1	0	0	1	2	0
0	1	0	0	0	0	0	2	1	0	0	1	0	1	0	0	1	1	0	1	1	2	0	0	0	1	1	0	1	0	1	0	1	0	0	0	1	0	0	0	0	0	0	2	1	1	1	1	0	0
0	1	0	0	0	1	0	0	1	0	1	0	0	0	0	0	0	1	0	0	0	0	1	0	0	1	0	0	0	1	1	1	0	0	0	2	0	0	0	1	0	0	0	1	1	1	1	0	1	0
0	0	0	1	0	0	0	2	0	0	0	1	1	1	2	0	0	1	0	0	0	1	1	0	0	0	0	0	0	1	1	1	0	0	0	1	1	0	1	2	0	0	0	2	0	1	0	1	0	0
0	0	0	0	0	0	1	0	2	0	0	0	1	2	1	0	1	0	0	0	0	0	1	0	0	1	0	1	0	0	1	1	0	0	0	0	1	0	0	0	0	0	0	2	0	1	0	2	0	1
1	0	0	1	1	2	0	2	1	0	0	0	1	0	0	0	1	2	0	0	0	1	0	0	0	0	0	0	0	0	0	0	0	0	1	1	1	0	0	0	0	0	0	1	0	0	1	2	2	0
2	1	0	1	0	2	0	1	0	1	1	0	0	0	0	1	0	1	0	0	0	1	2	0	0	0	0	1	0	0	0	0	0	0	1	1	0	0	0	0	0	0	0	1	0	2	0	1	2	0
0	0	0	1	0	0	0	1	2	0	2	1	0	0	0	0	1	1	0	0	2	2	0	0	0	1	0	0	0	0	0	2	0	0	0	0	0	0	0	2	0	0	0	1	0	1	0	2	1	0
1	0	1	1	0	0	0	0	1	1	0	1	0	1	1	0	1	1	0	0	0	1	1	0	0	0	0	1	0	1	0	1	0	0	0	1	0	0	0	0	0	0	0	1	0	0	1	2	0	0
0	1	1	2	0	0	0	0	0	0	1	2	1	0	0	1	0	0	0	0	0	0	0	0	0	0	0	1	0	2	1	1	0	0	0	1	1	0	0	0	0	0	0	2	0	1	1	0	1	0
1	1	0	2	0	2	0	2	2	0	1	1	1	1	0	1	0	0	0	0	1	1	1	0	0	0	1	0	0	0	2	0	0	0	0	1	1	0	0	0	0	0	0	1	0	2	1	1	1	0
0	1	0	2	0	0	0	1	0	0	1	0	0	0	0	0	0	0	0	0	1	2	0	0	0	0	0	0	0	0	2	2	1	0	0	2	1	0	0	0	0	0	1	0	0	1	1	0	2	0
1	0	1	0	0	1	0	2	0	0	0	2	0	0	1	1	1	1	0	1	1	1	0	0	0	1	1	0	0	0	0	0	0	0	0	0	0	0	0	0	0	0	0	2	0	1	0	0	0	1
1	1	1	0	0	0	0	0	1	1	0	1	1	1	0	2	0	1	0	0	1	0	0	0	0	0	1	0	1	1	0	1	0	0	0	1	1	1	0	1	0	0	0	1	0	1	1	1	0	0
0	0	0	0	1	2	0	1	2	1	1	0	0	0	0	0	1	0	0	0	0	1	0	0	0	1	0	0	0	1	0	1	0	0	0	1	0	0	0	0	0	0	0	0	0	1	0	1	1	0
0	0	0	1	0	0	0	2	1	0	0	1	0	1	0	0	0	1	0	0	1	2	1	0	0	1	0	0	0	0	2	1	0	0	1	2	1	0	0	1	0	0	0	2	1	0	1	2	0	0
0	0	0	0	0	0	0	2	1	0	1	1	0	2	0	0	0	1	0	0	0	1	0	0	0	2	1	0	0	0	1	1	1	0	1	1	0	0	0	0	0	0	0	2	1	1	0	0	1	0
0	1	0	1	1	0	1	1	2	0	0	0	1	0	0	0	0	0	1	0	0	1	0	0	0	0	0	1	0	1	0	1	0	0	0	0	0	0	0	1	0	0	1	1	0	0	0	0	1	0
0	1	0	0	0	0	0	1	0	0	0	2	1	2	0	0	0	1	0	0	0	1	1	0	0	0	0	0	0	1	0	2	0	0	0	1	1	0	0	0	0	0	0	1	0	0	1	1	1	0
1	2	0	1	0	0	1	0	0	1	0	0	0	0	0	0	0	0	0	0	1	1	0	0	0	0	1	0	0	1	1	0	0	0	1	1	2	0	0	0	0	0	0	2	0	1	0	0	2	1
0	0	0	1	0	1	0	0	1	0	0	0	1	1	1	1	0	0	0	0	0	1	1	0	0	1	0	0	0	1	2	1	0	0	0	1	2	1	0	0	0	0	0	2	0	1	0	1	1	0
1	0	0	1	0	0	0	2	0	0	0	0	2	0	0	0	0	0	0	0	0	1	0	0	0	1	0	0	0	0	1	0	1	0	0	0	1	1	0	1	1	0	0	1	0	2	1	1	0	0
0	0	0	1	1	0	0	1	1	0	1	0	1	1	0	0	0	0	0	0	0	0	0	0	0	0	1	0	0	0	0	2	2	0	0	2	1	1	1	0	0	0	0	0	0	2	0	1	1	1
0	1	0	0	1	0	0	1	0	0	2	0	0	1	0	0	1	1	0	0	0	0	0	0	0	0	0	1	0	0	1	0	0	0	0	1	2	0	0	0	0	0	1	2	0	0	2	1	2	0
0	2	0	1	0	0	0	0	0	0	1	0	0	0	0	0	0	1	0	0	0	2	0	0	0	1	0	1	0	0	1	1	0	0	1	1	1	1	0	1	0	0	0	1	0	1	0	1	2	0
0	0	0	0	1	1	0	1	2	0	1	0	0	0	1	0	1	1	0	0	1	0	0	0	0	2	0	0	0	0	0	1	0	0	1	2	0	0	0	0	0	0	0	1	0	0	0	1	1	1
0	1	0	2	1	1	0	2	1	1	0	0	2	1	0	0	1	0	0	0	1	0	0	1	0	0	1	0	0	0	0	2	0	0	1	0	0	0	0	1	0	0	0	1	0	1	0	1	0	0
0	0	0	2	0	0	0	2	0	0	1	0	1	1	0	0	1	0	0	0	0	0	0	0	1	0	0	0	0	0	0	1	0	0	0	2	0	0	0	0	0	0	0	1	0	0	1	2	1	0
0	0	0	1	0	1	0	0	2	1	1	0	0	0	0	0	1	0	0	0	0	0	0	0	0	0	0	0	0	1	0	0	0	0	1	0	0	0	1	1	0	0	0	1	1	0	1	2	0	0
0	2	0	0	0	0	0	0	1	0	1	1	1	1	1	0	0	0	0	0	0	1	1	0	0	0	0	0	0	1	0	1	0	0	0	1	0	0	0	2	0	0	0	1	0	1	0	1	2	0
1	1	0	1	1	0	0	2	0	0	0	0	0	0	0	1	2	0	0	1	0	0	0	0	0	1	2	0	0	1	1	1	0	0	1	0	0	0	0	0	0	0	0	2	0	1	0	2	0	1
0	0	1	1	0	1	0	1	0	0	2	2	1	0	1	0	0	2	0	0	1	1	1	0	0	0	1	0	0	1	0	0	0	0	2	0	2	0	2	0	1	0	0	1	1	0	0	1	0	0
1	1	0	0	1	1	0	2	0	0	0	1	0	1	0	0	1	1	0	0	0	0	0	0	1	0	0	0	0	1	0	0	1	0	1	0	0	0	0	1	0	0	0	2	1	1	1	0	2	0
1	1	0	0	1	0	0	1	1	0	0	1	1	1	0	0	1	0	0	0	0	0	0	1	0	1	0	1	0	1	0	2	0	0	0	2	1	0	0	0	0	0	0	0	0	1	0	2	1	0
0	0	0	0	0	0	0	1	0	0	0	1	0	1	2	0	1	1	0	0	0	1	0	0	0	2	0	0	0	1	0	2	1	0	1	0	0	0	0	2	0	0	0	1	0	1	2	0	1	0
0	0	0	1	0	0	0	2	1	0	0	0	0	1	1	0	0	0	0	0	1	1	0	0	0	0	0	0	0	1	0	0	0	0	0	2	0	1	0	0	1	0	0	2	0	2	0	1	2	0
0	0	1	1	1	1	0	1	0	0	0	0	0	0	0	0	0	0	0	0	1	2	1	0	0	0	1	1	0	1	0	1	1	0	0	1	0	0	0	0	0	1	1	1	0	1	0	1	1	0
1	0	0	0	0	1	0	1	1	0	1	1	0	0	0	0	0	0	0	0	0	1	0	0	0	1	0	0	0	0	0	0	1	0	1	2	0	1	0	0	0	0	0	1	0	2	1	0	1	0
0	2	0	1	1	1	0	0	2	0	1	0	0	2	0	0	0	1	0	0	0	1	2	0	0	0	0	0	0	1	1	1	1	0	0	1	1	0	0	0	0	0	1	0	1	0	1	1	1	0
0	1	0	0	1	1	1	1	2	0	2	0	0	1	0	0	0	1	0	0	0	1	0	0	0	0	0	0	0	1	0	2	0	0	0	1	0	0	0	0	0	0	1	0	1	0	0	1	0	0
0	1	0	2	1	0	0	2	2	1	0	1	0	1	1	0	0	1	0	0	0	0	0	0	0	0	0	0	0	1	1	1	0	0	1	0	1	1	0	1	0	0	1	1	0	0	1	1	1	0
0	1	1	1	1	1	0	0	1	0	0	1	0	0	0	0	0	0	0	0	0	1	0	0	0	0	0	0	0	0	0	1	0	0	0	0	1	0	0	0	0	0	0	1	0	2	2	1	0	0
0	1	1	2	0	0	0	0	2	0	1	0	0	1	0	0	0	0	0	0	1	1	1	0	0	0	0	0	0	0	1	1	1	0	1	2	1	2	0	1	0	0	0	1	0	0	0	2	1	1
1	0	0	0	0	1	0	1	1	0	0	1	1	2	0	0	0	0	0	0	1	0	0	0	0	0	1	0	0	1	1	0	0	0	0	2	0	0	1	1	0	0	1	2	0	1	1	1	0	0
0	2	0	1	1	1	1	0	1	0	2	1	0	0	0	0	0	2	0	0	0	1	0	0	0	0	0	0	0	0	1	1	1	0	2	2	2	1	0	0	0	0	0	0	1	2	1	1	1	0
1	1	0	0	0	0	0	1	0	0	1	1	1	1	1	1	1	0	0	0	0	1	1	0	0	0	0	1	0	0	0	0	0	0	0	0	0	1	0	0	0	0	0	1	0	1	1	2	0	0
0	1	0	1	0	0	1	1	0	1	0	0	1	0	0	0	0	1	0	0	1	0	0	0	0	0	0	0	0	1	0	0	0	0	0	0	0	0	0	2	0	0	0	0	1	1	1	2	1	0
1	1	0	0	1	1	0	0	2	0	2	0	1	1	1	1	0	2	0	0	1	2	0	0	0	2	0	0	0	2	1	0	1	0	0	1	0	0	0	0	0	0	1	1	0	2	0	2	1	0
0	1	0	0	0	0	0	0	1	0	0	0	0	0	0	1	0	1	0	0	1	1	0	0	0	0	0	0	0	0	0	1	1	0	0	0	1	1	0	0	0	0	0	1	0	1	0	0	0	0
0	0	0	0	0	0	0	1	1	1	0	0	1	1	0	0	0	2	0	0	1	1	0	0	0	0	0	0	0	0	1	0	1	0	0	0	0	0	0	0	0	0	1	0	1	0	0	2	2	0
1	0	0	1	0	0	0	1	1	0	0	1	0	1	0	0	0	0	0	0	0	1	0	0	0	0	0	0	0	0	0	1	0	0	0	2	1	0	0	0	1	0	0	1	0	0	0	1	1	0
0	0	0	0	1	0	1	1	1	0	1	0	0	1	1	1	1	1	0	0	1	0	0	0	0	0	0	1	0	0	0	1	0	0	0	1	1	0	1	2	0	0	0	1	1	1	0	2	2	0
0	0	1	0	1	0	0	2	1	2	2	0	1	0	0	0	0	1	0	0	0	2	0	0	0	0	1	0	0	1	0	1	0	0	0	2	2	0	0	0	0	0	1	0	0	1	0	1	0	0
0	2	0	0	1	0	0	0	1	0	2	0	1	0	0	0	1	1	0	0	1	1	0	0	0	0	0	0	0	0	1	1	0	0	1	1	0	0	0	0	0	0	0	2	0	0	0	1	0	0
1	0	0	0	0	0	0	2	0	0	0	2	0	1	0	0	0	1	0	0	2	1	0	0	0	0	0	0	0	1	1	0	0	0	0	1	1	1	0	1	0	0	0	0	0	1	1	2	0	0
1	1	0	0	0	0	0	2	1	0	0	1	0	1	0	1	0	0	0	0	0	1	2	0	0	1	0	1	0	0	1	0	0	1	0	1	0	0	0	0	0	0	1	0	0	2	1	1	2	0
0	1	0	1	2	0	0	1	1	0	0	1	0	1	0	0	0	1	0	0	0	1	0	0	0	0	0	1	0	1	1	1	1	0	2	1	1	0	0	0	0	0	0	2	0	0	1	1	1	0
1	0	0	0	1	0	0	0	1	0	1	0	0	1	1	0	0	2	0	0	0	2	1	0	0	1	1	0	0	0	0	1	0	0	1	1	1	2	0	0	0	0	1	1	1	2	0	2	1	0
0	1	0	0	0	0	0	1	1	0	0	2	1	0	0	0	0	0	0	0	1	1	1	0	0	0	0	1	0	0	0	1	0	0	0	2	2	0	0	1	0	0	0	1	0	0	0	1	1	0
1	1	0	2	1	0	0	1	0	0	0	1	1	0	1	0	0	0	0	0	1	0	0	0	0	0	0	0	0	0	1	2	0	0	0	1	0	0	0	1	0	0	0	1	0	1	1	1	1	0
0	0	0	1	0	0	0	0	1	0	0	0	0	0	0	0	1	0	1	0	1	1	1	0	0	0	0	0	0	1	0	1	0	0	0	1	0	0	0	1	0	0	0	1	1	0	1	1	1	0
1	0	0	0	0	1	0	2	1	1	2	1	1	0	1	0	0	0	0	0	1	1	0	0	0	0	0	0	0	2	0	2	0	0	0	0	1	0	0	0	0	0	0	1	1	1	0	1	2	0
0	0	0	2	0	0	0	2	0	1	0	0	0	0	1	0	0	0	0	0	1	2	1	0	0	0	0	1	0	0	2	1	1	0	0	2	0	1	0	1	0	0	1	1	0	0	0	1	2	1
0	1	0	1	0	0	0	2	1	0	1	2	1	2	0	0	1	0	0	0	0	0	1	0	0	0	0	0	0	2	2	1	0	0	0	1	2	0	0	1	0	0	1	1	0	0	0	1	0	0
1	1	0	0	0	0	0	1	1	0	0	1	1	0	1	0	0	1	0	0	1	1	0	1	0	0	0	1	0	1	1	0	0	0	0	1	1	1	0	0	0	0	0	1	1	0	0	0	0	0
1	1	0	1	1	1	0	2	1	0	1	0	0	0	0	0	0	0	0	0	0	0	1	0	0	0	1	0	0	0	0	1	1	0	0	1	0	0	0	1	0	0	0	1	0	1	1	2	1	0
1	0	1	1	0	1	0	1	2	1	0	1	0	0	1	1	0	0	0	0	1	1	1	0	0	0	0	0	0	0	1	2	0	0	0	1	0	0	0	0	0	0	0	1	0	1	0	1	1	0
0	0	0	0	0	1	0	1	0	0	0	0	0	0	0	0	1	1	0	1	0	2	0	0	0	1	1	0	0	1	1	1	0	0	1	1	2	0	0	0	0	0	0	0	1	1	1	1	0	0
0	2	0	0	1	0	0	2	1	0	0	0	0	0	0	1	0	2	0	0	0	1	1	0	0	0	0	0	0	0	1	0	0	0	0	1	0	0	0	0	0	0	0	1	0	1	1	2	0	2
0	0	0	1	0	1	0	1	1	0	1	0	0	0	1	0	0	0	0	0	1	0	1	0	0	1	0	1	0	0	0	2	0	0	1	1	0	0	0	1	0	0	0	1	0	2	0	0	0	0
0	0	0	0	0	1	0	0	1	0	0	1	1	0	0	0	1	0	1	0	1	2	0	0	0	0	0	2	0	0	0	2	0	0	0	2	0	1	0	1	0	0	0	1	0	2	1	0	2	0
0	1	0	1	1	0	0	1	0	0	0	0	0	0	0	1	0	0	0	0	1	0	0	0	0	1	0	1	0	0	1	2	0	0	0	1	2	0	0	0	0	0	0	0	0	1	1	2	1	1
0	1	0	1	0	2	1	1	0	0	1	1	0	0	0	0	2	0	0	0	0	1	1	0	0	1	0	0	0	1	0	1	0	1	0	2	1	0	0	1	0	0	0	1	2	1	0	1	2	1
0	0	0	1	1	1	0	1	0	1	2	0	0	1	0	1	1	1	0	0	1	1	0	0	0	1	0	1	0	0	0	1	0	0	0	1	1	0	1	1	0	0	0	0	0	0	1	2	1	1
0	1	0	0	1	0	0	0	0	0	2	2	0	0	0	1	1	1	0	0	0	1	2	0	0	0	0	1	0	1	1	0	1	0	1	0	1	1	1	0	0	0	0	2	0	0	1	1	1	0
0	0	0	0	0	0	0	1	1	0	1	0	0	1	0	0	0	0	0	0	0	1	0	1	0	1	0	0	0	1	0	1	0	0	1	0	1	0	0	1	0	0	0	0	1	0	2	1	2	0
0	2	0	0	1	0	1	1	1	0	1	0	0	0	0	0	0	1	0	0	0	1	0	0	0	1	1	0	0	0	0	1	1	0	0	1	2	0	0	0	0	0	0	1	0	1	1	0	1	0
2	1	0	2	2	0	1	1	1	0	0	0	1	0	1	0	0	0	0	0	1	0	0	0	0	0	0	1	0	1	2	1	0	0	0	1	1	0	0	0	0	0	0	1	0	1	1	0	2	0
1	0	0	0	0	0	0	2	2	1	1	0	1	1	0	0	1	1	0	0	0	1	1	0	1	0	0	1	0	0	1	1	0	0	0	0	1	0	0	0	0	0	0	2	0	1	0	1	1	0
0	0	0	1	0	0	0	1	0	0	0	1	0	0	0	0	0	1	0	0	1	1	0	0	0	1	0	0	0	1	2	0	1	0	1	0	1	0	0	1	0	0	0	2	0	0	1	1	2	0
1	0	0	0	1	0	1	1	1	0	0	1	1	0	1	1	0	0	0	0	0	0	1	0	0	0	1	1	0	0	1	0	0	0	0	0	1	0	0	0	0	0	0	1	0	1	0	1	0	0
0	2	2	0	1	1	0	1	0	1	1	0	1	1	0	1	1	0	0	0	0	0	0	0	0	1	0	0	0	2	1	0	0	0	1	1	1	1	0	1	0	0	0	1	0	1	0	1	2	0
0	0	1	0	0	1	0	1	1	0	0	0	1	1	0	0	0	1	0	0	0	1	0	1	0	0	0	1	0	1	0	1	0	0	1	0	1	0	0	0	0	0	0	0	0	0	0	1	0	1
0	1	0	1	1	1	0	0	2	1	0	0	1	0	1	0	1	0	0	0	0	1	0	1	0	1	1	0	0	0	0	0	1	0	0	1	0	0	0	0	0	0	0	1	0	1	1	1	0	0
0	0	1	1	0	0	0	2	0	0	1	1	1	0	0	0	1	0	0	0	1	0	0	0	0	0	0	0	0	1	0	1	0	0	1	2	1	0	0	1	0	0	1	1	1	2	0	0	0	0
0	1	0	2	0	1	0	1	1	0	0	0	1	1	0	0	1	1	0	0	2	1	1	0	0	0	1	1	0	1	0	1	1	0	1	2	1	0	0	0	0	0	0	1	1	0	0	2	2	1
0	0	0	1	0	0	0	1	0	0	0	0	0	0	0	0	1	0	0	0	0	1	1	0	0	0	1	0	0	0	0	1	0	0	0	1	0	1	0	1	0	0	0	2	1	1	1	0	0	0
0	2	0	2	0	2	0	0	0	0	1	0	0	0	0	1	1	0	0	1	0	1	1	0	0	0	0	0	0	0	0	2	0	0	0	0	0	0	0	0	0	0	0	2	0	2	1	0	1	0
2	0	1	1	0	0	0	2	0	0	0	0	0	0	0	0	2	1	0	0	1	1	1	0	0	0	0	1	0	0	0	1	0	0	0	0	1	1	0	0	0	0	0	0	1	1	0	0	2	0
1	1	0	0	0	1	0	0	1	0	0	0	0	0	0	0	0	0	0	0	1	0	1	0	0	1	0	0	0	1	0	0	1	0	2	1	1	1	0	2	0	0	0	1	0	0	0	2	0	1
0	0	0	1	1	1	0	0	2	1	1	1	0	1	0	1	1	1	0	0	0	1	0	0	0	0	1	0	0	0	0	0	0	0	0	0	2	0	1	0	0	0	0	2	1	1	0	0	0	0
0	0	0	1	0	1	0	1	2	0	1	1	0	0	0	1	0	1	0	1	1	1	1	0	0	0	0	0	0	2	2	0	0	0	0	2	1	0	0	0	0	0	0	2	0	0	1	0	2	1
1	1	0	1	1	1	0	1	1	0	1	1	0	0	0	1	1	0	0	1	1	2	0	0	1	2	1	1	0	0	0	0	0	0	0	2	1	0	0	1	0	0	0	0	0	2	1	1	0	0
0	2	0	0	1	0	0	1	1	1	0	1	0	0	0	0	0	1	0	0	0	1	0	0	0	0	1	1	0	1	0	0	0	0	0	1	0	0	0	0	0	0	0	1	0	1	1	1	2	0
1	0	0	1	1	1	0	1	2	0	1	0	0	1	1	1	1	1	0	0	1	0	0	0	1	1	0	0	0	0	1	0	0	0	1	2	1	0	0	1	0	0	0	2	0	1	0	1	0	1
0	0	0	2	0	0	0	1	0	0	1	0	0	2	1	0	1	1	0	0	1	2	0	0	0	0	0	0	0	1	0	0	0	0	0	2	1	0	0	1	1	0	0	1	0	1	1	1	1	0
1	1	1	0	0	2	0	2	1	0	1	1	0	1	1	1	1	1	0	0	0	1	0	0	0	1	1	0	0	0	0	1	0	0	1	1	1	0	0	0	0	0	0	1	1	2	0	0	1	0
1	2	0	2	1	0	0	1	1	0	0	0	0	0	0	0	0	0	0	0	1	1	0	0	0	0	0	0	0	1	1	1	0	0	0	1	2	1	0	0	0	0	1	0	0	1	1	1	2	0
1	0	0	0	0	1	0	1	0	0	0	1	0	1	0	0	0	0	0	1	0	2	0	0	0	1	0	0	0	2	0	1	0	1	0	0	1	1	0	1	1	0	0	1	1	1	1	1	1	0
0	0	0	0	0	1	0	0	1	0	1	0	0	0	1	0	0	0	0	0	1	2	0	0	0	1	0	1	0	0	0	2	1	0	1	0	1	0	0	0	0	0	1	0	0	2	0	2	1	0
2	1	0	0	0	0	0	2	2	0	0	2	1	1	0	1	1	0	0	0	0	0	0	0	0	1	1	0	0	0	1	1	1	0	0	1	1	2	0	1	1	0	0	1	0	1	0	1	0	0
1	0	0	2	1	1	0	2	0	0	0	0	1	1	0	0	1	1	0	0	2	1	0	0	0	0	1	0	0	0	0	1	1	0	0	0	1	0	0	0	0	0	0	1	0	1	0	1	0	0
1	0	0	0	1	1	0	1	1	1	0	1	0	0	0	1	0	0	0	0	0	0	0	0	0	2	1	0	0	1	0	0	0	0	1	1	2	0	0	0	0	1	0	1	0	0	0	0	0	0
0	1	0	0	0	1	0	0	0	1	1	0	0	0	0	1	2	0	0	0	0	2	0	0	0	1	1	0	0	2	1	0	0	0	1	2	1	0	0	0	0	0	0	1	0	1	1	0	0	0
0	0	0	1	1	0	0	1	1	0	0	0	0	1	0	0	1	2	0	0	0	1	0	0	0	0	0	1	0	0	1	2	1	0	0	0	2	0	0	0	0	0	0	2	0	1	0	1	2	0
0	0	0	1	1	0	0	1	1	0	0	0	1	0	0	0	0	1	0	0	2	1	2	0	0	1	0	0	1	0	1	1	1	0	0	0	0	0	0	0	0	0	0	0	0	0	0	1	0	0
0	1	1	0	1	0	0	1	1	1	0	1	0	0	0	0	1	0	0	0	0	1	1	0	0	0	1	1	0	1	1	1	0	0	0	1	2	0	0	0	0	0	1	1	1	2	0	2	2	0
2	1	0	1	0	0	0	0	0	0	1	0	0	1	0	0	2	0	0	0	2	1	0	0	0	1	0	1	0	1	2	1	0	0	0	1	1	0	0	2	0	0	0	1	0	0	0	1	1	0
0	0	0	0	0	0	0	1	2	0	2	0	0	2	1	1	1	0	0	0	1	1	1	0	0	0	0	0	0	1	0	0	0	0	0	2	2	0	0	0	0	0	0	2	0	0	0	1	1	0
1	1	0	1	0	0	0	0	1	0	0	2	1	0	0	0	1	0	0	0	0	0	0	0	0	1	0	0	0	0	2	1	0	0	0	1	1	0	0	0	0	0	0	1	0	1	0	0	0	0
1	1	0	0	0	0	0	0	1	1	1	0	1	0	0	0	2	0	0	0	0	0	1	0	0	0	0	0	0	0	0	2	0	0	0	1	2	0	0	1	0	0	0	1	0	0	1	1	2	0
0	0	0	1	0	2	0	1	1	0	1	0	1	0	0	0	0	0	0	0	0	1	1	0	1	0	0	0	0	1	1	1	0	0	0	1	0	1	0	1	0	0	0	0	0	1	0	0	0	1
0	1	0	1	0	1	0	2	2	0	0	0	0	1	0	0	0	0	0	0	1	1	0	0	0	0	0	0	0	1	0	1	0	0	0	0	0	1	0	1	0	0	0	0	1	0	0	2	2	1
0	0	0	1	0	0	0	0	2	0	0	0	1	1	0	0	2	0	0	0	0	1	2	0	0	0	0	0	0	1	0	2	0	0	0	0	0	0	0	1	0	0	0	2	0	1	2	0	2	0
1	0	0	0	0	1	0	2	1	0	2	1	0	1	0	1	1	0	0	0	0	0	0	0	0	0	0	0	0	0	0	0	0	0	0	1	0	0	0	1	0	0	1	0	2	1	0	0	1	0
0	1	1	0	0	1	1	1	0	1	1	1	0	0	0	1	1	1	0	0	1	0	0	0	0	1	0	0	0	1	1	2	0	0	1	1	1	0	0	1	0	0	0	0	0	1	0	1	2	0
1	0	0	1	1	1	0	1	2	1	0	0	0	1	0	1	1	0	1	0	0	0	0	0	0	1	0	0	0	1	1	1	2	0	0	1	0	0	0	0	0	0	1	1	0	0	0	1	1	0
0	1	0	2	0	0	0	1	1	0	1	1	1	1	0	0	0	1	0	0	1	1	0	0	0	0	0	0	0	0	0	1	1	0	0	0	1	1	0	1	0	0	1	0	1	1	0	0	2	0
0	1	0	2	0	1	0	1	2	1	0	0	0	1	0	0	0	2	0	0	1	1	1	0	1	1	0	1	0	1	2	2	1	0	0	0	1	1	0	1	0	0	0	2	1	1	2	1	2	0
0	1	0	0	0	0	0	1	0	0	1	0	0	1	0	1	0	2	0	1	1	0	0	0	0	0	0	0	0	0	0	1	0	0	0	0	1	0	1	0	0	0	0	1	0	2	1	1	0	0
0	0	0	1	0	1	0	1	0	2	0	0	1	1	1	0	1	2	0	0	1	2	0	0	0	0	1	0	0	0	1	0	0	1	0	1	1	0	0	1	0	0	1	1	1	0	1	1	2	0
0	0	0	1	1	0	0	1	0	0	0	0	1	0	0	0	2	1	0	0	1	2	0	0	0	0	0	1	0	0	0	0	0	0	0	1	0	2	0	0	1	0	0	0	1	1	0	2	2	0
0	0	0	2	0	2	0	1	1	0	0	2	1	0	0	0	0	1	0	1	1	2	0	0	0	1	0	0	0	1	0	0	0	0	1	1	1	1	0	0	0	0	0	1	0	2	1	1	1	0
1	0	0	2	0	1	0	0	1	0	0	1	1	1	0	0	1	1	0	0	1	1	1	0	0	0	1	0	0	0	0	2	1	0	0	1	0	0	0	1	0	0	1	0	0	1	0	2	1	0
1	0	0	0	0	0	0	0	1	0	0	0	0	0	0	1	0	0	1	0	0	1	0	0	0	0	1	0	0	1	0	1	0	0	1	1	1	0	0	1	0	0	0	1	0	0	0	1	1	0
0	1	0	0	1	1	0	1	2	0	0	0	0	1	0	0	0	1	0	0	0	0	1	0	0	1	0	0	0	1	0	2	0	0	1	0	0	1	1	0	0	0	0	0	0	1	1	1	1	0
1	0	0	1	0	0	0	1	1	0	1	0	1	0	1	0	1	0	0	1	0	1	0	0	0	0	2	2	0	1	0	1	0	0	1	2	1	2	0	1	0	0	1	2	1	0	0	1	1	0
1	0	0	0	0	1	0	1	0	0	1	0	0	2	0	0	0	1	0	0	1	2	0	0	0	2	1	1	0	0	0	1	1	0	1	1	2	0	1	1	0	0	0	1	0	0	1	1	1	1
1	0	0	2	0	0	0	1	0	1	0	1	1	0	0	1	0	1	0	0	1	1	0	0	0	1	0	0	0	0	0	1	0	0	0	1	2	0	0	1	0	0	0	1	1	1	0	1	1	1
0	0	0	1	0	1	0	1	2	1	0	0	0	1	0	0	0	0	0	2	0	0	0	0	0	0	0	0	0	1	0	0	0	0	1	1	1	0	0	0	0	0	0	1	0	1	0	1	1	0
2	1	0	2	1	0	0	0	2	1	1	0	2	1	0	1	0	0	0	0	0	2	1	0	0	0	1	1	0	1	0	0	1	0	0	1	1	0	0	1	0	0	0	2	0	2	1	0	2	0
0	0	0	0	0	0	0	1	1	0	0	2	0	0	0	1	0	1	0	0	0	1	0	1	0	1	0	0	0	0	1	0	0	0	0	2	2	0	0	0	0	0	0	0	0	2	0	1	2	1
1	1	0	2	1	0	1	1	0	0	1	0	0	0	0	0	0	1	0	1	1	0	0	0	0	1	0	0	0	0	1	2	1	1	0	0	0	0	0	0	0	0	1	1	0	1	0	1	2	1
0	1	0	1	1	1	1	1	1	0	0	1	0	1	0	0	2	0	0	0	0	0	1	0	0	0	1	0	0	0	0	1	0	0	0	1	1	0	0	0	0	0	0	2	0	1	1	1	0	0
1	0	1	0	0	0	0	0	1	0	1	0	1	0	0	0	1	1	0	0	1	1	0	0	0	0	0	0	0	2	0	1	0	0	0	2	0	0	0	1	0	0	1	1	0	0	0	0	0	0
2	0	0	2	0	1	0	1	1	0	0	0	0	0	0	0	2	0	0	0	0	0	0	0	0	0	2	0	0	0	1	1	0	0	1	1	0	0	0	0	0	0	0	2	0	1	1	1	1	0
0	0	0	0	0	1	0	0	1	2	0	0	0	1	0	0	0	0	0	1	1	1	2	1	0	1	0	0	0	1	0	1	0	0	0	0	1	0	0	0	0	0	0	0	1	2	0	2	0	1
0	0	0	0	0	0	0	1	0	0	0	1	1	0	1	0	1	0	0	0	0	2	0	1	0	1	0	0	0	1	0	2	1	0	1	1	0	0	0	0	0	0	0	1	1	2	0	1	2	0
1	1	0	1	1	0	1	2	0	0	1	1	0	2	1	0	0	1	0	0	1	1	0	0	0	0	0	0	0	1	1	2	1	0	1	1	0	0	0	1	0	0	1	2	0	0	0	2	2	0
1	1	0	0	0	0	0	1	2	0	2	0	0	0	0	0	0	0	0	0	0	2	0	0	0	0	1	0	0	0	0	1	0	0	0	1	2	0	0	1	0	0	1	1	0	0	1	1	2	0
0	1	0	1	0	2	0	1	1	0	0	0	0	1	0	0	0	1	0	1	0	0	1	0	0	0	2	0	0	1	0	1	0	0	0	0	1	0	0	0	0	0	0	1	0	2	0	0	1	0
1	0	0	2	0	0	0	2	1	0	0	0	0	0	0	1	0	0	0	0	1	0	1	0	0	0	0	0	0	1	1	1	0	0	1	2	2	0	1	0	0	0	0	1	0	1	0	1	2	0
1	0	0	2	0	1	0	2	0	0	0	1	2	0	0	0	1	0	1	0	0	0	0	0	0	0	0	0	0	1	0	0	0	0	0	0	1	1	0	1	0	0	0	2	0	0	1	2	0	0
1	1	0	1	0	1	1	1	0	0	1	0	0	1	1	0	0	0	0	0	1	0	1	0	0	0	0	0	0	2	2	1	0	0	0	1	1	0	1	0	0	0	0	1	0	0	1	0	2	0
0	1	0	1	1	2	0	1	1	0	0	0	0	0	1	0	0	1	0	0	0	0	1	0	0	1	1	2	0	1	2	1	0	0	0	1	2	0	0	0	0	0	0	1	1	1	0	1	2	0
0	0	0	1	1	0	1	2	0	0	0	2	1	2	0	0	2	0	0	0	1	0	0	0	1	0	0	0	0	0	0	0	0	0	0	2	1	0	1	1	0	0	1	2	1	0	0	1	1	0
0	0	0	1	0	0	0	0	2	0	1	0	0	0	1	0	1	0	0	0	1	2	0	0	0	0	1	0	0	0	2	1	1	0	0	1	0	0	0	0	0	0	0	0	0	2	1	0	1	0
1	2	0	1	0	1	1	2	2	1	0	0	1	0	1	0	1	0	0	0	0	1	1	0	0	0	0	0	1	2	0	1	0	0	0	2	1	0	1	0	0	0	0	2	0	0	0	1	1	1
0	1	0	1	0	2	0	0	0	0	0	0	0	1	0	0	1	0	0	0	0	0	1	0	0	1	0	1	0	0	0	0	0	0	0	1	2	0	0	0	0	0	0	0	0	1	1	1	1	1
0	1	0	0	0	0	0	1	1	1	0	0	1	2	0	1	0	0	0	0	1	1	1	0	0	0	0	0	1	1	0	1	0	0	1	0	2	0	0	0	0	0	1	0	0	1	2	0	1	0
0	0	0	2	0	1	0	2	1	0	0	2	0	0	0	0	1	1	0	1	1	0	1	0	0	1	1	0	0	0	0	0	0	0	0	0	1	1	0	1	0	0	1	2	1	0	0	0	2	0
0	0	1	0	2	1	0	1	1	0	0	0	0	1	1	0	1	0	1	0	0	1	0	0	0	0	1	0	0	0	0	1	0	0	0	1	0	1	0	0	0	0	0	2	0	0	0	2	1	0
1	1	0	1	1	2	0	0	1	0	1	1	0	0	1	1	0	1	0	0	0	0	1	0	0	1	0	0	0	0	1	1	0	0	0	2	0	0	1	1	0	0	0	1	2	0	0	1	1	1
0	0	0	2	1	0	0	1	0	0	1	1	0	1	0	0	2	0	0	0	0	0	0	0	0	0	0	1	0	1	1	0	1	0	0	1	2	1	0	0	0	0	0	1	0	1	0	2	1	0
1	0	0	1	0	0	0	1	0	0	1	0	1	0	0	0	1	1	0	0	0	1	1	0	0	0	1	1	0	0	0	0	0	0	0	2	0	0	0	1	0	0	0	1	0	0	1	1	2	0
1	0	1	1	1	1	0	2	1	0	1	0	0	1	1	0	0	0	0	0	2	0	1	0	0	0	0	0	0	1	1	0	0	0	0	1	1	0	1	0	0	0	0	1	1	1	0	0	0	1
2	1	1	1	1	0	0	0	2	0	0	1	0	0	0	0	1	0	0	1	0	0	0	1	0	1	0	0	0	0	2	2	0	0	0	1	2	1	0	1	0	0	0	1	0	0	0	0	1	0
0	2	1	1	0	0	0	0	1	0	0	0	1	0	0	1	0	0	0	0	0	0	1	0	0	0	0	0	0	1	0	1	0	0	0	0	1	0	0	1	0	0	0	1	0	0	0	2	1	0
0	0	1	0	1	0	0	1	0	0	0	1	0	0	1	0	0	0	0	0	0	0	1	0	0	1	0	0	0	0	1	0	2	0	0	1	1	0	1	0	0	0	0	0	1	1	0	2	2	0
0	2	0	1	0	0	0	0	2	0	0	0	0	1	0	2	0	0	0	0	0	0	0	0	0	0	1	1	0	1	0	0	0	0	0	2	1	0	0	0	0	0	0	0	1	1	0	2	2	0
0	0	0	0	1	0	0	0	0	0	0	0	0	0	0	0	0	0	0	0	0	0	0	0	0	1	0	0	0	0	0	2	0	0	0	1	0	1	0	2	0	0	0	1	0	2	0	1	0	1
0	1	0	2	0	1	0	2	1	0	1	0	1	1	0	0	1	0	0	0	0	1	0	0	0	0	0	0	0	0	0	1	1	0	0	0	2	0	1	1	0	0	1	1	1	0	1	0	1	0
1	1	0	1	1	0	0	0	1	1	2	0	0	0	0	0	2	0	0	0	0	0	0	0	0	0	0	0	0	0	0	0	0	1	0	2	1	0	0	0	0	0	0	1	1	1	1	2	1	2
1	0	0	0	0	0	0	1	1	1	1	1	0	0	0	0	2	1	0	0	1	0	0	0	0	0	0	1	1	0	0	0	0	0	0	2	0	0	0	1	0	0	0	0	1	0	1	1	1	1
1	1	0	1	0	1	0	0	1	1	0	1	1	0	0	0	0	1	0	0	0	1	1	0	0	0	0	0	0	0	0	2	0	0	0	1	0	1	1	0	0	0	0	0	0	1	1	1	1	2
1	0	0	1	1	1	0	0	1	0	1	0	0	1	1	0	0	1	0	0	0	1	0	0	0	0	0	0	0	2	0	0	0	0	0	1	1	0	0	0	0	0	1	1	0	1	0	1	1	0
1	2	0	1	0	1	0	1	0	0	0	1	0	0	0	0	1	0	0	0	0	1	0	0	0	1	0	1	0	1	2	1	0	0	0	1	1	0	0	1	0	0	0	0	0	2	1	1	1	0
1	2	0	1	1	0	0	1	1	2	0	0	0	0	1	0	1	0	0	1	0	1	0	1	0	1	0	0	0	1	0	0	0	0	0	0	1	0	0	2	0	0	1	0	0	0	0	1	0	0
0	1	0	1	1	0	0	2	0	0	0	1	1	1	1	1	0	0	0	0	1	0	0	0	0	1	1	0	0	0	0	2	0	0	1	1	1	0	0	1	1	0	0	0	0	2	1	2	1	1
1	0	1	1	1	0	0	0	0	0	1	0	0	0	0	0	0	0	0	0	1	1	1	1	0	1	0	1	0	0	0	1	0	0	0	1	0	0	0	0	0	0	0	2	0	1	0	2	0	0
0	0	0	0	0	1	0	1	1	2	2	0	1	1	0	0	1	0	0	0	1	1	0	0	0	0	0	0	0	0	1	1	0	1	0	1	0	0	0	0	0	0	0	1	1	0	2	1	1	0
0	0	1	0	0	0	0	1	2	0	1	1	1	1	0	0	1	0	0	0	0	2	0	0	0	0	1	0	0	1	0	1	0	0	1	1	1	0	0	0	0	0	0	1	0	1	0	1	1	0
0	0	0	0	0	1	0	1	1	0	0	1	1	0	0	0	0	1	0	0	1	0	0	0	0	0	1	0	0	0	0	0	0	0	1	1	0	1	0	0	1	0	1	0	0	0	1	0	1	0
0	2	1	1	0	1	0	1	1	0	0	0	1	0	0	1	1	0	0	0	1	1	1	0	0	1	0	0	0	1	1	2	0	0	0	1	1	0	1	0	0	0	0	1	1	2	1	0	1	0
0	1	0	2	0	2	0	2	1	0	0	0	0	1	0	0	1	0	0	0	1	0	0	0	0	2	2	0	0	1	0	1	0	0	0	0	1	0	0	1	0	0	1	0	0	0	0	0	0	0
0	1	0	1	0	1	0	1	1	0	1	1	1	0	1	0	0	1	0	0	0	1	1	0	0	0	1	0	0	0	1	2	0	0	0	1	0	1	0	1	1	0	0	0	0	1	0	1	2	0
2	0	0	1	0	1	0	1	0	0	1	0	1	1	1	0	0	1	0	0	0	0	1	0	1	0	0	1	0	0	1	1	0	0	0	1	0	1	0	1	0	0	0	1	0	0	0	1	2	0
0	2	0	0	1	1	0	1	1	0	1	1	0	0	1	1	0	1	0	0	0	1	0	0	0	0	1	0	0	0	0	2	0	0	1	0	1	0	0	0	0	0	0	2	0	1	1	2	0	0
0	1	0	0	0	0	0	1	0	0	2	1	0	0	0	1	0	0	0	0	1	1	0	0	0	0	0	1	0	0	0	0	0	0	0	2	0	0	0	1	0	0	0	1	1	2	0	1	1	0
0	0	0	1	0	0	0	1	0	0	0	1	0	1	1	0	0	0	0	0	0	1	0	0	0	1	0	1	0	1	0	1	0	0	1	1	1	0	0	0	0	0	0	1	0	0	0	1	1	0
1	0	1	1	0	0	0	0	0	0	1	0	0	1	0	0	0	1	0	0	1	0	1	0	0	0	0	0	0	2	2	0	0	0	0	1	0	1	0	0	0	0	0	0	0	0	0	1	2	0
0	1	0	0	0	0	0	2	1	0	0	0	0	0	0	0	0	0	0	0	0	1	0	0	0	0	1	0	0	1	1	0	1	0	0	2	1	0	0	1	0	0	0	1	0	1	0	0	1	0
1	0	0	0	1	0	0	2	1	0	1	1	0	1	0	1	0	1	0	0	0	0	0	0	0	0	2	0	0	1	0	0	1	0	0	1	1	0	1	0	0	0	0	1	1	0	0	2	1	0
1	2	0	0	0	0	1	1	0	0	2	1	1	1	0	2	0	0	0	1	1	0	0	0	0	1	0	1	0	1	0	2	0	0	1	1	1	1	0	1	0	0	0	1	0	1	1	2	1	0
1	0	0	0	0	1	0	1	1	1	1	1	0	1	0	1	2	1	0	0	1	1	0	1	0	1	0	1	0	0	0	0	0	0	1	1	1	0	0	1	0	0	1	1	0	1	1	1	1	1
0	0	0	0	0	1	0	0	1	0	0	0	0	1	1	1	1	1	0	0	0	1	1	0	0	1	1	1	0	1	0	1	0	0	0	0	1	0	0	0	0	0	0	1	0	1	1	0	2	0
0	0	1	1	0	1	0	0	1	0	0	0	1	0	0	1	1	0	0	0	0	1	0	0	0	1	0	1	0	1	0	1	1	0	1	1	1	0	0	0	0	0	0	0	1	0	1	1	2	1
2	0	0	0	0	1	1	0	0	1	0	0	0	1	1	0	0	0	0	0	0	0	1	0	0	0	0	1	0	0	0	2	0	0	1	1	0	0	0	1	0	0	0	1	0	2	0	0	1	0
1	0	0	0	0	1	0	1	0	1	1	1	0	1	0	1	1	0	0	1	1	1	0	0	0	0	1	1	0	0	1	1	0	0	1	0	0	0	0	0	0	0	0	0	0	1	1	1	1	0
0	0	0	1	0	0	0	0	1	0	0	1	0	0	0	0	0	0	0	0	1	1	1	0	1	0	0	0	0	0	1	0	1	0	2	2	1	2	0	1	0	0	0	1	0	0	0	1	1	1
0	0	0	1	0	0	0	2	0	1	1	0	1	0	0	1	0	0	0	0	0	0	1	0	0	0	0	1	0	1	0	1	0	0	0	2	1	1	0	0	0	0	0	2	0	1	2	1	2	0
0	1	0	1	1	0	0	1	1	0	1	0	1	1	0	0	0	0	0	0	0	1	0	0	0	1	0	1	0	1	0	1	0	0	1	1	1	0	0	2	0	0	0	2	1	2	1	1	0	0
0	2	0	0	0	0	1	1	0	0	2	1	0	1	0	0	1	1	0	0	0	1	0	0	0	1	0	0	0	0	1	1	1	0	0	1	1	0	0	0	0	0	0	0	0	1	0	2	1	0
1	0	0	1	0	0	0	0	0	0	1	1	0	1	1	1	0	0	0	1	0	0	0	0	0	0	1	1	0	2	0	2	0	1	0	2	2	0	0	1	0	0	0	1	0	0	0	2	1	1
1	0	0	1	0	0	0	0	1	1	0	0	1	0	0	0	1	1	0	0	0	1	2	0	0	1	1	0	0	0	1	2	0	0	0	1	1	0	1	1	0	0	0	2	1	1	0	0	1	0
0	1	0	0	1	1	1	1	1	0	0	1	1	0	0	0	0	0	0	0	0	1	1	0	0	1	0	0	0	1	0	1	0	0	0	1	1	1	0	2	0	0	0	2	1	0	0	1	1	0
0	0	0	0	1	0	0	1	1	0	0	0	1	0	0	1	2	1	0	0	1	0	1	0	0	1	0	0	0	2	1	2	0	0	0	1	0	0	0	0	0	0	0	2	0	0	0	0	0	0
0	1	0	0	0	0	0	1	0	0	0	1	0	0	0	0	0	0	0	0	1	1	0	0	0	0	1	0	0	0	0	1	0	0	0	0	0	0	0	1	0	0	0	2	1	1	0	1	2	0
0	0	0	0	0	0	0	1	1	0	0	0	0	1	0	0	0	0	0	0	0	0	0	1	1	0	0	0	0	1	0	0	0	0	0	2	1	0	0	0	0	0	0	1	0	1	0	2	1	0
1	1	0	1	0	0	0	0	1	0	1	1	0	0	0	1	1	1	0	0	0	1	1	0	0	1	0	1	0	0	1	1	0	0	0	1	0	0	0	0	0	0	0	0	0	0	1	0	0	0
0	1	1	1	0	0	0	1	1	0	0	1	0	0	0	0	1	1	0	0	1	2	0	1	0	1	0	0	0	0	0	1	0	0	0	0	0	0	0	0	0	0	1	1	0	1	1	1	1	0
0	1	0	1	0	2	0	2	1	0	1	0	1	1	1	0	0	1	0	0	1	0	0	0	0	0	1	1	0	1	0	2	2	0	0	2	1	0	0	1	0	0	1	2	1	1	0	0	2	0
0	1	0	1	1	1	0	0	1	1	1	0	0	1	1	0	1	0	0	0	0	1	0	0	0	0	0	0	0	0	0	1	1	0	2	1	0	0	0	1	0	0	0	0	0	2	0	1	2	1
0	1	0	1	0	0	0	1	1	0	1	0	0	0	1	0	1	1	0	0	0	0	1	0	0	0	0	1	0	1	0	0	0	1	1	0	1	0	0	1	0	0	1	1	0	1	1	2	2	0
1	0	0	1	1	1	0	2	0	0	0	0	0	1	0	1	1	1	0	0	1	1	1	0	0	1	1	0	0	1	1	0	1	0	0	0	0	0	0	2	0	0	0	1	1	1	1	2	1	1
1	0	0	1	0	0	0	1	0	0	0	0	0	1	0	0	0	1	0	1	1	1	0	0	0	0	0	0	0	1	1	1	0	0	0	0	1	0	0	0	0	0	0	1	0	0	0	2	2	0
0	2	0	0	0	0	0	1	2	0	2	1	0	0	1	1	0	0	0	0	0	1	1	0	0	0	0	0	0	1	0	1	0	0	1	0	0	0	0	0	0	0	0	1	0	0	2	1	1	0
1	0	0	1	0	1	1	2	1	0	0	0	0	1	0	1	0	1	0	0	0	0	1	0	0	1	0	1	0	0	0	1	0	0	0	2	0	0	0	1	0	0	1	1	1	0	1	1	0	1
1	2	0	1	1	0	0	1	1	0	2	0	0	2	1	0	1	0	0	0	2	0	0	0	0	1	1	0	0	1	1	0	1	0	0	0	0	0	0	0	0	0	1	0	0	0	0	2	2	0
0	0	0	0	1	0	0	1	1	0	1	0	0	0	0	0	1	1	0	1	0	0	0	1	0	1	0	1	0	0	1	0	0	0	0	0	0	1	1	0	0	0	1	1	0	1	0	2	0	0
1	1	0	0	2	1	0	1	1	0	0	1	1	0	0	0	2	0	0	0	0	1	0	0	0	0	0	1	0	0	0	0	0	0	0	1	2	0	1	1	0	0	1	1	0	0	0	0	2	0
0	2	0	1	0	1	0	1	0	0	1	0	0	0	1	1	1	1	0	0	1	0	1	0	0	2	1	0	0	0	0	0	0	0	0	2	2	0	0	1	0	0	0	1	0	0	1	0	0	0
0	1	1	1	1	0	0	0	2	0	0	1	0	1	0	0	0	0	0	0	1	0	0	0	0	0	0	1	0	1	1	0	0	0	0	0	0	0	0	0	0	0	1	1	0	1	1	1	1	1
1	0	1	1	0	0	0	1	0	0	1	1	0	1	1	0	1	2	0	0	0	0	0	0	0	0	1	0	0	1	1	0	0	0	0	2	1	0	0	0	0	0	0	0	0	0	1	1	1	0
1	2	0	0	1	1	0	1	1	0	1	0	0	0	0	0	1	0	0	0	1	1	1	0	1	0	0	0	0	1	1	0	0	1	0	0	1	1	0	0	0	0	0	2	0	2	1	1	1	0
2	2	0	1	0	1	0	0	1	0	1	0	0	1	1	0	1	1	0	0	0	1	0	0	1	0	0	0	0	0	0	1	1	0	0	0	2	1	0	1	0	0	0	0	0	1	2	1	2	0
0	0	0	1	2	0	0	1	0	1	1	0	1	1	0	0	1	0	1	0	0	1	0	0	0	0	0	0	0	1	1	1	1	0	1	1	1	1	0	1	0	0	0	2	0	1	1	1	1	0
1	0	1	2	0	0	0	1	1	0	1	2	0	0	0	0	1	0	0	0	1	1	0	0	0	0	0	0	0	2	0	1	0	0	0	0	1	0	0	1	0	0	0	0	1	2	2	1	1	1
0	0	0	0	1	1	0	1	1	0	1	0	0	2	0	0	2	0	0	0	1	1	1	0	0	0	0	0	0	1	0	0	0	0	0	1	1	0	0	0	0	0	0	2	0	1	0	2	1	0
0	1	0	0	0	0	0	1	0	0	0	1	0	2	0	0	0	1	0	0	1	0	0	0	0	2	0	1	0	0	0	2	0	0	0	1	1	2	0	1	1	0	1	0	0	1	0	2	2	0
0	1	0	0	0	0	0	0	1	0	0	1	0	0	0	1	0	1	0	0	0	1	0	0	0	0	1	1	0	1	0	1	1	0	1	2	1	0	0	0	0	0	1	1	0	0	0	1	1	0
2	0	0	2	0	2	0	0	1	0	0	1	0	1	0	1	1	2	0	0	0	1	1	0	0	0	1	1	0	1	0	0	0	0	1	2	1	1	1	0	0	0	1	2	1	1	1	0	1	0
2	2	0	0	0	0	0	1	1	0	2	0	0	0	0	0	0	0	0	0	0	2	0	0	1	0	0	1	0	0	0	1	0	0	1	1	0	1	1	0	0	0	0	1	1	1	0	1	0	1
1	0	1	0	0	2	0	1	0	0	1	0	0	0	0	0	1	1	0	1	1	1	0	1	0	1	1	0	0	0	1	0	0	0	0	1	1	0	0	1	0	0	0	0	0	2	0	1	0	0
0	0	0	1	0	1	0	1	0	1	0	0	0	1	0	1	1	0	0	0	0	1	0	0	0	1	0	0	0	0	1	2	0	1	0	0	2	1	0	0	0	0	0	2	0	2	1	1	2	0
0	2	1	1	0	0	1	0	0	0	0	0	0	0	0	0	0	1	0	1	0	1	1	0	0	1	1	0	0	0	0	1	0	0	0	0	0	0	0	0	0	0	0	1	1	0	0	2	1	0
0	0	0	0	0	1	0	1	1	0	0	0	0	1	1	1	0	0	0	0	2	0	1	0	0	0	2	0	0	0	0	0	1	0	0	2	1	0	0	0	1	0	0	2	0	1	0	1	2	0
0	0	0	2	1	0	0	1	0	0	1	0	0	0	0	0	1	1	0	0	0	0	1	0	0	0	1	1	0	0	1	1	0	0	1	1	0	0	1	2	0	0	0	1	0	1	1	2	1	1
0	1	0	1	0	1	0	1	0	0	1	1	1	0	0	1	2	2	1	0	1	1	2	1	0	0	0	1	0	0	0	1	0	0	0	1	1	0	0	0	0	0	0	1	1	1	0	2	1	0
0	0	0	1	1	1	0	1	0	1	1	1	0	0	0	0	1	1	0	1	1	1	0	0	1	1	0	2	0	0	1	0	0	1	0	0	0	0	0	1	0	0	0	1	1	1	2	1	2	1
0	1	0	2	2	0	0	1	0	0	1	0	0	0	0	0	1	2	0	0	0	0	0	0	0	1	0	0	0	0	0	0	0	0	0	1	0	0	0	1	0	0	0	1	0	1	0	1	1	0
0	0	0	1	1	0	0	1	2	0	1	1	0	0	1	0	0	0	0	0	0	1	1	0	0	0	0	0	0	0	1	2	0	1	0	0	0	0	0	1	0	1	1	1	0	1	0	0	0	0
0	0	1	0	0	0	0	2	2	0	0	1	0	0	0	0	0	0	0	0	0	0	1	0	0	1	0	0	0	0	1	1	1	1	0	0	1	0	1	0	0	0	0	2	0	2	0	0	1	1
0	0	0	0	0	0	0	1	1	1	1	0	0	0	0	0	0	1	0	0	0	1	0	0	0	1	0	0	0	1	0	1	0	0	0	1	0	0	0	1	0	0	0	1	0	1	0	0	1	0
0	1	0	1	1	1	0	1	2	0	1	0	1	0	0	0	1	0	1	0	0	1	0	0	0	0	0	1	0	1	0	1	0	0	1	1	1	1	0	0	0	0	1	1	1	0	1	0	0	0
0	1	1	1	0	0	0	2	2	0	0	0	0	0	0	0	0	0	0	0	0	0	0	1	0	1	1	0	0	0	0	2	0	1	0	2	0	1	0	0	0	0	0	0	0	2	0	1	1	0
2	1	0	0	1	0	1	1	1	0	1	0	0	0	1	0	0	0	0	0	1	1	1	0	0	0	0	0	0	0	0	0	0	0	1	2	1	0	0	0	0	0	0	1	0	2	1	0	2	0
0	0	0	2	0	0	0	2	0	0	0	0	1	0	1	0	0	1	0	0	0	2	1	0	0	0	1	0	0	1	0	2	0	0	1	1	1	0	0	0	0	0	1	2	0	0	0	1	1	0
0	1	0	2	0	1	1	1	0	0	1	1	2	0	0	0	1	1	0	0	0	2	1	0	0	1	0	1	0	0	1	1	0	0	0	1	1	0	0	1	0	0	0	2	0	0	1	1	0	0
0	0	1	0	2	0	0	0	1	0	1	0	0	1	0	0	0	1	0	0	0	0	1	0	0	0	0	0	0	0	0	0	0	0	2	1	0	0	0	0	0	0	1	0	0	0	2	1	1	1
0	1	0	1	1	0	0	2	2	2	2	0	0	0	0	0	1	1	0	0	1	1	1	0	0	0	0	0	0	0	0	1	0	0	0	0	0	1	0	1	0	0	0	1	2	1	0	1	0	1
0	1	1	1	0	1	0	1	0	0	0	0	2	0	1	0	1	1	0	0	1	0	1	0	0	0	0	0	0	1	0	1	0	0	0	1	2	0	1	1	0	0	0	0	0	1	0	2	1	1
0	0	0	1	0	2	0	1	1	0	1	0	1	1	1	0	0	0	0	1	1	1	0	0	0	1	0	0	0	1	0	1	0	0	1	2	1	1	1	0	0	1	0	0	0	1	2	2	1	1
0	2	0	0	0	1	0	1	2	1	0	0	0	1	0	1	0	1	0	0	0	0	1	0	0	0	0	0	0	0	1	0	0	0	0	1	2	0	1	0	0	0	1	1	0	0	0	2	1	0
0	0	0	0	0	0	0	0	2	0	0	0	1	0	1	0	1	2	0	0	0	1	1	0	0	1	1	2	0	1	2	1	0	0	0	1	1	2	0	0	0	0	0	1	0	1	0	0	2	0
0	1	0	0	0	0	0	1	0	0	0	1	1	0	1	0	0	1	0	0	0	0	0	0	0	0	0	0	0	1	2	1	0	0	0	2	0	0	0	0	0	0	0	1	0	1	1	0	2	0
0	0	0	2	0	0	0	1	0	0	1	1	1	0	0	0	1	1	0	0	1	0	0	0	1	0	0	0	0	0	1	1	0	0	1	1	1	0	0	0	0	0	0	2	1	1	0	0	1	0
1	0	0	0	0	2	0	2	1	0	1	1	1	0	0	1	2	1	0	0	0	0	0	0	0	0	0	0	0	0	0	1	0	0	0	2	1	2	0	0	0	1	1	1	0	1	0	1	1	1
0	0	0	0	0	1	0	1	1	0	1	0	0	1	1	2	0	0	0	0	0	1	1	0	0	0	0	1	0	1	2	2	0	0	0	1	1	1	0	0	0	0	0	0	1	0	0	2	0	0
1	1	0	0	0	1	0	1	1	0	1	0	0	1	0	0	0	1	0	0	2	0	1	0	0	0	0	0	0	1	0	0	0	0	0	0	0	0	1	0	0	0	0	0	1	1	1	1	0	1
0	1	0	1	0	1	1	1	1	0	2	0	1	1	0	0	0	0	0	0	1	1	0	0	0	0	0	0	0	1	0	1	0	0	0	0	2	0	0	0	0	0	0	1	0	1	1	2	0	0
0	1	0	0	0	1	0	1	1	0	0	0	0	0	0	1	0	0	1	0	1	0	0	0	0	1	0	0	1	1	1	1	0	0	0	1	2	0	0	0	1	1	0	0	0	1	0	1	2	0
1	0	1	1	0	0	1	1	0	0	1	1	1	0	0	0	1	1	0	0	1	0	0	1	0	0	1	0	0	1	0	0	0	0	1	1	2	0	0	1	0	0	0	2	0	1	1	2	1	0
1	1	0	1	0	0	0	1	0	0	1	1	0	1	1	0	1	1	1	0	1	0	1	0	0	1	1	0	0	0	1	1	0	0	0	0	1	0	0	1	0	0	0	0	0	2	1	1	1	0
1	1	0	1	0	0	0	2	1	0	1	0	0	1	0	0	1	1	0	0	0	0	0	0	0	1	1	1	0	1	0	1	0	0	0	1	1	0	0	0	0	0	0	1	0	1	0	0	2	0
0	0	0	2	0	0	0	1	0	0	1	0	0	1	1	0	1	1	1	0	0	1	1	0	1	1	1	0	0	0	1	1	0	0	0	1	1	0	0	0	0	0	0	2	0	1	1	2	1	1
1	1	0	1	0	1	1	2	2	0	2	1	0	1	0	0	0	0	0	0	1	0	0	0	0	1	0	1	0	1	0	0	0	0	0	0	2	0	0	1	0	0	1	1	0	0	1	1	0	0
1	1	1	2	0	0	0	1	1	0	0	1	0	1	0	2	1	1	0	0	1	1	2	0	0	0	0	1	0	1	0	1	0	0	1	1	0	0	0	0	0	0	0	1	0	0	0	1	1	0
1	0	0	0	0	0	0	0	1	0	1	0	1	0	0	0	0	0	0	0	1	0	0	0	0	1	0	0	0	1	0	0	0	0	0	1	0	0	0	0	0	0	1	1	1	1	1	2	1	0
0	0	0	1	0	0	0	1	1	0	1	0	1	0	0	1	0	1	1	0	0	1	0	0	0	0	0	0	0	2	0	1	1	0	0	2	2	1	0	0	1	0	1	1	2	0	1	1	0	1
2	0	0	0	0	0	0	1	1	1	1	0	1	2	0	0	2	0	0	0	2	0	0	0	1	0	0	0	0	1	1	1	0	0	1	2	0	1	0	1	0	0	0	0	2	0	0	1	0	0
1	0	0	0	0	0	0	0	0	1	1	0	0	1	0	0	1	0	0	0	0	0	1	0	0	0	0	0	0	0	0	1	0	0	0	0	0	1	0	0	0	0	0	1	0	1	0	2	1	0
0	0	0	0	0	0	0	0	0	1	1	0	1	1	1	1	1	1	0	0	0	0	0	0	0	1	0	0	0	0	0	1	0	0	1	2	1	0	1	1	0	0	0	0	1	2	0	2	1	0
1	2	0	1	1	0	0	2	0	1	2	0	1	0	0	0	1	1	0	0	0	0	0	0	1	0	0	0	0	0	0	0	0	0	0	2	1	0	0	0	0	0	0	2	1	2	0	0	1	0
1	0	1	1	0	1	0	2	1	0	0	1	0	0	0	0	0	0	0	0	0	0	0	0	0	0	0	0	0	0	0	1	0	0	0	0	0	0	0	0	0	0	0	0	1	2	1	1	1	0
1	1	0	1	0	0	0	1	0	1	1	0	0	0	0	0	0	1	0	0	1	1	0	0	0	1	0	0	0	0	0	1	1	0	1	2	2	1	0	0	1	0	0	0	0	0	1	2	0	0
0	1	1	0	2	1	0	1	1	0	1	0	0	0	1	0	1	1	0	0	1	2	0	0	0	0	0	1	0	0	1	0	0	1	1	1	1	0	0	0	0	0	0	2	0	2	0	1	1	0
1	1	0	1	0	1	0	2	0	0	0	0	0	0	0	0	0	0	0	1	0	1	1	0	0	0	0	0	0	1	1	1	1	0	0	1	0	0	0	0	0	0	0	1	0	1	1	2	1	1
0	1	0	0	0	1	0	2	1	0	1	0	1	0	0	0	0	0	0	0	1	1	1	0	0	0	0	1	0	0	0	1	1	0	0	0	1	2	0	0	0	0	0	1	0	1	0	0	1	0
1	1	0	1	0	1	1	0	2	0	1	1	0	0	1	0	1	2	0	0	0	1	0	0	0	0	0	0	0	1	0	1	0	0	0	0	0	0	0	1	0	0	0	0	0	2	2	1	1	0
1	2	0	0	2	1	1	2	1	0	1	2	0	1	1	0	1	1	0	0	0	0	0	0	0	0	0	0	0	0	0	0	1	0	1	2	0	0	0	1	0	0	1	0	1	1	1	2	1	0
0	0	0	1	0	1	0	0	0	0	0	1	1	1	1	0	0	2	0	1	0	2	1	0	0	0	0	1	0	1	0	0	0	0	0	2	1	0	0	1	0	0	0	1	0	1	0	1	0	0
0	2	2	0	0	1	0	0	0	0	0	0	1	0	0	1	1	0	0	0	0	1	0	0	0	0	0	0	0	0	0	0	0	0	0	1	2	1	0	1	0	0	1	1	0	1	0	0	0	0
0	0	0	1	0	0	1	1	2	0	1	0	1	0	0	0	0	0	0	0	1	0	0	0	0	1	1	0	0	0	1	1	1	0	0	2	2	1	0	1	0	0	1	1	0	1	0	2	1	0
0	0	1	0	0	0	0	0	0	0	0	0	1	0	0	0	1	0	0	0	0	1	0	0	0	0	0	0	0	1	0	1	0	0	0	0	1	1	0	1	0	0	1	1	0	1	0	1	2	0
1	0	0	2	0	0	0	2	0	1	1	0	1	0	0	0	0	0	0	0	1	0	0	0	0	2	0	0	0	0	0	0	0	0	0	0	0	0	0	1	0	0	1	1	0	2	2	1	1	1
1	0	0	0	0	0	0	1	0	0	0	1	0	0	0	0	0	0	0	0	0	0	1	0	0	0	0	1	0	1	1	1	0	0	0	0	0	1	0	1	0	0	0	2	0	1	1	0	0	0
0	1	0	2	0	1	0	1	1	0	0	0	1	0	1	0	1	0	0	0	1	0	0	0	0	1	0	0	0	0	1	1	1	0	0	1	1	0	0	0	0	0	0	0	0	1	0	2	2	1
0	0	0	0	0	0	0	0	0	0	1	0	1	0	0	1	0	0	0	0	1	0	1	0	0	1	2	0	0	0	1	0	0	0	0	0	2	0	0	0	0	0	0	1	0	1	0	1	2	0
1	1	0	1	1	1	0	1	1	1	0	0	0	0	0	0	1	1	0	0	1	1	1	0	0	0	0	0	0	0	2	1	0	0	0	1	0	0	0	0	0	0	0	1	0	1	0	0	0	0
0	0	0	1	1	0	0	1	1	0	0	0	1	0	1	0	0	0	0	0	0	0	1	0	0	1	0	0	0	1	1	1	0	0	0	2	0	0	0	1	0	0	0	0	0	1	1	0	1	0
1	0	0	1	0	1	0	1	1	0	2	0	0	1	1	1	0	0	1	1	0	0	0	0	0	2	1	1	0	0	1	1	0	0	1	1	0	0	0	0	0	0	0	1	0	1	2	0	2	1
0	0	0	2	0	0	0	0	2	0	0	0	0	1	0	0	0	0	0	1	0	2	0	0	0	1	2	0	0	0	1	1	0	0	1	0	0	1	0	0	0	0	0	1	0	1	0	0	0	0
1	0	0	0	0	0	0	0	2	0	1	0	0	1	1	0	0	0	1	0	0	1	0	0	0	0	0	1	0	1	1	0	0	0	0	1	1	0	0	0	0	0	0	1	0	0	1	0	0	0
1	1	0	2	0	1	0	0	2	0	0	1	0	0	0	1	0	1	0	1	1	2	1	0	0	1	0	1	0	0	1	2	0	0	1	2	1	0	0	2	0	0	0	1	1	0	0	2	0	1
0	0	0	0	0	1	1	2	1	0	0	1	0	1	0	0	0	0	0	0	1	1	0	0	0	0	1	0	0	2	0	1	0	0	1	0	1	0	1	0	0	0	0	1	0	2	1	2	2	0
1	0	1	2	0	0	1	2	0	0	1	1	0	1	0	0	1	0	1	0	1	1	1	0	0	0	0	0	0	0	1	2	0	0	1	1	0	0	0	0	0	0	0	1	0	1	0	2	1	0
0	0	0	2	0	0	0	1	0	1	2	1	0	1	1	0	0	0	0	0	0	1	0	0	0	0	0	1	0	0	1	0	0	0	0	1	2	0	0	2	0	0	1	2	0	0	0	1	2	1
1	0	1	0	0	0	0	1	2	0	1	1	1	0	0	0	0	0	0	2	0	1	1	0	0	1	0	0	0	0	0	0	0	0	0	2	0	0	0	2	0	0	0	0	0	1	2	1	1	0
2	0	0	1	0	0	0	1	2	2	0	0	2	0	2	0	0	0	0	0	1	1	1	0	0	0	0	0	0	1	0	1	0	0	1	1	2	0	0	1	0	0	0	1	1	0	0	2	1	1
0	1	1	2	0	0	0	0	0	0	2	0	0	1	0	0	2	0	0	0	0	0	0	0	0	1	0	0	0	1	0	1	0	0	1	1	2	0	0	0	1	0	0	1	0	0	0	1	2	0
0	2	0	1	0	1	0	1	1	0	1	0	0	1	0	1	0	1	0	0	1	2	0	0	0	0	1	0	0	2	1	0	0	0	1	1	2	0	0	1	0	0	0	0	0	0	1	0	2	0
1	1	0	1	0	1	0	1	2	0	0	0	0	1	0	0	1	0	0	0	1	0	0	0	0	0	0	0	0	1	0	0	0	1	1	0	0	0	0	2	0	0	0	1	2	1	1	1	1	0
1	0	1	1	0	0	0	2	1	1	1	0	1	0	0	0	0	2	0	0	0	0	0	0	0	0	0	0	0	0	2	1	0	1	0	1	0	0	0	0	0	0	1	1	0	0	0	0	0	0
1	0	0	1	0	1	0	0	2	0	0	1	1	1	0	0	0	0	0	0	0	1	1	0	0	0	0	0	0	1	1	1	1	0	1	0	0	0	0	0	0	0	0	2	0	1	0	2	2	0
0	0	0	1	0	1	0	0	2	1	0	0	0	1	1	0	0	0	0	0	0	1	0	0	0	0	0	0	0	1	1	0	0	1	1	2	0	1	0	1	0	0	1	1	0	2	2	1	0	0
0	0	0	0	1	1	0	1	0	0	0	1	0	0	0	0	0	1	0	0	0	0	1	1	0	0	0	0	0	2	0	0	0	0	0	0	0	0	1	0	0	0	0	0	0	0	0	1	1	0
1	0	0	0	0	2	0	0	1	0	1	0	0	1	0	0	1	0	0	0	0	0	0	0	0	0	0	0	0	0	1	1	0	1	2	0	1	0	0	0	0	0	0	0	0	2	1	0	2	0
0	0	0	1	0	1	0	1	1	0	1	1	1	0	0	0	0	0	0	0	1	0	0	0	0	0	0	0	0	0	0	1	0	0	0	2	1	0	2	1	0	0	1	1	1	0	0	2	1	1
1	0	0	0	0	1	0	1	1	0	0	0	0	1	0	0	0	0	0	0	1	0	0	0	0	0	0	0	0	0	1	1	0	0	0	2	2	1	0	0	0	0	0	1	1	0	0	2	1	1
0	0	1	0	0	0	0	2	0	0	0	1	0	1	1	1	1	1	0	0	0	0	1	0	1	0	0	0	0	1	0	1	1	0	0	1	0	0	1	1	0	0	0	1	0	1	0	1	2	0
0	0	0	1	1	0	0	1	0	0	1	0	0	1	0	1	0	0	0	0	1	2	0	0	0	0	2	1	1	1	0	1	0	0	0	1	0	0	0	1	0	0	0	0	0	2	0	0	1	1
1	0	0	1	0	1	0	1	1	0	1	2	1	1	0	1	1	1	0	0	0	1	0	1	0	0	0	1	1	2	1	0	0	0	0	2	0	0	0	0	0	0	0	0	0	1	0	2	0	0
0	0	0	2	0	1	0	1	1	1	0	0	1	1	1	0	0	0	0	0	1	0	1	0	0	1	0	0	0	0	1	1	0	0	0	1	2	0	0	0	0	0	0	1	0	1	0	0	0	2
1	0	0	1	0	0	0	1	2	0	2	0	0	0	0	0	0	1	0	0	0	0	1	0	0	1	1	0	0	0	1	0	0	0	0	1	1	0	1	1	0	0	1	1	0	1	1	2	1	0
0	0	0	0	0	0	0	1	1	0	2	1	0	0	0	0	1	0	0	0	0	0	1	0	0	0	0	0	0	0	1	0	1	0	0	0	0	0	0	2	0	0	0	0	1	1	0	0	1	1
1	0	0	1	0	0	0	1	0	0	1	0	1	0	0	0	0	2	0	0	0	1	1	0	1	0	1	1	0	0	0	2	0	0	1	1	2	0	0	0	0	0	0	1	0	0	0	1	0	0
0	1	0	0	1	1	0	1	0	1	1	0	0	1	0	0	0	0	0	0	0	2	1	0	0	0	1	0	0	0	1	0	0	0	0	1	1	1	0	0	0	0	0	0	0	1	1	1	1	0
0	1	1	1	0	0	0	0	0	0	1	0	0	1	0	0	1	0	0	0	0	1	0	0	0	0	0	0	0	1	1	0	0	0	1	0	0	0	1	0	0	0	0	0	0	2	1	1	1	0
1	1	0	1	0	0	1	2	0	0	1	0	1	0	0	0	0	2	1	0	0	1	1	0	0	0	0	0	0	1	1	1	0	1	0	1	1	0	0	0	0	0	1	0	0	0	1	0	0	0
0	1	0	0	0	0	0	0	0	0	2	1	1	0	0	0	1	1	0	0	0	2	0	0	0	0	1	0	0	1	0	1	0	0	0	0	2	0	0	0	0	0	0	0	0	1	0	2	2	0
0	0	0	1	0	0	1	2	1	1	1	0	0	1	1	1	0	0	0	0	1	1	1	0	0	0	1	1	0	0	0	2	0	0	0	0	2	0	0	1	0	0	0	2	0	1	0	2	0	0
1	0	1	0	0	1	1	0	1	1	0	1	0	0	0	1	0	1	0	0	1	1	1	0	0	1	0	0	0	2	1	2	0	0	0	1	0	0	1	1	0	0	0	0	0	1	0	1	2	0
0	0	1	0	0	1	0	1	1	0	0	1	0	1	0	0	1	1	1	0	0	0	0	0	0	0	0	0	0	1	1	1	0	0	0	2	0	1	1	0	0	0	0	1	1	1	0	1	2	0
1	1	0	0	0	0	0	1	2	0	1	0	1	1	0	1	0	0	0	0	0	1	0	0	0	0	0	0	0	1	0	1	0	0	2	2	0	0	0	0	0	0	0	0	1	0	1	1	1	0
0	2	0	1	0	0	0	1	0	0	1	1	0	0	0	1	0	0	0	0	0	1	1	0	0	0	1	1	0	0	0	2	1	0	1	0	1	0	0	1	0	0	0	2	0	1	1	2	1	0
0	0	0	0	1	0	0	2	1	0	2	0	0	1	1	1	0	1	0	0	0	0	0	0	0	2	0	0	0	0	0	1	1	0	1	1	0	0	0	0	1	0	0	1	0	2	0	2	1	0
1	0	1	1	1	0	0	0	1	0	0	0	0	0	0	0	1	1	0	0	0	0	1	0	0	1	0	0	0	0	1	1	1	0	0	0	1	0	0	0	0	0	0	0	0	0	1	1	2	0
0	1	0	0	1	0	0	0	1	0	2	0	0	2	1	0	0	1	0	0	0	0	0	0	1	1	0	0	0	0	1	1	1	0	0	0	1	0	0	0	0	0	0	0	0	0	1	0	0	0
0	0	0	0	0	0	0	0	2	0	1	0	0	1	1	1	1	2	1	0	1	1	0	0	0	0	0	1	0	0	1	1	0	0	0	0	0	1	0	0	0	0	1	1	0	1	2	1	1	0
0	0	0	0	0	1	0	0	1	1	1	0	1	2	0	1	0	1	0	0	0	1	0	0	0	0	0	1	0	1	0	0	0	0	0	0	0	0	0	0	0	0	0	0	0	1	0	0	1	0
0	1	0	0	1	0	0	2	0	0	0	0	1	0	0	0	1	1	0	1	0	1	0	0	0	0	2	1	0	1	1	2	1	0	0	1	1	0	0	0	0	0	0	1	0	0	1	1	2	1
0	1	1	1	0	1	0	0	1	0	0	1	1	1	0	0	0	1	0	0	1	1	1	0	0	1	1	1	0	1	1	0	1	0	0	1	1	0	0	0	0	0	0	1	0	1	0	0	1	0
0	0	1	0	0	0	0	1	0	1	0	1	0	0	1	0	0	1	0	0	0	1	1	0	0	2	0	0	0	0	0	0	0	0	0	1	2	0	0	0	0	0	0	0	1	1	2	1	1	1
1	0	0	1	1	1	0	1	1	0	0	0	0	1	0	0	0	0	0	0	2	1	0	0	0	0	0	1	0	1	0	2	0	1	0	1	1	0	0	0	0	0	1	1	1	1	0	0	1	0
0	0	1	1	0	0	0	1	0	0	1	0	2	1	0	0	0	1	0	0	0	1	1	0	0	0	0	0	0	0	1	0	0	0	0	2	1	0	0	0	0	0	0	2	0	0	0	1	0	0
0	0	1	1	0	0	0	1	1	0	1	0	1	1	0	0	0	0	0	0	1	1	1	0	0	0	0	1	0	1	1	0	0	0	1	1	0	0	0	1	0	0	0	1	1	0	0	0	2	0
0	1	0	1	1	1	0	2	2	0	0	0	0	0	0	0	1	1	0	0	1	0	0	0	1	0	0	0	0	0	0	1	1	1	0	1	2	0	0	0	0	0	0	2	0	1	1	2	2	0
0	1	0	1	0	0	0	2	1	0	0	0	1	0	0	0	0	0	0	0	2	0	1	0	0	1	2	1	0	1	0	0	1	0	1	2	1	0	1	0	0	0	2	2	0	2	0	1	2	1
0	1	1	1	0	0	0	2	0	0	1	1	0	1	1	0	0	2	0	0	0	1	1	0	0	1	2	0	0	1	0	1	0	0	0	1	0	0	0	0	0	0	0	1	0	2	0	0	0	0
1	0	0	1	0	0	0	2	1	0	0	0	0	0	2	0	0	1	0	0	1	0	0	0	0	0	1	2	0	1	0	2	0	0	1	2	2	0	0	0	0	0	0	1	0	2	0	0	2	1
0	1	0	1	1	0	0	1	0	0	1	1	0	2	0	0	1	0	0	1	2	0	1	0	0	0	0	0	0	1	0	1	0	0	0	0	1	0	0	0	0	0	1	2	1	1	1	1	0	0
1	0	0	0	0	0	0	0	1	1	0	0	1	0	0	0	1	0	0	0	1	0	1	0	0	0	0	1	0	1	0	2	0	0	0	0	0	0	1	1	0	0	0	0	0	0	1	0	2	0
0	1	0	0	0	1	0	2	1	0	2	2	0	1	0	0	1	0	0	0	2	1	0	0	0	0	1	1	0	0	0	1	0	0	0	2	1	0	1	0	0	0	0	1	0	1	0	0	0	0
0	0	0	1	0	2	0	1	1	1	1	0	2	0	0	0	1	1	0	1	1	0	2	0	0	0	0	0	1	0	0	2	0	0	0	1	1	0	0	0	0	0	0	2	0	0	0	1	1	1
0	1	0	0	1	2	1	2	1	0	1	1	0	2	1	0	0	0	0	0	0	0	0	0	0	1	0	0	0	2	0	0	1	0	0	2	1	0	0	1	0	0	0	0	0	1	0	0	0	0
0	1	0	1	0	1	0	1	0	0	0	1	0	1	0	1	1	0	0	0	0	1	0	0	0	1	0	0	0	1	0	1	0	0	0	1	1	0	0	1	0	0	0	2	1	1	0	0	1	0
0	1	0	0	0	1	0	2	2	0	1	1	0	1	0	0	0	1	0	0	0	0	2	0	0	0	1	0	0	0	1	0	0	0	0	0	1	0	0	0	0	0	0	1	0	0	0	1	2	1
0	1	0	0	1	0	0	1	1	0	0	2	0	0	1	0	1	1	0	0	0	0	0	0	0	0	1	0	0	0	1	0	0	0	1	1	0	1	0	0	0	0	0	1	0	0	0	1	2	0
0	1	0	1	0	1	0	1	0	1	0	1	0	0	0	0	0	1	0	0	0	1	0	0	0	1	0	1	0	2	0	1	0	0	1	2	1	0	0	0	0	0	0	1	0	1	1	2	1	0
1	1	0	1	0	0	0	1	1	0	1	2	0	0	1	0	0	0	1	0	0	1	1	1	0	0	0	0	0	0	1	1	0	0	0	1	0	0	0	1	0	0	1	1	1	0	0	1	0	1
0	1	0	1	0	1	0	1	1	1	1	0	0	0	0	0	0	1	0	0	2	0	0	0	0	1	0	1	1	1	1	1	0	0	0	2	1	0	0	0	0	0	0	2	0	1	1	1	2	1
1	0	0	0	1	1	0	0	1	0	0	1	1	1	0	0	1	0	0	1	1	0	0	0	0	0	0	0	0	0	1	1	0	0	0	1	1	1	1	1	0	0	0	1	0	1	0	0	2	1
0	2	0	1	0	0	0	1	1	0	1	1	1	1	1	0	0	1	0	0	2	0	1	0	1	0	1	1	0	0	1	1	0	0	0	1	0	0	0	0	0	0	1	2	0	1	0	0	1	0
0	1	0	2	0	0	0	1	1	1	0	0	0	0	0	0	0	0	0	0	0	1	0	1	0	1	0	0	0	0	1	1	0	0	0	0	0	0	0	0	0	0	0	2	1	1	0	2	0	0
1	0	0	0	0	2	0	2	0	1	0	0	0	0	1	0	1	1	0	1	0	1	0	0	1	1	2	0	0	1	0	1	0	0	1	1	1	0	0	0	0	0	0	0	0	0	1	1	0	0
1	1	0	0	1	0	0	0	0	0	1	1	0	1	0	0	0	0	0	0	1	1	1	0	0	0	1	0	0	1	1	0	1	0	0	2	1	0	0	1	0	0	1	0	0	0	1	1	1	0
1	0	0	1	0	1	0	1	1	1	0	0	0	0	2	1	0	0	1	0	2	0	0	0	0	0	0	0	0	0	0	1	0	0	1	1	1	0	0	0	0	0	0	2	0	0	0	1	2	1
2	1	0	2	1	1	1	0	1	0	1	0	2	0	0	0	1	0	0	0	0	0	1	0	0	1	1	0	0	0	0	0	1	1	2	1	1	1	0	0	0	0	0	1	0	2	1	2	1	0
2	0	1	1	1	0	0	0	1	1	0	1	1	0	1	0	0	0	0	0	0	1	0	0	0	1	0	1	0	0	0	1	0	0	0	0	1	0	0	1	0	0	1	2	0	0	2	2	2	0
0	0	0	1	1	0	0	1	1	0	0	0	0	0	0	0	0	1	0	0	1	1	0	0	0	0	1	1	0	1	1	1	0	0	0	2	1	1	0	0	0	1	0	2	1	0	0	2	1	0
0	0	0	2	0	2	0	1	1	0	0	0	1	0	2	0	0	2	1	1	0	1	0	0	0	0	0	0	0	1	0	1	0	1	0	0	1	0	1	0	0	0	0	1	1	0	1	2	1	0
1	1	1	1	1	1	0	1	0	1	0	0	1	0	0	0	0	1	0	0	0	1	0	0	0	1	1	0	0	0	0	0	0	0	0	2	0	0	0	0	0	0	0	1	1	0	0	0	1	0
1	0	0	0	0	0	0	1	0	0	0	0	0	1	1	0	0	0	0	0	1	0	0	0	0	0	0	0	0	0	1	1	0	0	0	1	1	1	0	0	0	0	0	1	0	1	0	2	1	1
0	0	0	1	0	0	0	1	0	1	0	0	0	2	0	1	0	0	0	0	0	1	0	0	0	0	1	0	0	1	0	1	0	0	0	1	1	0	0	0	0	0	1	1	0	2	1	1	0	0
1	0	0	1	0	0	0	1	1	1	1	1	1	2	0	1	0	0	0	0	0	1	2	0	0	0	0	0	0	0	1	1	0	0	0	1	1	0	0	1	0	0	0	2	0	1	0	1	0	1
0	1	1	1	0	0	1	1	0	0	1	1	2	0	2	0	1	1	0	0	0	0	0	0	0	0	1	1	0	1	0	1	0	0	0	1	0	1	0	0	0	0	0	0	0	2	0	1	1	0
1	1	0	1	0	0	0	1	1	1	0	0	1	1	0	0	1	0	0	1	1	1	1	0	0	0	1	0	0	0	0	2	0	0	0	1	1	0	0	2	0	0	0	1	0	0	2	0	1	0
2	1	0	0	0	2	1	2	0	0	0	0	0	1	0	1	0	1	0	0	0	1	1	0	0	0	1	0	0	0	1	1	0	0	0	2	1	0	0	0	0	0	0	1	0	0	2	1	0	0
1	0	0	0	0	0	0	0	2	1	1	0	1	1	0	0	2	0	0	0	1	1	1	0	0	0	1	1	0	1	0	0	1	0	1	0	1	0	0	0	0	0	0	1	0	1	0	0	1	0
0	1	0	2	0	2	0	1	2	0	1	0	1	1	0	0	1	0	0	0	1	0	0	0	0	0	0	0	0	0	0	0	0	0	0	2	1	0	0	1	0	0	0	1	0	1	1	1	1	0
1	0	0	1	0	0	0	1	0	0	0	1	1	1	0	0	1	1	0	0	0	1	0	0	0	1	0	1	0	0	2	0	0	0	0	1	1	2	0	0	0	0	0	2	0	1	1	1	2	0
1	0	0	1	0	0	0	2	0	0	1	0	0	2	1	1	0	0	0	0	0	1	0	0	0	0	0	1	0	1	0	1	0	0	0	2	0	0	1	0	0	0	0	1	0	1	1	0	1	0
0	0	0	0	0	0	0	1	0	1	0	0	1	0	0	0	0	2	0	0	0	0	0	0	0	1	1	1	0	0	0	0	1	0	0	0	0	0	0	1	0	0	0	1	0	0	1	1	0	1
1	1	0	0	0	1	1	1	1	0	0	0	1	0	1	1	0	1	0	0	0	1	1	0	0	0	0	1	0	0	0	1	0	0	0	0	0	0	0	1	0	0	0	1	0	1	0	0	1	0
2	1	0	0	1	0	0	1	0	0	2	1	0	1	1	0	1	0	0	0	1	1	1	0	0	0	0	0	0	1	0	1	0	0	1	2	1	0	0	1	0	0	0	1	0	1	1	0	2	1
0	0	0	0	1	0	0	1	1	1	1	0	0	1	1	1	2	1	1	0	0	2	0	0	0	0	0	0	0	0	1	1	0	0	0	1	1	0	0	2	0	0	0	1	1	2	0	0	1	0
2	0	0	0	0	1	1	2	1	1	0	0	0	2	0	0	0	1	0	0	0	1	0	0	0	1	0	0	0	0	1	1	1	0	1	0	0	1	0	0	0	0	0	1	1	2	2	2	0	0
1	0	0	0	0	1	0	0	1	0	1	0	0	0	0	0	0	2	0	0	0	1	1	0	0	0	0	1	0	0	0	0	0	0	1	0	1	0	0	2	0	0	0	1	0	0	1	2	1	0
1	0	0	0	0	0	0	0	0	0	1	0	0	0	0	0	1	0	0	1	0	2	0	0	0	0	0	0	0	0	1	0	0	0	1	0	0	0	0	0	0	0	0	2	0	1	1	2	1	0
1	1	0	0	0	0	0	1	1	0	0	1	1	0	2	0	2	1	0	1	1	1	2	0	1	0	0	1	0	0	2	1	0	0	1	1	1	0	0	1	0	0	2	0	1	2	1	0	1	0
0	2	0	0	0	0	0	0	2	0	2	0	0	1	0	0	1	1	0	0	0	1	1	0	0	2	0	0	0	2	1	1	0	0	1	1	1	0	0	1	0	0	0	1	0	0	0	1	0	1
0	0	0	1	0	0	1	0	2	0	1	0	0	2	2	0	0	0	0	0	0	0	1	0	1	0	0	0	0	1	1	0	0	0	0	2	1	0	0	1	0	0	1	2	1	1	1	2	1	0
1	1	0	0	0	1	0	1	1	0	1	0	1	2	1	2	1	0	0	0	1	0	0	0	0	1	1	0	0	1	0	0	0	0	0	1	1	0	0	1	0	0	1	0	0	0	2	1	2	0
0	1	0	0	1	1	1	2	0	1	0	0	1	0	1	0	0	1	1	0	0	2	0	0	1	0	0	0	0	0	1	1	0	0	0	1	1	0	0	2	0	0	0	1	0	2	0	1	1	0
0	0	0	1	0	0	0	1	1	0	0	0	1	0	0	0	0	1	0	0	0	2	1	0	0	1	1	2	0	1	0	0	0	0	0	0	2	0	1	0	0	0	0	0	1	1	2	1	2	0
1	0	0	0	0	2	0	1	0	0	0	1	0	0	0	0	0	0	0	0	0	0	0	0	0	1	0	0	0	0	0	1	1	0	0	0	2	0	0	0	0	0	1	0	0	0	0	1	1	0
0	2	0	0	0	0	0	0	0	0	0	0	0	2	0	0	1	1	0	0	1	2	0	0	0	0	0	0	0	2	1	1	1	0	0	0	1	0	1	0	0	0	0	2	1	1	1	1	2	1
1	0	0	1	0	2	0	1	0	0	0	0	0	1	0	0	1	0	0	1	0	2	0	0	0	0	2	1	0	1	0	1	0	0	0	1	1	0	0	1	0	0	0	2	0	1	0	0	0	0
0	1	0	2	0	0	0	2	0	0	1	0	1	1	0	0	1	1	2	0	1	1	1	0	0	0	1	1	0	1	0	1	1	0	1	1	2	0	0	0	0	0	0	0	1	0	1	1	0	1
0	2	0	1	0	0	0	1	0	1	1	1	1	0	1	0	0	0	0	1	1	0	0	0	0	1	0	0	0	1	0	1	0	0	0	2	0	1	0	0	0	0	0	0	1	0	0	1	2	0
0	0	0	0	0	1	0	1	1	1	0	0	0	0	0	0	0	0	0	1	1	1	0	0	1	1	2	0	1	0	1	1	0	0	0	2	1	0	0	1	0	0	0	1	0	1	0	0	1	0
0	1	1	1	0	0	0	1	2	0	0	1	0	0	1	0	0	0	1	0	0	0	1	0	0	1	0	0	0	1	0	2	0	0	0	2	2	1	0	0	0	0	0	1	0	0	1	0	0	0
0	0	0	1	1	2	0	0	1	1	0	1	0	0	0	0	0	0	0	0	0	2	0	0	0	0	1	0	0	0	0	1	0	0	0	1	0	0	1	0	0	0	1	2	0	1	1	2	1	1
1	0	0	0	1	0	0	1	1	2	1	1	0	0	0	0	0	0	0	1	0	1	1	0	0	1	0	0	0	1	1	0	1	0	0	0	1	1	1	1	0	0	0	2	1	1	1	0	2	1
0	1	0	0	0	1	0	1	1	0	0	1	1	0	0	1	0	0	0	0	0	0	0	0	0	1	0	1	0	1	0	1	0	0	0	1	1	0	0	0	0	0	1	1	0	1	0	0	1	1
0	0	1	0	0	1	0	2	1	0	0	0	1	0	0	0	0	0	0	1	0	0	0	1	1	0	0	0	0	1	1	0	0	0	0	0	0	0	0	0	0	0	0	2	0	1	2	1	1	2
1	0	1	0	0	1	0	1	0	0	0	1	0	0	0	0	1	0	0	0	1	1	0	0	0	0	0	1	0	1	0	1	0	0	0	0	0	0	1	0	0	0	0	0	0	0	0	0	1	0
0	1	0	1	0	1	0	2	1	0	0	0	0	1	0	0	1	0	0	0	1	2	0	1	0	0	1	0	0	0	0	1	0	0	0	0	1	1	1	0	0	0	0	0	0	1	0	2	0	0
0	0	0	0	1	0	0	1	2	0	1	0	0	0	0	0	1	1	0	0	1	1	1	0	0	0	0	0	0	0	1	1	1	0	1	1	0	0	0	1	0	0	0	0	0	1	0	2	1	0
0	1	0	1	0	0	0	1	1	0	0	0	1	0	1	0	1	1	0	0	2	0	1	0	0	1	0	0	0	0	0	0	0	0	0	1	1	0	1	0	0	0	0	1	0	0	0	0	1	0
0	2	1	0	0	1	0	0	0	0	0	1	1	1	1	0	0	0	0	0	1	1	0	1	0	0	0	0	0	1	0	0	0	0	0	2	1	0	0	0	0	0	0	1	1	0	1	2	1	0
0	2	0	1	1	0	0	2	1	0	1	0	0	2	0	0	0	1	0	0	0	0	1	0	0	0	0	0	0	0	0	2	0	0	1	0	2	1	0	0	0	0	0	0	0	1	1	1	1	1
0	0	0	0	1	0	0	2	0	0	0	1	1	0	0	0	1	1	0	0	0	0	0	0	0	0	0	0	0	0	0	2	1	0	0	0	1	0	0	0	0	0	0	0	1	1	1	2	0	0
1	1	0	0	0	0	0	1	1	1	1	0	0	0	0	1	1	1	0	0	0	1	0	0	0	0	0	0	1	1	0	1	0	0	0	2	1	0	0	0	0	0	1	1	0	1	0	1	2	0
0	1	0	1	1	1	0	2	0	0	0	2	1	1	0	0	0	0	0	0	1	1	1	0	1	1	1	0	0	0	0	1	0	0	0	1	1	0	0	1	0	0	0	1	0	0	1	2	1	0
0	2	0	0	0	0	0	0	0	0	1	0	1	1	0	0	2	0	0	0	0	2	0	0	0	1	0	0	0	0	0	1	0	0	0	0	0	0	0	1	0	0	0	0	1	2	0	0	2	0
0	1	0	0	0	1	0	0	1	1	1	1	0	0	0	1	2	0	0	0	1	1	0	0	0	0	1	0	0	0	0	1	1	0	0	0	1	0	0	0	0	0	0	0	0	2	0	2	2	0
0	1	0	1	0	1	0	1	2	1	0	1	1	0	0	1	0	0	0	0	0	2	1	0	0	0	0	0	0	0	0	1	0	1	0	1	1	0	0	1	0	0	0	2	0	0	0	0	1	0
0	0	0	0	0	2	0	1	0	1	0	0	1	1	1	0	0	0	0	0	1	1	0	0	0	1	0	0	0	1	0	1	0	0	0	2	2	0	0	0	0	0	0	1	0	0	1	1	0	0
0	0	0	0	0	2	0	1	2	0	0	0	1	1	0	1	1	1	0	1	1	1	2	0	0	1	0	0	0	0	0	0	0	0	1	0	1	0	0	1	0	0	0	1	1	1	0	0	1	0
1	1	0	1	0	1	0	2	1	0	2	1	1	0	0	0	0	0	0	0	2	1	0	0	0	0	0	1	0	0	2	0	0	0	0	2	2	0	0	0	0	0	0	0	0	2	0	1	1	0
0	0	0	1	0	1	1	1	2	0	0	0	1	0	0	0	0	1	0	0	0	0	0	0	0	0	2	2	0	1	0	1	0	0	0	2	1	0	0	0	0	0	0	1	0	0	1	1	2	0
0	2	0	0	0	1	0	1	2	0	0	1	1	0	0	0	0	1	0	0	1	0	0	0	0	0	0	1	0	1	0	1	0	0	0	2	0	0	0	0	0	0	0	1	1	0	0	2	0	1
0	0	0	1	0	0	1	1	0	0	0	0	0	0	1	0	0	1	1	1	2	0	1	1	0	1	1	0	0	0	1	0	0	0	0	1	2	1	1	0	0	0	1	2	1	1	1	2	1	0
1	0	0	0	0	0	0	0	0	1	1	0	0	0	0	0	2	1	0	0	0	0	0	0	0	0	1	0	0	0	0	0	0	0	0	0	1	0	0	1	0	0	0	1	0	1	0	2	0	2
0	1	0	1	0	1	1	0	0	0	0	0	0	1	1	0	1	0	0	0	2	0	2	0	0	1	0	2	0	0	0	1	0	0	1	1	1	0	0	0	1	0	0	2	0	1	1	0	0	0
1	1	0	0	0	0	0	2	2	0	1	0	0	0	0	1	1	1	0	0	0	1	0	0	0	0	0	1	0	1	2	1	0	0	1	1	0	1	0	0	0	0	0	2	0	1	0	1	1	0
0	1	1	1	0	0	1	0	2	0	0	0	1	0	1	0	2	1	0	0	2	1	0	0	0	0	0	1	0	2	0	0	0	0	0	2	1	0	0	0	0	0	1	1	0	0	2	2	2	1
0	1	0	0	0	1	1	0	0	0	0	0	0	1	0	0	1	2	0	0	0	2	1	0	0	0	0	0	0	1	0	0	1	0	0	0	1	0	0	0	0	0	0	1	1	2	0	1	1	0
2	0	0	0	0	0	0	0	1	0	0	2	0	0	0	0	0	0	0	0	0	1	0	0	1	1	1	0	0	0	0	2	1	0	0	1	1	0	0	1	0	0	1	0	0	0	0	1	0	2
0	1	0	1	1	0	0	0	1	0	0	0	0	2	0	0	0	1	0	1	0	0	0	0	0	0	2	0	0	0	0	2	0	0	1	1	0	0	0	1	0	1	1	1	1	1	0	1	1	0
0	0	0	1	1	0	1	2	1	0	0	0	1	1	0	0	0	0	0	0	0	2	1	0	0	1	0	1	0	0	1	0	1	0	0	0	2	0	1	0	0	0	0	1	1	1	0	0	1	1
1	1	0	2	0	0	0	1	0	0	1	0	0	1	0	0	0	1	0	0	0	1	0	0	0	1	0	0	0	0	1	2	0	0	0	1	1	0	0	1	0	0	0	1	1	0	0	0	0	1
1	1	0	2	0	0	0	2	1	0	2	0	0	1	0	0	0	1	0	0	0	0	0	0	1	0	0	1	0	0	0	2	1	0	1	1	1	0	0	0	0	0	0	0	0	0	0	0	1	0
0	0	0	1	0	0	0	1	0	0	1	0	0	0	1	0	0	0	1	0	1	1	1	0	0	0	0	0	0	0	1	2	0	0	1	2	0	1	1	0	0	0	0	0	0	0	1	1	1	0
1	0	0	0	0	1	0	0	0	0	0	2	0	0	0	0	0	0	0	1	0	2	1	0	0	0	0	0	0	1	0	1	0	0	0	2	1	0	0	0	0	0	0	0	0	2	2	2	1	0
0	0	0	0	0	0	1	1	1	0	0	1	1	0	1	0	0	0	0	0	0	1	0	0	0	1	1	0	0	0	0	0	0	0	1	1	1	0	1	0	0	0	0	1	0	0	0	0	0	0
0	1	0	0	0	0	0	1	1	0	1	0	0	0	0	0	0	0	0	0	1	0	0	0	0	0	0	1	0	0	1	0	0	0	0	2	1	1	0	0	0	0	0	1	0	1	0	2	1	0
1	1	0	0	1	0	0	1	0	0	0	0	1	0	0	0	0	0	0	0	1	0	0	0	0	1	0	0	0	0	0	1	0	1	0	0	1	0	0	0	1	0	0	1	1	0	0	2	1	0
0	1	0	2	0	0	0	1	1	0	1	0	1	0	0	0	0	0	0	0	0	1	1	0	0	0	1	0	0	0	1	0	0	0	1	2	1	0	0	0	1	0	0	1	1	1	0	2	1	0
1	0	0	1	0	0	0	1	0	0	0	0	1	0	0	0	0	0	0	0	1	0	2	0	0	0	0	0	0	0	1	1	0	0	0	1	1	1	0	0	0	0	0	2	0	1	1	1	2	1
0	2	0	1	1	0	0	0	1	0	0	2	0	1	1	0	0	0	0	0	1	2	1	0	0	1	0	0	0	0	1	2	0	0	1	1	0	0	0	1	0	0	0	0	1	0	0	1	1	1
0	1	0	1	0	1	0	1	1	1	1	0	0	0	1	1	1	1	0	0	0	1	0	0	0	0	1	0	0	2	2	0	1	0	0	1	0	0	0	0	0	0	0	1	0	0	1	1	1	1
1	2	0	0	0	0	0	1	0	0	0	1	0	1	0	0	1	0	0	0	0	0	0	0	0	1	0	0	0	0	0	1	0	0	0	0	0	0	0	0	0	0	0	0	0	2	1	1	0	0
0	1	0	1	0	1	0	1	0	0	0	0	0	0	0	0	1	0	0	0	1	0	0	0	0	0	0	0	0	1	0	1	0	0	0	0	1	0	0	1	0	0	0	1	0	1	0	0	1	1
0	1	0	1	1	0	0	1	1	0	0	0	1	0	1	1	0	0	1	1	0	0	1	0	0	1	0	1	0	0	0	0	0	0	1	2	0	0	0	0	0	0	1	1	0	1	1	2	0	1
0	1	0	1	0	0	0	0	0	0	1	0	0	0	0	1	1	0	0	0	0	1	0	0	0	0	1	0	0	2	0	0	0	0	0	1	0	0	0	0	0	0	0	1	0	0	0	1	2	0
0	0	0	0	0	1	0	2	2	0	1	0	1	1	0	0	0	1	0	1	2	0	1	0	0	0	0	2	0	1	0	2	0	0	0	0	1	0	0	0	0	0	1	1	0	1	1	2	2	0
0	1	0	1	0	1	0	1	0	0	0	0	1	0	0	1	1	0	0	0	1	1	0	0	0	1	0	0	0	1	0	1	0	0	0	0	0	0	0	0	0	0	0	1	0	1	0	1	1	0
0	0	0	2	0	0	0	1	1	0	1	0	2	0	0	0	1	1	0	0	1	1	1	0	0	1	0	0	0	0	0	2	0	0	0	2	1	0	0	1	0	0	0	2	0	0	1	0	1	0
0	0	0	1	0	0	0	1	1	0	0	0	0	1	0	0	0	1	1	0	1	1	0	0	0	1	1	0	0	1	1	2	0	0	1	0	0	0	0	1	0	1	0	1	0	1	1	1	2	0
0	1	0	0	0	1	0	0	1	0	1	1	1	0	0	1	1	1	0	0	0	1	1	0	0	1	0	1	0	0	0	2	0	0	0	0	2	0	0	1	0	0	0	1	0	1	0	1	1	0
1	0	0	1	0	0	0	1	1	0	0	1	1	1	0	0	0	0	0	0	0	0	1	0	0	0	1	0	0	1	1	0	0	0	0	0	2	0	0	0	0	0	0	1	0	0	0	1	1	0
1	1	0	0	1	0	0	0	0	0	0	0	0	0	0	0	0	1	0	0	1	0	1	0	0	0	0	1	0	0	1	1	0	1	1	2	0	0	0	0	0	0	0	0	0	1	0	2	0	0
0	2	0	0	0	2	0	2	2	0	1	0	1	2	0	0	2	2	0	0	0	1	1	0	0	0	1	0	0	0	1	1	0	0	1	0	0	1	1	1	1	0	0	1	1	1	1	0	0	0
1	1	0	0	1	0	0	2	1	1	1	0	2	0	1	0	1	0	0	0	0	1	0	0	0	0	2	2	0	0	0	0	0	0	0	0	1	0	0	1	0	0	1	0	1	0	1	1	2	0
2	1	0	1	0	2	2	0	1	0	0	0	1	0	0	0	0	1	0	0	0	1	0	0	0	0	0	0	0	1	0	0	0	0	0	1	0	0	0	0	0	0	0	1	0	0	1	1	1	0
0	0	0	2	0	0	0	0	0	1	0	2	0	1	1	0	0	0	0	0	0	0	1	0	0	2	0	0	0	1	0	1	0	0	0	1	1	0	0	0	0	0	0	0	0	1	0	2	2	2
1	1	1	2	0	1	0	1	0	0	0	0	1	1	0	0	0	1	0	0	2	2	2	0	0	0	2	1	0	0	1	1	0	1	0	0	1	0	0	0	0	0	0	0	0	0	1	1	1	0
0	0	0	1	0	1	0	1	1	0	0	0	1	0	0	0	1	1	0	0	1	0	0	0	0	0	0	1	0	0	1	2	0	0	1	0	1	0	0	0	0	0	0	2	0	0	0	0	1	1
0	1	0	2	0	0	0	2	1	0	1	0	1	0	0	0	0	2	0	1	0	2	2	0	0	1	0	0	0	0	0	1	0	0	0	1	1	0	0	1	0	0	0	1	1	1	0	0	1	1
0	2	0	1	0	0	0	0	0	0	0	2	0	1	0	0	0	1	0	0	1	0	0	0	0	0	0	0	0	1	1	2	0	0	0	1	1	0	0	0	0	0	0	0	0	1	1	1	2	0
0	0	1	1	0	0	0	2	1	0	1	0	1	1	0	0	2	1	0	0	1	0	0	0	0	1	0	1	0	0	0	0	1	0	0	2	0	0	0	1	0	0	0	2	1	1	1	1	0	0
1	1	0	0	0	0	0	0	1	0	0	0	0	0	1	0	0	2	1	0	0	0	0	0	0	1	0	0	0	0	1	1	0	0	1	1	0	1	0	0	0	0	0	1	0	1	1	0	1	0
2	0	0	1	0	1	0	2	0	0	0	0	0	1	1	1	1	1	0	0	1	0	0	1	0	0	0	1	0	0	1	1	0	0	1	1	1	2	0	2	0	0	0	1	0	0	1	0	0	0
1	0	0	1	0	0	0	1	1	0	0	1	0	0	0	0	0	0	0	0	0	1	0	0	0	0	1	0	0	0	0	1	0	0	0	1	2	0	0	1	0	0	0	1	1	1	2	0	2	0
0	1	0	1	0	0	0	1	0	0	0	0	1	1	0	0	1	1	0	0	1	0	0	0	0	0	0	0	0	0	0	2	0	0	0	2	2	0	0	0	0	0	1	0	0	0	1	0	0	0
1	1	2	0	1	0	0	1	1	0	0	0	0	0	0	1	0	1	0	0	0	0	0	0	0	1	0	0	0	1	0	0	1	0	1	0	1	0	1	0	0	0	0	2	0	1	0	0	1	1
1	1	2	2	1	1	1	1	1	1	1	0	0	2	0	0	1	0	0	0	1	1	0	1	0	0	0	1	0	0	0	0	0	0	1	1	1	0	0	0	0	0	0	1	0	0	1	0	1	1
0	1	0	1	0	0	0	2	1	1	1	0	1	1	0	1	2	1	0	0	0	1	0	0	1	0	1	0	0	0	0	0	0	0	0	1	1	0	0	1	0	0	0	2	0	1	1	2	2	1
0	0	0	2	1	0	0	2	0	0	1	0	0	0	1	0	0	1	0	0	1	2	1	0	0	0	1	0	0	1	1	2	0	0	0	1	1	0	0	2	0	0	0	1	1	1	0	2	2	0
1	0	1	1	0	0	0	0	1	0	0	0	1	1	0	1	1	0	0	0	0	1	1	0	0	0	0	0	0	1	0	2	0	0	1	0	0	1	0	0	0	0	0	2	0	2	2	1	1	0
0	0	0	1	0	1	0	0	1	0	1	0	0	1	1	1	0	1	0	0	1	2	0	0	0	0	0	2	0	1	0	2	1	1	0	2	2	0	0	0	1	0	2	1	1	2	0	1	1	0
1	0	0	1	0	0	1	0	1	1	0	0	0	1	0	0	1	1	0	0	1	0	0	0	0	0	0	0	0	1	0	0	0	1	0	2	1	0	0	0	0	0	0	1	0	0	1	1	1	0
0	0	0	0	1	1	0	2	0	0	1	0	0	1	0	0	1	1	0	0	0	0	1	0	0	0	0	1	0	0	0	0	0	0	0	1	1	0	0	0	1	0	0	0	0	1	0	1	2	1
0	1	0	1	0	0	0	0	2	0	0	1	0	0	0	1	0	0	0	1	0	1	0	0	0	1	0	0	0	0	0	1	0	0	1	1	1	2	0	0	0	0	0	2	0	0	2	0	0	0
0	1	1	0	0	0	0	1	2	0	1	2	0	0	1	1	0	0	0	0	1	0	0	0	0	2	0	0	0	0	0	1	0	0	1	1	2	0	0	1	0	0	0	1	0	1	0	1	0	0
0	0	0	0	0	1	0	1	0	0	0	0	0	1	0	0	1	1	0	0	1	0	2	0	0	0	0	0	0	0	0	1	0	0	0	0	1	0	0	0	0	0	0	1	0	1	1	1	1	1
0	0	0	1	0	0	1	0	1	1	2	0	0	1	0	0	1	0	1	0	1	1	1	0	0	2	0	0	0	1	0	0	0	0	0	0	1	0	0	0	0	0	0	1	0	0	0	1	2	0
0	0	0	1	0	1	0	0	1	0	1	1	1	0	0	0	0	1	1	0	0	1	0	0	0	0	1	0	0	0	0	0	0	0	0	2	0	0	0	1	0	1	0	1	1	0	1	1	1	0
0	1	1	2	1	0	0	1	1	1	1	2	0	1	0	2	0	1	0	0	0	2	0	0	0	0	0	0	0	0	0	2	0	1	0	1	1	0	0	2	0	0	1	2	1	0	0	1	2	0
0	0	0	1	0	1	0	0	0	0	1	2	1	0	1	0	0	0	0	1	1	0	0	0	0	2	0	0	0	0	0	1	1	1	0	0	2	0	0	0	0	0	0	2	0	0	0	0	1	0
0	1	0	1	1	1	1	1	1	0	0	0	1	0	0	0	0	0	0	0	1	0	0	0	0	0	2	0	0	2	1	1	0	0	1	0	1	1	0	1	0	0	1	2	0	1	0	0	1	0
0	0	1	0	0	1	0	1	1	0	2	1	1	2	0	0	0	1	0	0	0	0	1	0	0	0	1	1	0	0	1	0	1	0	0	1	1	0	0	1	0	0	0	0	0	1	0	1	0	0
1	0	0	1	0	1	0	0	0	1	1	1	0	1	1	1	0	0	0	0	0	0	0	0	1	0	1	1	0	1	1	2	0	0	0	2	1	0	0	1	0	0	1	0	0	1	0	1	0	0
0	0	0	0	0	1	0	0	0	1	1	0	1	1	0	0	1	0	0	0	1	2	0	1	0	0	0	0	0	1	0	0	0	1	0	1	1	0	0	1	0	0	0	0	0	1	2	0	0	0
1	1	0	0	0	0	0	1	0	0	0	1	1	1	0	0	0	1	0	0	0	2	0	0	0	0	2	0	0	0	2	1	0	0	0	1	0	0	0	0	0	0	0	0	0	0	0	2	1	1
2	1	1	0	0	1	0	0	1	0	0	0	1	1	0	0	0	0	0	0	0	0	0	0	0	0	1	0	1	1	1	1	0	0	0	1	0	0	0	1	0	0	0	0	0	2	0	0	1	1
1	1	0	1	0	0	0	1	1	0	1	0	0	1	0	0	1	2	0	1	0	1	0	0	0	1	0	1	0	1	0	0	0	0	0	1	1	0	0	0	0	0	0	1	0	0	0	1	0	1
1	1	0	1	1	1	0	2	0	0	1	1	1	1	0	0	0	0	0	0	1	1	0	1	1	1	0	0	0	1	1	1	0	0	0	0	0	1	0	0	0	0	0	2	0	0	0	0	0	0
2	0	0	2	0	1	0	2	0	0	0	0	0	0	0	0	0	2	0	0	0	1	0	0	0	0	0	0	0	0	0	0	0	0	0	2	1	0	0	0	0	0	1	1	0	1	0	1	0	0
0	1	0	0	1	1	0	1	1	0	1	0	0	2	0	0	1	0	0	1	1	0	1	0	0	0	0	1	1	0	0	0	0	0	0	1	1	0	0	0	0	0	0	0	0	1	1	1	1	0
0	0	0	2	0	0	0	1	1	0	2	0	0	0	0	0	1	0	0	0	0	0	0	0	0	0	0	0	0	1	0	2	0	0	1	1	1	0	0	1	0	0	0	2	1	2	1	2	1	0
1	1	0	0	1	1	0	2	2	0	2	1	1	0	0	0	0	0	0	1	0	0	0	0	0	0	1	0	0	0	0	0	1	0	0	1	1	0	0	1	0	0	0	1	0	0	0	2	0	1
0	1	0	1	0	1	1	1	0	0	2	0	1	0	0	0	0	0	0	0	0	0	1	0	0	0	0	0	1	1	0	2	0	0	0	2	1	0	0	2	0	0	0	1	0	0	2	2	0	0
0	0	0	0	0	1	0	1	1	1	0	0	1	1	0	1	1	0	0	1	0	1	0	0	0	1	0	0	0	0	0	2	0	0	1	1	0	0	1	2	0	0	0	1	1	1	1	1	2	0
2	1	0	1	0	0	0	1	1	1	1	1	0	1	0	0	2	0	0	0	1	1	0	0	0	0	0	0	0	0	0	1	0	0	0	2	0	0	0	0	0	0	1	2	0	1	0	1	2	0
0	1	0	0	0	0	1	1	0	0	0	1	2	0	0	1	1	1	0	1	0	0	0	0	0	0	0	0	0	0	0	1	0	0	0	1	0	0	0	0	0	0	0	2	1	1	0	0	1	0
0	0	0	1	0	2	0	2	1	0	0	0	0	0	0	0	1	1	0	0	0	0	1	0	0	0	1	1	0	1	0	1	0	1	0	0	2	0	0	1	0	0	0	1	0	1	1	1	1	1
0	0	0	2	1	0	0	2	2	1	1	0	1	0	1	0	1	0	0	0	1	1	0	0	0	0	0	1	0	0	0	0	0	1	0	1	0	1	0	0	0	0	1	0	0	0	1	1	1	0
0	0	0	0	0	0	0	2	1	1	1	0	0	0	0	1	1	1	0	1	0	0	0	0	0	0	0	0	0	1	0	0	1	0	0	1	1	0	1	0	0	0	0	0	0	0	0	1	2	0
0	0	0	0	0	0	1	2	1	1	0	1	2	0	1	0	1	1	0	1	0	0	0	0	0	0	0	0	0	1	0	1	0	0	1	0	1	0	1	1	0	0	0	2	0	0	0	1	1	0
2	1	0	1	0	0	0	1	1	0	0	0	0	0	0	0	1	1	0	0	1	0	0	1	0	0	0	1	0	2	0	2	0	0	0	1	2	0	0	0	0	0	0	2	1	0	0	1	1	0
0	1	0	0	0	0	0	1	1	0	1	1	0	0	0	0	0	1	1	0	0	2	0	0	0	0	0	0	0	1	1	0	0	0	0	1	1	0	0	0	0	0	0	0	1	0	1	1	1	0
0	2	0	0	0	0	0	2	1	0	0	1	1	0	0	0	0	0	1	0	1	1	0	0	0	2	0	1	0	1	1	1	0	0	1	1	1	0	0	1	0	0	0	0	0	1	1	1	2	0
0	1	0	0	0	0	0	1	0	0	1	1	2	2	0	0	0	0	0	0	0	1	1	0	0	0	1	0	0	0	0	2	0	0	0	0	1	1	0	0	0	0	1	2	0	0	0	1	0	0
1	1	0	2	0	2	0	1	0	1	1	0	0	0	1	0	0	0	0	0	0	2	2	0	0	0	1	0	0	1	0	1	0	0	1	0	1	0	1	0	0	0	0	0	0	2	0	2	1	1
1	2	0	0	0	1	0	1	2	0	1	0	0	0	0	0	0	0	0	0	0	1	0	0	0	0	1	2	0	0	1	0	0	0	0	1	2	0	1	2	0	0	0	1	0	1	1	2	0	0
1	0	0	1	0	0	0	0	1	0	0	1	0	0	0	0	0	0	0	0	1	0	0	0	0	0	0	0	0	0	0	0	0	0	0	2	2	0	0	1	0	0	0	0	0	1	2	0	0	0
1	0	0	1	1	0	0	0	1	0	0	0	0	0	1	0	0	0	0	0	0	1	1	0	0	1	0	0	1	1	0	1	0	0	0	2	0	0	0	0	0	0	0	2	0	1	0	0	1	0
1	0	0	1	0	0	0	0	0	0	2	0	0	1	0	0	0	1	0	0	0	0	1	0	0	0	0	0	0	2	0	1	0	0	0	1	1	0	0	1	1	0	0	0	0	1	0	1	1	0
1	1	0	0	0	0	0	0	1	0	1	0	0	0	0	0	0	0	0	0	0	0	0	0	0	0	0	0	0	1	0	0	0	0	0	2	1	0	0	0	0	0	0	1	0	0	0	2	1	0
0	0	1	0	1	0	1	0	1	0	2	0	0	0	0	0	1	1	0	0	0	1	2	0	0	0	0	0	0	0	1	1	0	0	0	0	1	0	0	0	0	0	2	2	1	0	1	1	1	1
0	0	0	0	0	0	0	0	0	1	1	1	0	0	1	0	0	0	0	0	1	0	0	0	0	1	0	1	0	0	1	1	0	0	0	1	0	1	0	0	0	0	1	0	2	2	0	1	1	1
0	0	0	1	1	1	0	1	0	1	1	0	0	1	0	0	2	1	0	0	0	0	0	0	0	0	0	0	0	0	1	2	0	0	1	1	0	1	0	0	0	0	0	1	0	1	0	0	1	2
1	1	0	1	1	0	0	1	1	0	1	0	1	1	1	1	2	2	0	0	0	1	0	0	0	0	1	1	0	2	1	0	0	0	0	0	2	1	0	0	0	0	0	1	0	0	0	0	0	0
1	0	0	1	1	1	0	1	1	0	0	0	0	1	1	0	0	1	0	0	1	2	0	0	0	1	1	0	0	1	0	1	0	0	0	1	2	0	0	0	0	0	0	0	0	2	0	0	1	0
0	1	0	0	1	0	0	1	1	0	0	1	0	0	1	0	0	2	0	0	1	0	1	0	0	0	1	0	0	1	1	0	0	0	0	2	0	0	0	1	0	0	1	1	0	0	0	1	1	1
1	1	0	1	0	1	0	0	2	0	1	0	0	1	1	0	1	0	0	0	2	1	1	0	0	0	2	0	0	2	0	1	0	0	1	1	1	0	0	1	0	0	0	1	1	0	0	1	1	0
1	1	0	0	1	1	0	1	0	1	0	1	2	0	0	0	1	1	0	0	0	1	0	0	0	0	0	1	0	0	0	1	0	0	0	0	1	0	0	1	0	0	0	0	0	0	1	2	0	1
1	0	0	0	1	0	0	2	0	0	0	0	0	0	1	0	1	0	0	1	1	1	0	0	0	0	1	1	0	0	0	1	0	0	1	1	1	1	1	0	0	0	0	0	1	1	1	1	2	0
0	0	0	2	1	0	0	1	1	0	1	1	1	1	0	1	0	0	0	0	0	1	0	0	0	0	0	1	0	1	1	2	1	0	2	0	1	1	0	0	0	0	1	1	0	2	1	1	0	0
1	1	1	1	0	0	0	0	1	0	1	1	0	1	0	0	1	1	0	0	0	0	0	0	1	0	1	0	0	1	0	2	0	0	0	2	1	1	0	0	0	0	0	1	0	2	0	1	2	0
1	1	0	1	1	1	0	2	0	0	0	0	1	0	1	0	0	1	0	1	1	0	0	0	0	1	0	0	0	0	1	1	0	0	0	1	1	1	0	0	0	0	0	0	2	1	0	1	1	0
2	2	0	0	0	1	0	1	0	0	1	0	0	0	1	0	0	0	0	0	0	1	1	0	0	0	1	1	0	0	2	1	0	0	1	1	1	1	0	1	0	0	0	2	0	0	0	2	0	1
1	0	0	1	0	0	0	2	2	0	0	0	1	0	0	0	0	0	0	1	0	0	0	1	0	0	0	0	1	0	0	1	0	0	0	1	0	0	0	0	0	0	0	0	1	2	1	0	1	0
0	0	0	0	0	0	0	2	0	1	1	1	0	1	0	1	0	0	0	0	1	0	1	0	0	0	1	0	0	0	0	1	0	0	1	1	0	2	0	0	0	0	0	2	0	2	1	1	1	0
1	0	0	1	0	0	1	0	1	0	1	1	0	1	1	1	0	0	0	1	0	0	0	0	0	1	0	1	0	1	0	2	1	0	0	0	2	0	0	0	0	0	0	2	0	1	1	2	1	1
1	1	0	1	0	0	0	1	1	0	1	0	0	1	0	0	2	0	0	0	1	0	1	0	0	1	0	0	0	2	2	1	0	0	0	2	2	0	0	0	0	0	1	2	0	1	0	0	0	0
0	0	0	0	0	0	0	1	1	1	1	1	1	2	0	0	1	1	1	0	2	1	0	0	0	1	0	1	0	0	0	1	1	0	0	0	2	0	0	0	0	0	0	1	0	1	0	2	1	0
0	0	0	0	0	0	0	0	1	1	0	0	0	0	0	0	0	1	0	0	1	1	1	0	0	0	0	0	0	0	0	1	0	0	0	1	0	0	0	0	0	0	0	0	0	1	1	0	0	0
0	1	0	1	0	1	0	2	1	1	1	0	1	0	0	0	0	1	0	0	1	0	0	0	0	0	1	0	0	1	1	0	0	0	0	1	1	0	0	0	0	0	0	0	0	2	0	0	1	0
0	0	0	2	0	0	0	1	1	0	1	0	0	1	1	0	0	0	0	0	0	1	0	0	0	1	0	0	0	0	1	1	1	0	0	1	1	1	0	0	0	0	1	1	0	1	1	0	0	0
2	2	0	1	1	2	0	1	0	0	0	0	2	1	0	0	0	0	0	0	0	0	0	0	0	0	0	0	0	0	0	2	0	0	0	1	0	0	0	0	0	0	0	0	0	1	0	2	1	0
0	0	0	1	0	0	0	1	0	0	0	2	0	1	0	0	0	0	0	0	0	1	0	0	0	1	0	1	0	1	0	0	0	0	0	2	1	0	0	1	0	0	0	1	2	0	0	1	0	1
0	1	0	1	1	0	0	1	1	1	0	0	2	2	2	1	1	0	0	0	0	2	1	0	0	1	0	0	0	2	0	2	0	0	0	1	0	1	1	1	0	0	0	1	0	0	2	1	0	0
0	0	0	0	1	1	0	1	2	0	2	0	1	0	1	0	2	0	0	0	1	1	0	0	0	0	0	1	0	1	2	1	0	0	0	2	1	1	0	1	0	0	0	0	1	2	0	0	1	1
0	0	0	0	0	1	0	1	0	1	2	2	0	1	0	0	0	0	0	0	0	0	0	0	1	0	0	0	1	1	1	2	1	0	1	1	2	0	0	1	0	0	0	1	0	1	1	2	1	0
1	0	1	1	0	0	0	2	1	0	0	1	0	0	0	2	1	0	0	0	2	0	0	0	0	1	0	0	1	1	0	1	1	0	0	1	1	0	0	1	0	0	0	0	0	1	2	0	1	0
0	0	0	1	0	1	0	1	1	0	2	1	2	0	0	0	0	0	0	1	0	1	0	0	1	0	1	1	0	1	0	1	0	0	0	2	1	0	0	1	0	0	0	0	0	1	1	1	1	0
0	0	0	1	0	0	0	0	0	0	0	2	0	1	0	1	1	1	0	1	1	1	1	0	0	0	0	1	0	1	0	2	0	0	0	0	1	0	0	0	0	0	0	1	0	1	0	1	0	0
0	2	2	1	0	0	0	1	1	0	0	0	0	1	0	1	0	1	0	0	0	0	1	0	0	0	0	1	0	0	0	1	0	0	0	1	1	0	0	0	0	0	0	0	0	1	0	2	1	0
1	1	0	0	0	1	1	2	1	0	0	0	1	0	1	0	0	1	0	0	1	1	1	0	1	1	0	0	0	2	1	1	0	0	1	1	1	0	0	0	0	0	0	1	0	1	0	1	0	0
0	0	1	2	0	0	0	1	0	0	1	0	1	0	0	1	1	0	0	0	1	0	0	0	0	1	0	1	0	2	0	0	1	0	0	0	2	0	0	0	0	0	0	1	0	0	0	0	0	0
0	1	0	1	0	0	0	1	2	0	0	0	1	1	0	1	0	0	0	0	0	0	0	0	0	0	0	0	0	1	1	0	0	0	0	0	1	0	0	0	0	0	0	1	0	0	0	1	1	0
0	0	1	1	0	0	1	1	1	0	1	0	1	0	0	0	0	1	0	0	0	0	0	0	0	0	0	0	0	0	2	1	0	0	1	0	1	0	0	0	0	0	1	1	2	1	1	0	0	1
1	0	0	0	1	0	0	1	1	1	2	0	1	1	1	0	0	1	0	0	1	1	1	1	0	0	0	0	1	1	1	1	0	0	0	1	1	0	0	0	0	0	1	1	0	1	1	1	1	0
0	1	0	1	1	0	0	1	2	0	0	0	0	0	0	1	0	0	0	1	0	2	1	0	0	0	1	1	0	0	1	1	0	0	0	1	2	2	0	0	0	0	0	1	0	2	1	0	2	0
0	1	0	1	0	1	0	0	0	1	1	1	0	1	1	0	0	1	0	0	0	1	1	0	0	0	0	0	0	0	0	1	0	0	0	1	1	0	1	1	0	0	1	1	0	1	1	0	0	1
2	1	0	1	0	0	0	2	0	0	0	0	1	0	0	0	2	1	0	0	0	2	1	0	0	1	1	1	0	0	0	1	0	1	0	1	1	0	0	0	0	0	0	2	0	2	2	2	0	0
0	1	0	0	1	0	0	2	1	0	0	0	0	0	1	1	1	0	1	0	1	1	0	0	0	1	1	1	0	0	1	2	0	0	1	0	1	0	0	1	0	0	0	2	1	0	0	1	1	0
1	0	0	0	0	0	0	1	0	0	0	0	2	0	0	1	0	0	0	1	0	0	0	0	0	1	1	0	0	2	0	0	0	1	0	2	1	0	0	0	0	0	0	0	0	0	0	1	0	0
0	2	0	2	0	1	0	0	2	0	0	0	0	1	0	0	0	0	0	0	0	2	0	0	0	0	0	2	0	1	0	1	0	0	1	2	2	0	1	1	0	0	0	0	0	1	0	2	2	1
0	1	0	1	0	0	0	1	0	2	0	1	0	0	1	0	0	0	0	0	1	0	0	0	0	0	0	1	0	0	1	1	0	0	0	1	0	2	0	2	0	0	1	1	1	0	0	2	0	2
1	1	0	0	0	1	0	0	0	0	0	2	0	0	0	0	0	0	0	0	0	1	0	0	0	0	1	0	0	0	1	1	1	0	1	1	1	0	0	0	0	0	0	0	1	2	0	0	1	1
0	1	0	0	1	1	0	0	0	0	1	0	0	0	0	0	0	0	0	0	0	1	1	0	0	1	0	0	0	0	0	1	0	0	0	2	0	0	0	0	0	0	1	1	1	1	1	1	1	0
0	0	0	0	0	0	0	2	0	0	0	0	0	1	0	0	1	0	0	1	0	0	0	0	0	0	0	0	0	1	1	1	1	0	1	2	0	0	0	0	0	0	0	1	0	0	1	1	1	1
0	0	0	0	1	0	0	1	1	0	0	1	0	1	0	0	0	0	0	0	0	0	1	0	0	0	1	0	0	0	1	1	1	0	0	1	0	1	0	1	0	0	0	0	0	0	0	2	1	0
0	0	0	1	0	2	0	0	2	1	1	0	0	0	0	0	0	0	0	0	1	2	1	0	0	0	0	1	0	0	0	1	1	0	1	2	2	0	0	1	0	0	0	1	0	0	1	2	2	0
0	1	0	1	0	1	0	1	2	0	1	0	0	1	0	1	0	1	0	0	0	1	0	0	0	1	0	1	0	0	0	1	0	0	0	1	1	0	0	0	0	0	0	0	0	1	0	2	2	0
0	1	0	1	2	1	0	1	0	0	0	1	0	0	0	0	0	0	0	0	0	0	0	0	0	0	0	0	0	0	0	0	1	0	0	2	2	0	0	1	0	0	0	0	0	1	0	1	1	1
0	0	0	1	0	0	0	1	0	0	0	1	0	1	0	0	0	0	0	0	2	0	0	0	0	0	1	0	0	0	0	1	0	0	0	0	0	0	0	0	0	0	1	2	0	1	0	0	1	0
0	1	0	0	0	1	0	1	2	0	2	0	0	0	0	2	0	0	0	0	1	1	2	0	0	0	0	1	0	1	0	2	0	1	0	0	2	1	1	0	0	0	0	1	0	0	1	1	1	0
1	1	0	0	0	0	0	1	1	0	0	0	2	1	0	0	1	1	0	0	2	0	0	0	0	0	0	0	0	1	1	1	0	0	1	0	0	1	0	0	0	0	0	1	0	1	1	2	1	0
1	1	0	1	1	1	0	1	1	1	1	0	2	0	0	0	1	0	0	0	0	1	0	0	1	1	1	0	0	1	0	0	0	0	0	0	0	0	0	0	0	0	1	0	0	2	0	2	0	0
1	1	1	0	0	0	0	2	2	0	0	0	0	1	0	0	2	0	0	0	1	1	0	0	0	1	0	0	0	1	1	1	0	0	1	1	1	0	1	0	0	0	0	1	0	1	1	1	1	0
1	0	0	2	0	1	0	1	1	0	0	0	1	1	0	0	1	0	0	0	0	1	0	0	0	1	0	0	0	1	0	0	0	0	1	0	0	0	0	0	1	0	0	1	0	1	0	0	1	0
0	1	0	1	0	1	0	1	2	0	0	1	0	1	0	1	0	0	1	0	0	1	1	0	0	1	0	0	0	0	0	2	0	0	0	1	1	0	0	0	0	0	1	0	0	0	1	0	1	0
1	0	0	1	0	1	0	2	0	0	0	0	1	0	1	0	1	0	0	0	1	0	0	0	0	0	0	1	0	1	0	1	0	0	0	1	0	0	0	1	0	0	0	1	1	0	1	1	2	0
1	1	0	2	0	1	0	2	1	2	0	2	0	0	0	0	0	0	0	0	0	1	1	0	0	0	0	0	0	0	0	1	0	0	0	0	1	0	0	2	0	0	0	1	1	0	1	1	1	0
2	2	0	1	1	1	0	0	1	0	2	1	0	2	0	0	1	0	0	0	0	2	1	0	0	0	0	0	0	0	1	1	0	0	1	1	0	0	0	1	0	0	0	1	0	0	1	0	0	1
0	0	0	2	0	1	0	1	0	1	0	0	0	1	0	0	0	0	0	0	1	2	0	0	0	1	0	1	0	2	0	1	0	0	0	0	1	0	0	0	0	0	0	1	0	0	0	1	2	0
1	2	0	1	0	1	0	1	0	0	1	0	1	0	0	1	1	0	0	0	0	0	1	0	0	1	0	1	0	1	1	2	0	0	0	1	1	0	0	1	1	0	1	1	0	0	0	2	1	0
1	1	0	0	0	1	0	1	1	0	1	1	1	1	0	1	0	1	0	0	1	1	1	0	0	0	0	1	0	1	0	0	0	0	0	1	1	0	1	0	0	0	0	1	1	1	0	2	1	0
0	0	1	1	0	1	0	1	1	0	0	0	0	1	0	0	0	0	0	0	1	1	0	0	0	0	0	0	0	1	0	1	1	1	1	0	2	0	0	0	0	0	1	2	1	1	1	2	0	1
0	1	0	1	0	1	0	0	1	1	2	1	0	0	0	1	0	0	0	0	0	1	1	0	0	0	2	0	0	1	0	0	0	0	0	0	2	0	0	1	0	0	0	1	0	0	1	0	2	0
0	0	0	0	1	0	0	0	0	1	1	0	0	1	1	0	1	0	0	0	1	0	0	0	0	1	0	0	0	1	0	1	0	0	0	0	2	0	0	0	0	0	0	1	0	1	0	0	1	0
1	2	0	1	0	0	0	2	0	0	0	0	1	1	0	0	0	0	0	0	1	2	1	0	0	0	0	1	0	0	1	1	0	0	0	1	2	0	0	1	0	0	0	1	1	1	0	1	1	0
0	1	1	1	1	1	0	1	1	0	0	2	0	0	1	0	1	1	0	0	0	0	0	0	0	0	0	0	0	1	0	1	0	0	0	0	1	0	0	0	0	0	1	1	0	1	1	0	1	0
0	2	0	0	0	1	0	2	1	1	1	0	0	0	1	1	2	1	0	0	0	0	0	0	0	1	1	0	0	1	2	1	2	0	0	0	0	0	0	0	0	0	0	2	0	0	1	2	0	0
0	0	0	1	1	1	0	0	1	0	1	0	1	0	0	0	0	0	0	1	1	0	0	0	0	1	1	0	1	0	1	0	0	0	0	2	2	0	0	1	0	0	0	1	0	0	1	2	1	1
0	1	0	1	0	1	1	2	1	1	0	0	0	0	0	0	2	1	1	0	2	0	1	0	0	0	0	1	1	0	0	1	0	0	1	1	0	0	0	1	0	0	0	1	1	0	1	2	1	0
1	1	1	1	0	2	0	0	1	0	1	0	1	1	1	0	1	0	0	0	1	0	1	0	0	0	0	0	0	0	1	0	0	0	0	2	0	0	0	2	0	1	0	1	1	0	0	1	2	1
0	0	0	2	0	1	0	0	0	0	1	0	1	0	1	1	0	0	0	0	0	2	0	0	0	0	1	0	1	1	0	0	0	0	1	1	1	2	0	0	0	0	0	2	0	0	1	2	1	0
1	0	0	1	1	2	0	1	1	0	1	1	1	1	1	0	0	1	0	0	0	1	2	0	0	0	2	1	0	0	1	0	1	0	0	0	2	0	0	0	0	0	0	1	0	1	2	1	2	0
1	1	0	0	0	0	1	0	1	0	1	0	1	0	0	0	1	0	0	0	1	0	1	0	0	0	2	1	0	1	0	1	1	0	1	2	0	0	1	1	0	0	0	0	0	1	1	1	1	1
1	1	0	1	0	1	0	1	1	0	0	1	0	0	0	0	1	2	0	0	0	0	0	0	0	0	1	0	0	2	1	1	0	0	0	0	1	0	1	0	0	0	0	0	1	0	1	1	0	1
0	1	0	0	0	0	0	1	0	0	0	1	1	1	0	1	1	1	1	0	0	1	0	0	0	1	0	0	0	0	0	1	0	0	1	1	0	0	0	0	0	0	0	1	0	1	0	1	0	0
0	1	0	1	0	0	0	2	0	0	2	0	1	0	0	0	1	1	0	0	0	1	0	0	0	0	0	1	0	1	0	0	0	0	0	2	0	0	0	0	0	0	0	1	1	0	0	1	1	0
1	0	0	1	1	2	0	0	1	0	0	0	1	0	0	0	0	0	0	0	0	0	1	0	0	1	0	1	0	0	1	0	0	0	0	1	0	0	0	2	0	0	2	0	1	1	1	0	1	0
2	1	1	0	1	0	0	2	1	0	1	0	1	0	2	0	1	1	0	0	1	0	1	0	0	0	1	1	1	0	0	2	0	0	0	1	0	1	0	0	0	1	1	1	1	2	0	2	0	0
0	2	1	1	0	0	0	0	1	1	1	0	1	2	1	1	0	1	0	0	2	1	0	0	0	2	0	1	0	1	2	0	0	0	1	1	0	0	0	1	0	0	0	2	0	1	1	2	0	0
0	1	0	2	0	0	0	1	2	0	2	1	0	2	1	0	1	1	0	0	0	1	2	0	1	0	1	0	0	1	0	0	0	0	0	0	1	1	0	0	0	0	1	0	0	1	0	0	1	0
1	1	0	2	0	0	0	0	2	0	0	1	0	0	1	1	0	1	0	0	0	0	1	0	0	1	0	0	0	0	0	1	0	0	0	1	0	0	0	0	0	0	0	1	0	0	1	1	2	0
1	0	0	0	0	1	1	2	2	0	1	1	2	0	0	0	1	0	0	0	0	1	0	0	0	1	1	0	0	1	0	1	0	0	0	1	0	2	0	2	0	0	0	2	1	1	1	2	1	0
1	1	0	1	1	0	0	1	2	0	1	1	1	1	0	1	0	0	0	1	1	1	1	0	1	1	0	0	0	0	0	1	0	1	1	1	1	1	0	0	1	0	1	1	1	1	1	0	1	0
0	2	0	2	0	1	0	1	0	0	0	0	0	1	0	0	1	2	0	0	1	0	0	0	0	0	1	0	0	0	0	0	0	0	0	2	1	0	0	0	0	0	0	0	0	2	1	1	0	0
0	1	0	2	0	2	0	1	0	1	0	0	1	0	0	0	0	1	0	0	0	0	0	0	0	0	0	0	0	0	1	1	0	0	1	2	1	0	0	1	0	0	0	2	0	1	1	1	0	0
0	1	1	0	0	1	1	2	2	0	0	0	1	2	0	0	1	0	0	0	0	2	0	0	0	0	0	1	0	1	0	1	0	0	1	1	0	0	0	1	1	0	0	1	0	1	1	2	2	2
1	0	0	1	0	1	0	2	1	0	1	1	0	1	0	1	0	0	0	0	0	2	1	0	1	0	1	2	0	1	2	1	0	0	0	2	1	0	0	1	0	0	1	1	0	1	2	1	1	0
0	0	1	0	0	0	0	1	1	1	0	1	1	1	0	0	0	0	0	0	0	1	2	0	0	0	0	0	0	2	0	0	0	0	2	2	2	0	1	0	0	0	0	1	0	1	0	1	2	0
0	0	0	1	0	1	0	2	0	0	2	0	0	2	0	0	0	0	0	1	0	0	0	0	0	0	0	1	0	0	1	1	0	1	0	1	0	1	0	0	0	0	0	1	0	1	0	2	1	0
0	1	0	2	0	0	0	2	0	0	0	0	0	0	0	0	0	2	0	0	1	2	0	0	0	1	0	0	0	0	0	1	0	0	0	1	0	0	0	0	0	0	0	0	0	0	0	1	1	0
0	1	0	2	0	1	0	1	1	0	0	1	0	0	0	2	0	0	0	0	0	0	0	0	0	0	1	0	0	0	0	0	0	0	0	2	0	0	0	1	0	0	1	2	1	1	0	2	1	0
0	0	0	2	0	0	0	0	1	0	1	1	0	0	1	0	0	0	0	0	1	0	0	0	0	0	1	0	0	1	0	0	1	0	2	1	1	0	0	0	0	0	0	1	0	0	0	1	0	0
1	0	0	1	0	0	0	2	0	0	1	1	1	0	1	0	0	0	0	0	0	1	0	0	0	1	1	0	0	0	0	1	1	0	0	0	0	0	0	1	0	0	2	2	2	0	0	0	1	0
1	1	0	1	0	0	0	1	1	0	1	0	1	0	0	1	1	1	0	0	0	1	2	0	0	0	1	1	1	1	2	2	0	0	0	1	2	2	0	2	0	0	0	2	0	1	0	2	1	1
0	1	0	0	0	0	0	2	1	0	1	0	1	0	0	0	1	1	0	0	0	1	1	0	0	1	1	1	0	1	0	1	1	0	1	0	1	0	1	0	0	0	0	1	1	1	0	1	2	0
0	0	0	1	1	0	0	2	0	0	0	0	0	1	0	1	1	1	0	0	0	0	0	0	0	0	0	0	0	0	0	0	0	0	0	1	1	2	0	1	0	0	0	1	1	1	0	1	1	0
0	0	0	1	0	1	1	2	0	0	0	0	0	0	0	1	0	1	0	0	0	0	1	0	0	1	0	1	0	0	0	0	0	0	1	2	2	1	1	0	0	0	0	1	0	1	1	1	2	0
0	0	0	1	0	1	0	2	2	0	1	0	0	0	1	0	1	1	0	0	1	0	0	0	0	0	1	0	0	1	2	1	0	0	1	1	2	0	0	0	0	0	0	1	0	1	2	2	1	0
0	0	0	0	0	0	0	2	0	0	0	2	0	0	1	0	1	1	0	0	0	0	0	0	0	1	1	0	0	0	1	2	0	0	0	0	0	1	0	1	0	0	0	1	0	1	0	2	0	0
2	1	1	1	0	1	0	1	0	0	2	1	0	0	0	0	0	0	0	0	2	0	0	0	1	1	0	0	0	0	0	1	0	0	0	0	1	1	0	0	0	0	0	0	1	0	0	1	1	0
0	0	0	0	0	0	0	1	1	0	0	0	0	2	0	0	0	2	1	0	0	1	0	0	0	1	0	0	0	1	2	1	0	0	1	1	0	0	0	0	0	0	0	0	0	0	1	1	1	0
1	0	0	1	1	1	0	1	2	1	1	1	1	1	1	1	0	0	0	0	1	1	1	0	0	0	0	0	0	0	1	1	0	0	0	0	1	0	0	1	0	0	0	1	0	2	0	1	1	0
1	0	0	0	0	1	0	2	1	0	0	0	0	0	0	1	0	0	1	0	0	0	0	1	0	0	0	0	0	0	0	1	0	0	0	2	0	0	0	2	0	0	1	2	1	2	1	2	0	0
0	0	1	0	0	0	0	0	0	0	1	0	1	2	1	0	0	0	0	0	0	0	0	0	0	1	0	0	0	0	1	0	0	0	0	2	1	1	0	1	0	0	0	0	0	1	0	1	0	0
0	2	1	0	0	0	0	2	1	0	1	1	0	0	1	0	0	1	0	0	1	0	0	0	0	1	0	1	0	0	1	1	0	0	0	2	1	1	0	0	0	0	0	1	1	1	1	1	2	0
0	1	0	1	0	0	0	1	1	0	0	0	0	0	0	0	1	0	0	0	0	1	0	0	0	0	0	0	0	1	0	1	0	0	0	1	2	0	0	0	0	0	1	0	2	0	0	0	1	0
0	1	0	0	0	1	0	0	0	0	1	1	1	1	0	0	1	1	0	0	0	1	0	0	0	0	1	1	0	1	0	0	1	0	0	0	2	0	0	0	0	0	0	2	1	1	1	2	1	0
0	0	0	1	0	2	0	1	0	1	1	1	1	1	0	0	0	0	0	2	0	1	1	0	0	0	1	0	1	0	0	0	0	0	0	2	0	1	0	0	0	0	0	1	0	1	1	1	2	0
0	0	0	2	0	1	0	0	2	0	1	1	1	1	0	0	0	0	0	0	0	1	0	0	0	1	0	0	0	1	1	2	0	0	0	1	0	0	0	1	0	0	0	1	0	1	0	0	1	0
2	1	1	0	0	0	0	2	0	0	1	0	0	1	0	0	0	0	0	0	1	1	1	0	0	0	1	1	0	1	0	1	1	0	0	1	1	0	0	0	0	0	0	2	0	1	1	1	2	1
0	1	0	0	1	1	0	0	0	0	1	1	0	0	0	0	0	0	1	0	1	2	0	0	0	0	1	0	0	1	1	1	0	0	1	1	0	0	0	0	0	0	1	1	0	1	2	1	0	1
1	0	0	2	0	1	0	1	1	0	0	1	0	1	0	1	0	0	0	0	1	1	0	0	1	1	0	0	0	1	2	0	0	0	1	2	1	1	0	1	0	0	1	1	0	1	1	1	1	0
0	1	0	0	0	0	0	1	0	0	1	0	0	0	0	0	0	0	1	0	0	1	1	0	0	1	1	1	0	0	1	2	1	0	0	1	0	0	0	0	0	0	0	1	1	0	2	0	0	0
0	0	0	0	0	1	1	1	1	0	0	1	0	0	0	1	0	1	0	0	1	1	0	0	2	0	1	1	0	1	1	1	1	0	0	1	2	0	0	2	0	0	0	0	0	1	1	2	0	0
0	1	0	0	1	0	0	2	0	0	1	1	0	1	0	0	2	1	0	0	1	0	1	0	0	0	0	0	0	0	2	0	0	0	0	0	1	1	1	0	0	0	0	1	1	0	0	1	2	0
0	2	0	0	0	1	0	1	0	0	1	1	1	0	0	0	0	0	0	0	0	0	1	0	1	0	1	0	0	1	0	1	0	0	0	1	0	0	0	0	0	0	0	0	1	1	0	0	1	0
0	1	0	0	0	1	0	1	0	1	0	1	1	1	0	0	0	0	0	0	0	0	0	0	0	0	0	0	0	1	1	0	0	1	1	0	1	1	0	1	0	0	0	1	0	0	1	0	1	0
0	1	0	1	0	1	0	1	1	0	2	1	1	1	0	0	0	1	0	1	0	1	2	0	0	1	0	0	0	0	0	0	0	0	0	0	1	0	0	0	0	0	0	1	1	1	0	0	1	1
0	0	0	0	1	1	0	2	1	0	1	2	1	1	0	0	1	2	0	0	0	0	1	0	0	0	1	0	0	2	1	1	0	0	0	1	1	0	0	2	0	0	0	2	1	0	0	1	1	0
0	1	0	0	0	0	0	0	1	0	0	1	2	0	0	1	0	0	1	0	0	1	0	0	1	0	0	1	0	0	0	0	0	0	1	2	0	0	0	0	0	0	0	0	0	2	1	2	0	0
1	1	0	1	0	1	1	1	1	0	1	1	0	0	0	0	0	1	0	0	1	1	0	0	0	1	1	0	0	0	0	0	0	0	0	1	1	0	0	0	0	0	0	1	1	1	1	0	1	1
0	2	0	1	1	0	0	2	1	0	2	0	1	0	1	0	0	0	0	0	1	0	0	0	0	0	0	0	0	1	0	1	0	0	0	2	0	0	0	1	0	0	0	0	1	0	0	1	1	0
1	1	0	2	0	1	0	0	1	0	0	0	1	1	0	1	0	0	0	0	2	0	0	0	0	0	0	0	0	0	0	1	0	0	1	2	1	0	0	2	0	0	0	2	0	1	2	2	0	1
0	2	0	1	0	0	0	2	2	0	0	1	0	1	0	1	0	0	0	1	1	1	0	0	0	0	0	0	0	0	1	2	0	0	0	0	1	0	0	1	0	0	0	1	0	2	1	1	1	0
1	0	0	1	0	0	0	1	2	0	0	1	0	1	0	1	0	0	0	0	1	1	1	1	0	0	1	1	0	0	0	1	1	0	0	2	0	0	0	0	0	0	1	2	0	1	0	2	0	1
1	2	0	2	0	0	0	1	1	0	1	0	0	1	1	0	0	0	1	1	0	0	1	0	0	1	1	0	0	2	0	2	0	0	0	1	0	0	0	0	0	0	0	2	0	1	0	0	1	0
1	1	0	2	0	0	0	0	1	0	1	0	0	1	0	1	0	0	0	0	0	0	0	0	0	0	0	1	0	0	1	0	0	0	1	1	0	0	0	0	0	0	1	1	1	1	1	2	2	1
0	0	0	0	0	1	0	2	2	0	0	0	0	0	0	0	0	0	0	0	0	0	0	0	0	0	0	1	0	0	0	1	1	0	1	1	1	0	0	1	0	0	0	1	0	0	0	0	1	1
2	0	1	1	0	0	0	1	1	0	0	1	0	1	0	0	0	0	0	0	0	0	0	0	0	1	0	0	0	2	0	1	1	0	0	1	1	0	0	0	0	0	0	0	1	0	0	1	2	0
1	0	0	1	0	0	0	1	0	0	0	0	0	0	2	1	1	0	0	0	0	1	0	1	0	0	2	0	0	0	1	0	0	0	0	0	1	0	0	0	0	0	0	0	0	1	0	0	2	0
0	0	0	1	0	0	0	2	2	1	0	1	0	1	0	0	1	0	0	0	0	1	0	0	0	1	0	1	0	0	0	0	0	0	0	2	0	0	0	0	0	0	0	1	1	0	1	0	0	1
1	1	0	0	1	0	0	1	1	0	1	1	0	1	0	2	0	0	0	0	0	2	0	1	0	1	0	1	0	1	1	1	0	1	0	1	1	0	0	0	0	0	1	1	1	2	2	1	1	0
1	0	0	1	0	0	0	0	0	0	0	0	1	1	0	0	2	1	0	0	0	0	1	0	1	0	0	0	0	0	0	0	0	0	0	1	1	0	0	1	0	0	0	1	0	1	0	0	2	0
0	0	1	1	0	1	0	1	1	0	0	0	1	2	0	1	0	1	0	1	1	1	0	0	0	0	1	0	0	0	1	2	0	0	0	1	1	0	0	0	0	0	0	2	0	2	1	1	1	2
0	1	0	1	0	1	0	2	2	1	1	0	1	0	0	0	1	0	0	0	1	1	0	0	0	0	0	1	0	0	0	0	0	0	0	1	2	0	1	1	0	1	0	1	1	1	1	0	1	1
1	1	0	1	1	0	0	1	0	0	0	1	1	0	0	0	1	0	0	0	0	0	1	0	0	0	0	0	0	0	2	0	0	0	1	1	1	0	0	0	0	0	0	0	0	1	0	2	0	1
0	0	1	0	0	1	0	1	2	0	1	1	1	0	1	0	1	1	0	0	0	0	0	0	0	1	0	0	0	0	1	1	0	0	0	1	1	0	0	0	1	0	0	1	0	2	0	1	1	0
0	0	0	2	1	1	0	0	2	1	0	1	1	1	0	0	0	1	0	0	0	1	1	0	0	0	0	1	0	0	0	1	0	0	0	1	0	0	0	2	0	0	0	2	0	0	1	1	0	0
0	0	0	0	1	0	0	0	2	0	1	0	0	0	0	0	0	1	0	0	0	1	1	0	0	0	1	0	0	0	0	1	1	0	1	0	0	1	0	1	0	0	0	2	0	0	0	1	1	0
0	0	1	1	0	2	0	2	0	0	2	0	0	1	0	0	0	0	1	0	1	1	1	0	1	1	0	0	0	1	1	1	0	0	0	1	1	0	0	0	0	0	0	1	1	0	0	1	1	0
1	1	0	2	1	0	0	1	1	0	0	0	0	0	0	0	0	1	0	1	0	1	0	1	1	0	0	0	0	1	1	0	0	0	0	1	1	0	0	1	0	0	0	0	1	1	0	0	0	0
0	0	0	2	0	1	0	0	2	0	1	1	0	0	0	0	1	1	0	0	0	0	1	0	0	0	2	0	0	1	2	2	0	0	0	1	1	1	0	0	0	0	0	0	1	2	0	1	2	0
1	0	0	0	0	0	0	1	0	0	2	0	0	1	0	0	0	2	0	0	1	1	0	0	0	1	0	0	0	0	1	0	0	0	0	1	0	1	0	0	0	0	0	1	0	1	0	1	2	0
1	1	0	0	1	0	1	1	0	0	0	0	1	1	1	0	0	2	0	0	2	1	0	0	0	1	0	0	0	0	1	2	0	0	0	1	0	0	0	0	0	0	0	2	1	1	1	1	1	0
0	1	0	1	0	1	0	2	1	0	1	1	0	1	0	0	0	0	0	1	1	1	0	0	1	0	0	1	0	0	0	1	1	0	0	1	0	0	1	2	0	0	0	1	0	1	1	1	1	0
0	1	0	2	1	0	1	1	1	0	1	1	1	0	1	0	1	1	0	0	2	0	0	0	0	0	0	0	0	0	0	1	0	0	1	2	0	0	1	0	0	0	1	1	0	0	1	1	1	1
0	0	1	1	0	1	0	0	0	0	0	2	1	2	0	1	0	0	0	0	0	1	0	0	0	1	1	0	0	0	1	1	0	0	0	1	0	0	0	0	1	0	1	2	1	0	0	1	1	0
0	0	0	1	0	0	0	1	1	0	0	1	2	1	0	0	0	0	0	0	0	1	0	0	0	0	1	0	0	1	0	1	0	0	0	1	1	0	0	1	0	0	0	1	0	2	0	2	0	0
1	1	0	1	1	1	0	2	2	0	1	0	1	1	1	0	0	0	0	0	0	0	0	0	0	0	0	1	0	0	0	1	0	0	0	1	1	0	0	0	0	0	1	2	0	0	0	1	2	0
0	1	0	1	0	0	0	1	1	1	1	1	1	1	0	0	0	0	0	0	0	1	0	0	0	0	0	0	0	1	1	1	0	0	1	2	0	0	0	0	0	0	0	0	1	1	0	1	1	0
0	0	1	0	0	0	0	1	1	0	0	0	1	0	0	0	1	1	0	0	0	1	0	0	0	0	0	0	0	0	2	1	0	0	0	1	0	0	0	1	0	0	1	0	1	0	0	0	2	1
1	1	1	2	1	1	0	0	0	0	0	0	0	0	0	0	0	0	0	0	1	2	0	0	0	0	0	0	0	1	0	0	0	0	1	1	0	0	0	0	0	0	1	1	1	0	1	0	2	0
1	1	0	1	0	0	0	2	0	0	0	2	0	0	0	1	1	1	0	0	1	2	1	0	0	0	0	0	0	0	0	1	0	0	2	1	1	0	0	1	0	0	0	0	0	2	0	2	1	1
0	1	1	0	0	1	0	1	2	0	1	1	2	1	0	1	1	1	0	0	1	1	1	0	1	1	0	1	0	1	1	1	0	0	0	2	1	0	0	2	0	0	0	1	0	0	0	1	0	0
1	2	0	2	1	0	0	2	2	0	0	0	0	1	0	0	1	0	0	0	0	1	0	0	0	0	1	0	0	0	1	2	0	0	1	1	0	0	1	0	0	0	0	1	1	0	0	1	2	0
0	2	0	1	0	1	0	1	1	0	0	1	0	1	1	0	0	1	0	0	1	1	0	0	0	0	0	0	0	0	0	2	0	0	0	2	2	0	0	1	0	0	1	1	0	1	1	1	0	0
1	0	0	1	0	1	0	2	1	0	2	0	1	0	0	0	0	1	1	0	0	1	1	0	0	0	0	1	0	0	0	1	1	0	0	2	1	1	0	0	0	0	0	1	1	2	0	0	1	1
0	0	0	1	1	0	0	1	2	0	2	0	0	0	0	0	0	0	0	0	1	1	0	0	0	1	0	1	0	1	0	1	0	0	0	0	1	0	0	0	0	0	0	0	1	0	0	1	0	0
0	1	1	0	1	0	0	0	1	0	0	0	1	0	0	0	0	0	0	0	0	0	0	0	0	1	0	0	0	1	1	1	0	0	0	2	2	0	1	1	0	0	0	2	0	1	1	0	0	0
0	1	0	1	0	0	0	0	1	1	0	1	0	0	0	0	1	0	0	0	0	1	0	0	0	0	0	0	0	0	2	1	0	0	1	1	1	0	0	0	1	0	0	2	0	1	0	1	0	0
0	1	1	0	0	1	0	1	1	0	0	0	0	1	0	0	2	1	0	0	2	0	0	0	1	0	1	0	0	2	0	0	1	0	1	0	2	0	0	0	0	0	0	1	1	0	1	1	0	0
0	0	1	1	0	0	0	0	2	1	1	0	2	2	0	1	0	0	0	0	1	1	1	0	0	0	0	0	0	0	1	1	0	1	0	2	1	0	0	0	0	0	0	1	0	0	0	0	1	1
1	0	0	0	0	0	0	0	0	0	0	0	1	0	1	1	1	0	0	0	0	2	0	0	0	1	0	0	0	1	0	1	0	0	0	1	2	0	0	1	0	1	0	0	0	2	0	1	1	1
0	1	0	1	0	1	0	0	2	0	1	0	0	0	0	0	0	0	0	0	0	0	1	0	0	0	0	0	0	0	0	1	0	0	1	2	1	1	0	0	0	0	1	1	0	0	0	2	0	1
1	1	0	0	0	0	0	1	2	0	1	0	0	1	0	0	1	1	0	0	0	1	1	0	0	0	1	0	0	1	1	1	1	0	0	1	2	0	0	1	0	0	0	0	0	0	0	0	0	0
0	1	0	1	0	0	0	2	1	0	2	1	0	1	1	1	1	1	0	0	0	1	0	0	0	0	1	1	0	0	0	1	1	0	0	0	1	0	0	0	0	0	0	1	1	0	1	0	1	0
1	0	0	0	0	1	0	0	0	0	0	0	0	1	0	0	1	1	0	1	0	0	0	0	0	0	0	0	0	0	0	0	0	0	0	1	1	0	0	0	0	0	0	1	0	2	1	0	1	0
1	0	1	1	0	1	0	1	1	0	1	0	0	1	0	0	0	0	0	0	1	1	0	0	0	0	0	0	0	1	0	1	0	0	0	1	0	1	0	1	0	0	0	1	0	1	2	0	1	0
0	0	0	0	0	1	0	2	2	1	0	0	0	1	0	1	1	0	0	0	0	0	0	0	0	1	0	0	0	0	0	2	1	0	1	0	0	0	0	0	0	0	0	0	0	1	0	1	1	0
1	1	0	0	1	1	0	1	0	0	0	1	1	0	0	0	0	2	1	0	0	1	1	0	0	0	0	0	0	1	0	0	0	0	1	0	1	0	1	1	0	0	0	2	0	0	0	1	1	0
0	0	0	0	0	0	0	2	1	0	0	0	0	0	0	0	0	0	0	0	0	1	0	0	0	0	0	1	0	0	1	1	0	0	0	0	1	1	1	0	0	1	0	2	0	1	2	2	0	0
1	1	0	1	0	0	0	1	1	0	1	0	1	0	1	0	1	1	0	0	0	1	0	0	0	0	0	1	0	1	2	1	0	0	0	0	1	0	0	0	0	0	0	2	1	1	0	0	0	0
2	1	0	1	0	0	0	1	0	0	2	2	0	0	1	1	0	0	0	0	0	0	0	0	0	1	0	0	0	0	0	0	0	0	0	1	1	0	1	1	0	0	1	1	0	1	0	2	0	0
0	0	0	0	1	1	0	1	2	0	0	0	0	1	0	0	1	0	0	0	1	1	0	0	0	0	0	0	0	0	0	1	0	0	0	1	0	0	0	0	0	0	0	0	0	1	0	0	1	0
1	2	1	0	0	0	0	1	0	0	0	0	0	1	0	0	2	1	0	0	0	1	0	0	0	1	1	0	0	1	0	1	1	0	1	2	1	0	0	0	0	0	0	1	0	1	0	1	2	0
0	1	0	0	1	0	0	2	0	0	0	1	0	0	1	0	1	0	0	0	1	1	0	0	0	0	0	1	0	1	0	0	1	0	1	1	0	0	0	0	0	0	0	2	0	2	0	1	2	0
1	1	0	2	1	1	0	0	1	0	0	0	0	0	1	1	0	1	0	0	2	0	0	0	0	1	0	1	1	0	0	2	0	0	1	1	1	0	0	1	0	0	0	0	0	1	0	0	1	0
1	0	1	1	1	1	0	1	1	0	2	1	0	0	0	1	1	1	0	0	1	1	1	1	0	2	0	0	0	1	1	0	0	0	1	1	1	0	0	0	0	0	1	1	1	0	0	1	1	0
0	1	0	2	0	1	0	1	0	0	0	0	1	0	0	1	1	0	0	0	1	0	0	0	0	0	0	1	0	0	0	2	0	0	1	0	0	0	0	2	0	0	0	0	0	0	1	1	1	0
1	0	0	2	0	0	0	2	0	0	0	0	0	0	0	1	0	1	1	0	1	2	1	0	0	1	1	1	0	0	0	1	0	0	0	1	1	0	0	1	0	0	0	0	0	1	1	0	1	0
1	1	1	1	0	0	0	1	0	0	1	1	1	0	1	0	1	1	0	0	0	2	1	0	0	0	1	0	0	1	0	2	0	0	1	1	0	0	0	0	1	0	0	1	0	1	0	0	1	0
0	0	0	0	0	0	0	1	1	0	0	1	0	1	0	1	0	0	0	0	1	2	1	0	0	1	0	0	0	0	0	2	2	0	0	1	0	1	0	1	0	0	1	1	0	1	1	2	0	0
2	0	0	2	1	0	0	1	2	0	0	0	1	0	0	0	1	0	0	0	0	0	2	0	0	1	0	0	0	1	0	2	0	0	1	1	1	0	0	0	0	0	0	1	0	1	1	1	1	0
0	1	0	0	0	0	0	1	1	0	2	1	1	0	0	0	1	0	0	0	0	0	1	0	0	0	0	0	0	1	1	0	1	0	0	1	0	0	0	0	0	0	0	1	0	1	0	0	1	0
1	2	0	1	1	0	1	2	0	0	0	1	1	0	0	0	1	0	0	0	0	0	0	0	0	0	0	0	0	1	0	1	1	0	0	0	0	0	0	1	0	0	1	0	0	0	0	2	2	0
1	0	0	1	0	1	0	1	1	0	0	0	0	0	1	0	1	0	0	0	1	1	1	0	0	0	0	0	0	0	0	2	2	0	1	1	0	0	0	1	0	0	0	2	1	1	0	0	0	1
0	0	0	0	0	1	0	1	0	0	1	0	0	1	0	1	1	1	0	0	1	1	0	0	0	1	0	0	0	1	0	0	0	0	0	0	1	0	0	1	0	0	0	1	0	0	0	0	0	0
1	1	1	1	0	0	0	1	0	0	0	1	0	1	0	0	1	2	0	0	0	0	1	0	1	1	0	0	0	1	0	2	0	0	0	0	1	0	0	1	0	0	0	1	0	0	0	1	1	0
0	1	0	0	0	0	0	1	1	1	0	0	0	1	0	0	1	0	0	0	0	1	0	0	0	0	0	1	0	0	1	1	0	0	0	0	1	0	0	1	0	0	0	1	0	1	1	2	1	0
0	0	1	2	0	0	0	2	2	0	0	1	1	0	0	0	0	1	0	0	0	0	0	0	0	0	0	0	0	2	0	1	0	0	1	2	0	0	0	1	0	0	0	1	0	1	0	0	1	0
1	2	0	0	0	1	0	1	1	1	0	0	0	0	0	1	0	0	1	0	0	1	0	0	0	0	0	0	0	0	0	1	0	0	0	0	1	0	0	0	0	0	0	2	0	1	0	1	0	0
0	0	0	2	0	1	1	0	0	0	1	0	1	1	0	0	0	0	0	0	0	0	1	0	0	1	1	0	0	1	0	1	2	0	0	0	1	0	0	0	0	0	0	1	1	0	1	1	0	0
1	0	0	1	0	1	0	0	1	1	2	0	0	1	0	1	0	1	0	1	1	1	0	0	0	2	0	1	0	0	1	0	1	0	0	2	1	0	0	2	0	0	0	2	0	0	0	0	2	0
0	1	1	1	1	1	0	2	1	0	1	0	2	2	0	1	0	0	1	0	1	1	1	0	0	0	1	0	0	1	0	0	0	0	0	1	0	1	1	2	0	0	0	1	0	1	0	1	2	0
0	1	0	1	0	0	0	1	0	0	1	1	0	0	1	1	0	0	0	0	1	0	1	0	0	2	0	0	0	1	1	0	0	0	0	1	1	0	1	0	0	0	0	0	0	1	1	1	2	0
0	2	1	0	1	0	0	0	0	0	0	0	0	1	0	1	2	1	1	1	1	0	0	1	0	0	0	0	0	1	0	1	0	0	1	0	0	0	0	1	0	0	0	0	0	1	0	1	0	0
0	0	0	2	0	0	0	1	1	1	0	1	0	1	0	1	0	0	0	0	1	1	1	0	0	1	0	0	0	0	0	2	0	0	1	1	1	0	0	0	0	0	0	0	1	1	2	2	1	0
1	0	0	2	0	0	0	2	1	0	1	2	1	1	0	0	1	1	0	0	1	2	0	0	0	1	2	1	0	0	1	0	0	0	0	1	0	0	0	0	0	0	0	1	2	0	0	0	1	0
1	1	0	2	0	0	0	1	1	0	2	0	0	1	0	0	1	0	0	0	0	1	0	0	0	0	1	0	0	1	0	1	1	1	1	1	0	0	0	0	0	0	0	2	0	1	0	2	0	0
0	1	1	0	0	0	0	0	2	0	0	0	0	0	0	1	1	0	0	0	1	0	0	0	0	0	1	1	0	1	0	1	0	0	0	1	2	0	1	0	0	0	0	0	0	0	0	2	1	0
1	1	0	2	0	1	0	1	0	1	0	1	1	1	1	0	0	2	0	0	0	2	0	0	0	0	0	0	0	0	0	0	0	0	0	1	0	1	0	1	0	0	0	2	0	0	1	1	1	0
1	1	0	1	1	0	0	0	1	0	0	0	0	1	1	0	0	0	0	0	2	1	0	0	0	0	0	1	0	1	0	1	1	0	0	2	2	0	1	1	0	0	1	0	1	0	0	1	2	0
1	2	0	0	0	0	0	0	1	0	0	1	0	0	2	0	1	0	0	0	1	1	0	0	0	0	1	2	0	0	0	0	0	0	0	1	0	1	0	2	0	0	0	1	0	0	1	0	0	0
0	0	0	1	1	1	0	1	0	1	0	1	1	0	0	0	1	0	0	0	0	0	1	0	0	0	0	1	0	1	1	2	0	0	0	0	1	0	0	1	0	0	0	1	1	2	0	1	2	0
2	0	0	1	0	1	0	1	0	1	0	1	0	0	1	0	1	0	0	0	0	0	1	0	0	0	0	0	0	1	0	0	0	0	0	1	2	1	0	0	0	0	0	2	0	1	2	1	1	1
0	1	0	1	0	0	0	1	1	0	0	0	0	0	0	0	0	1	0	0	0	1	1	0	0	1	0	0	0	1	0	1	0	0	0	0	0	0	0	0	0	0	0	1	0	1	1	1	2	0
0	0	0	1	1	2	0	1	1	0	2	1	0	0	0	0	0	0	0	0	0	1	0	0	0	0	1	0	0	1	1	1	1	0	0	1	1	0	1	0	0	0	1	1	1	0	0	0	0	0
0	0	0	1	0	0	0	0	1	0	0	0	0	0	0	0	0	1	0	0	0	1	0	0	0	1	1	0	0	1	0	1	0	0	0	1	0	0	0	1	0	0	0	2	0	0	0	1	0	0
1	0	0	1	0	1	0	0	1	0	1	0	1	0	0	1	0	2	0	1	0	1	1	0	0	0	0	0	0	0	1	2	0	0	0	0	1	0	0	1	1	0	0	2	0	2	0	2	2	1
1	0	0	1	0	0	0	2	1	0	0	2	1	1	0	0	2	0	0	0	0	0	1	0	0	1	0	1	0	0	1	0	0	0	0	1	1	0	0	0	0	0	0	2	0	1	0	2	1	0
1	1	0	0	0	0	0	2	1	0	2	0	0	2	0	0	0	0	0	1	0	1	1	0	0	0	1	1	0	0	0	1	0	0	1	2	2	0	0	0	0	1	0	2	0	2	2	1	1	0
0	1	0	2	0	0	0	1	1	0	1	0	1	0	0	0	0	0	0	0	1	0	0	0	0	0	0	1	0	1	1	1	1	0	0	2	1	0	0	1	0	0	1	1	0	1	0	2	1	0
0	1	0	0	0	1	0	0	0	0	0	0	0	0	0	0	0	1	1	0	1	1	1	0	0	1	0	0	0	1	0	1	0	0	1	1	1	0	0	0	0	0	0	0	0	0	2	1	1	0
1	1	0	1	0	0	0	1	2	1	0	1	0	0	0	0	0	0	0	0	0	0	0	0	0	0	1	0	0	1	0	1	0	0	2	1	1	0	0	1	0	0	0	0	0	1	2	1	0	0
1	1	0	2	0	0	0	2	1	0	1	0	1	0	1	0	1	1	0	0	1	2	0	0	0	0	0	1	0	0	0	1	0	0	0	0	1	0	0	0	0	0	1	1	0	1	0	2	2	0
1	0	0	2	0	1	0	1	2	0	1	0	0	0	0	0	1	1	1	0	0	1	1	0	0	0	1	0	0	1	1	2	0	0	0	2	0	0	0	2	0	0	0	0	1	1	1	1	0	1
2	1	0	1	1	1	0	2	2	0	0	0	1	1	1	0	0	1	0	1	1	1	0	0	2	0	0	0	0	0	0	1	0	0	1	1	1	0	1	1	0	0	1	1	0	0	0	1	1	0
2	2	1	2	0	0	0	1	1	2	0	1	1	0	0	0	2	0	0	1	2	1	0	0	0	1	1	1	0	0	1	1	0	1	0	0	0	0	0	1	0	0	0	1	1	0	0	0	1	0
0	0	1	0	1	1	0	1	1	1	1	0	1	2	0	0	1	0	0	0	0	1	0	0	0	1	0	0	0	1	0	1	0	0	1	0	0	1	1	0	0	0	0	1	0	0	0	0	1	0
1	0	0	0	0	2	0	1	2	0	0	1	0	0	0	0	2	1	0	0	0	1	0	0	0	1	0	0	0	1	0	1	0	0	1	2	2	1	0	0	0	0	0	1	0	1	0	0	0	0
1	0	0	0	1	0	0	1	0	0	1	0	0	0	0	0	1	0	0	0	1	1	0	0	1	0	1	0	0	0	0	1	1	0	0	0	1	0	0	0	0	0	0	1	0	2	0	1	0	0
0	0	0	1	1	1	0	0	0	0	1	0	0	2	0	0	0	0	0	0	1	1	0	0	0	1	0	1	0	0	1	1	0	0	0	2	0	0	0	0	0	0	0	0	0	0	0	1	0	0
0	0	0	0	0	0	0	2	1	1	1	0	0	0	0	0	0	1	0	0	1	0	0	0	0	1	0	0	0	1	0	0	0	0	0	1	1	1	0	1	0	0	0	0	0	1	1	1	1	1
1	2	0	1	1	1	0	1	1	1	1	0	2	0	1	0	0	0	0	0	0	1	0	0	0	0	0	0	0	1	0	2	0	0	0	1	0	1	0	1	0	0	1	0	0	0	1	2	1	0
2	1	0	0	0	1	0	1	1	0	0	0	0	1	0	0	2	1	0	0	1	2	0	1	0	1	0	0	0	0	0	0	0	0	0	1	1	1	0	0	0	0	0	2	0	1	0	2	2	0
0	1	0	1	1	0	0	1	0	0	0	1	0	2	0	0	1	0	1	0	1	0	0	0	0	0	0	0	0	0	1	1	1	0	0	1	0	1	0	0	0	0	0	2	0	1	0	1	2	1
1	0	0	1	0	1	0	1	1	0	1	0	2	1	0	1	0	0	0	0	0	1	1	0	0	0	1	1	0	2	2	1	0	0	0	0	0	1	0	0	0	0	0	2	0	2	0	1	1	0
0	0	0	1	0	1	0	2	0	0	0	0	0	1	1	0	0	0	0	0	0	1	1	0	0	0	0	0	1	1	1	1	0	0	1	0	0	0	1	0	0	0	0	0	0	1	0	1	1	0
0	2	0	1	1	1	0	0	0	0	1	0	0	0	1	0	0	1	0	0	1	2	0	0	0	1	0	0	0	1	0	2	0	0	0	1	1	0	0	0	0	0	0	1	0	0	0	1	1	0
0	0	0	1	0	0	0	2	1	0	0	1	0	1	1	1	1	1	0	1	1	0	1	0	0	1	0	1	1	0	0	0	0	0	0	2	1	0	0	1	0	0	0	1	1	1	1	0	1	0
0	0	1	1	0	1	0	1	0	1	1	0	0	0	0	0	0	1	0	0	2	0	0	0	0	0	2	1	0	1	0	1	0	0	0	2	1	0	0	2	0	0	0	0	1	0	0	1	2	0
0	0	0	1	0	0	0	1	0	0	1	0	0	0	1	0	2	0	0	0	1	1	0	0	0	0	0	1	0	0	0	1	1	0	1	2	0	0	0	0	0	0	0	2	0	0	0	1	0	1
1	1	0	0	0	1	0	1	1	0	0	0	0	1	0	1	2	0	0	0	0	0	2	0	0	0	0	0	0	0	0	1	0	0	2	1	1	0	0	0	0	0	0	1	0	0	1	0	2	1
0	0	0	1	0	0	0	1	1	0	2	1	0	0	0	0	0	0	0	0	1	1	0	1	0	0	0	0	0	0	0	0	0	0	1	0	1	1	1	0	1	0	1	0	1	1	0	0	1	0
0	1	1	1	0	0	0	0	1	0	1	1	1	1	0	0	1	0	0	1	1	1	1	1	0	0	1	0	0	0	1	0	1	0	0	0	1	0	0	1	0	0	0	1	1	0	1	1	2	0
2	1	0	1	0	2	0	0	0	0	0	0	1	1	0	0	1	0	0	0	1	1	1	0	0	1	0	0	0	0	0	1	0	0	0	1	0	1	0	1	0	0	1	1	1	1	1	0	2	0
1	1	1	0	0	0	0	0	1	0	1	1	1	1	0	0	1	1	0	0	0	1	1	0	0	0	0	0	0	0	1	0	0	0	1	1	0	0	0	1	0	0	0	2	0	0	1	0	0	1
0	2	1	1	0	0	1	1	2	0	0	0	1	0	1	0	1	0	0	0	1	0	0	0	0	1	0	0	0	1	0	0	0	0	0	1	1	0	1	1	0	0	0	2	0	0	1	1	0	1
1	0	0	2	0	0	0	1	0	0	1	1	0	1	0	1	1	0	0	0	1	0	1	0	0	1	0	0	0	1	0	1	0	0	1	0	2	0	0	0	0	0	0	0	0	2	2	0	0	1
0	1	0	0	0	0	0	1	1	0	1	0	1	0	0	0	0	0	0	1	1	1	1	1	0	0	1	0	0	0	0	0	0	0	1	0	1	0	0	0	0	0	0	2	0	0	2	2	0	0
0	2	0	0	0	0	0	2	1	0	0	0	0	1	0	0	0	2	0	0	0	0	0	1	0	0	1	0	0	0	0	1	0	0	0	0	1	0	0	1	0	1	0	1	0	1	0	1	1	0
1	2	0	1	1	2	0	0	1	0	0	0	2	0	1	0	1	0	1	0	0	1	1	0	0	1	0	0	0	1	1	2	0	0	0	2	1	0	0	0	0	0	0	1	1	2	0	1	1	2
1	0	0	1	0	2	0	2	0	0	0	1	2	0	1	0	0	1	0	0	2	0	0	0	0	0	0	0	0	0	1	0	0	1	0	1	1	0	0	0	0	0	0	0	1	1	0	1	2	0
1	0	1	1	1	1	0	0	0	0	0	0	1	1	1	0	1	0	0	0	0	1	0	0	0	1	1	0	0	1	0	1	0	0	0	1	0	0	1	1	0	0	0	1	0	1	0	1	1	0
2	0	0	0	0	1	0	1	0	0	0	1	0	0	1	0	0	1	0	0	0	1	0	0	0	0	0	0	0	0	0	0	0	0	0	1	0	0	0	1	0	0	0	0	0	0	2	2	2	0
1	0	0	0	0	0	0	0	0	1	0	0	0	1	0	1	2	0	0	0	1	0	0	0	1	1	1	0	0	0	1	0	0	0	0	2	1	1	0	1	0	0	0	2	0	0	1	1	1	1
0	1	1	1	1	0	0	2	1	0	0	0	1	0	0	1	1	0	1	0	0	1	1	0	0	0	0	0	0	0	0	0	0	0	0	1	0	1	0	1	0	0	0	1	1	0	1	0	1	0
0	0	0	1	0	0	0	0	1	0	0	0	0	1	0	0	0	1	0	0	0	1	0	0	0	0	0	0	0	1	1	2	0	0	0	2	0	1	0	1	0	0	0	0	0	0	0	1	1	0
0	0	0	1	0	1	0	1	0	1	2	0	0	2	0	1	1	1	0	1	0	0	0	0	1	0	0	0	0	1	0	0	0	0	0	0	1	1	0	0	0	0	0	1	0	0	0	1	0	1
0	0	0	0	1	1	0	2	0	1	0	0	1	0	1	0	0	0	0	0	0	0	0	0	0	0	0	0	0	0	0	0	0	0	0	1	0	0	1	0	0	0	0	0	0	2	0	1	0	0
1	2	0	2	1	2	0	0	1	0	1	0	1	0	0	0	1	0	0	0	0	0	0	0	0	0	1	2	0	1	1	0	0	0	0	2	0	1	0	0	0	0	0	2	0	0	0	1	0	1
1	0	0	1	0	0	0	2	1	0	0	0	0	2	1	1	1	0	1	0	1	1	1	0	0	1	0	0	0	0	1	2	0	0	0	1	2	0	0	1	0	0	0	2	0	0	0	2	1	0
0	0	0	1	0	1	0	2	1	0	1	0	0	0	1	0	1	2	0	0	0	1	0	0	0	0	1	0	0	0	0	1	0	0	0	1	2	1	0	0	0	0	0	0	0	1	0	0	1	0
1	0	0	1	0	0	1	2	2	0	0	0	0	0	0	0	0	1	0	0	0	1	1	0	0	0	1	1	0	1	1	1	0	0	1	2	0	0	0	0	0	0	0	1	0	1	1	1	1	0
1	0	0	1	0	0	0	1	1	0	0	0	1	0	0	0	0	0	0	0	0	0	0	0	0	0	0	0	0	0	1	0	1	0	0	1	2	1	0	0	1	0	1	1	0	0	1	1	0	0
0	0	1	0	0	1	0	1	1	0	1	0	0	0	1	0	0	1	0	0	1	1	0	0	0	0	0	1	0	0	2	0	0	1	0	0	0	0	0	1	0	0	0	0	0	1	0	1	0	0
1	1	0	0	0	1	0	1	2	0	0	1	0	0	2	1	0	0	0	0	0	0	1	0	0	0	0	0	0	0	0	1	0	0	0	2	0	0	0	0	0	0	1	1	0	0	1	1	1	0
2	0	0	2	2	1	0	0	1	1	1	0	2	0	0	0	0	1	0	0	0	0	0	0	1	1	0	0	0	0	1	1	0	0	0	1	1	0	0	0	0	0	0	1	0	1	0	1	2	0
0	1	0	1	0	1	0	0	1	0	2	0	1	1	0	0	0	0	0	0	0	2	1	0	0	0	0	1	0	0	0	2	0	1	0	1	0	1	0	0	0	0	0	0	0	0	0	1	2	0
1	0	1	0	1	1	0	0	0	1	1	0	0	0	0	0	0	1	0	0	0	2	0	0	0	1	0	0	0	1	0	1	0	0	0	1	0	1	0	0	0	0	0	1	1	1	1	0	0	0
1	0	0	2	1	0	0	0	1	0	1	0	1	0	1	0	2	0	0	0	1	0	0	0	1	0	1	0	0	1	0	1	1	0	0	2	0	0	0	1	0	0	0	2	1	0	1	1	0	0
0	2	0	0	2	0	0	1	2	0	2	0	0	1	0	0	0	1	0	0	2	1	0	0	0	0	1	1	0	0	0	1	0	0	1	2	2	0	0	2	0	0	0	1	0	1	2	1	0	0
0	0	0	1	0	0	0	2	0	0	1	0	0	0	1	0	0	0	0	0	2	0	1	0	1	1	0	0	0	0	2	1	1	0	0	0	2	1	0	1	0	0	0	1	0	1	0	1	1	0
2	0	0	0	0	0	0	1	0	0	0	0	1	0	0	1	1	1	0	0	1	0	0	0	0	0	0	0	0	0	2	0	0	0	1	1	1	1	0	1	0	0	1	1	0	1	0	2	0	1
1	0	0	0	0	0	0	1	0	0	1	0	0	0	0	0	1	1	0	1	0	0	0	0	0	1	0	0	0	1	0	1	0	0	0	1	1	0	0	1	0	0	0	0	1	1	0	2	2	1
0	0	0	1	0	1	0	1	1	0	1	1	0	0	0	0	0	1	0	0	0	1	0	0	0	1	0	0	0	1	1	1	0	0	1	1	1	0	0	1	0	0	0	2	1	1	0	0	2	0
1	1	0	0	0	0	0	1	1	1	1	0	1	1	0	0	0	0	0	0	1	2	1	0	0	0	2	0	0	2	2	1	0	0	0	1	0	0	0	0	0	0	0	2	1	0	1	1	0	0
1	2	0	1	0	1	0	2	1	0	0	0	0	0	0	0	1	1	0	0	0	1	1	1	0	0	0	0	0	1	0	0	0	0	0	1	0	0	0	0	0	0	0	0	1	0	0	1	1	0
1	1	0	0	0	1	0	1	1	0	1	0	1	0	0	0	0	0	1	1	1	2	0	0	0	0	0	1	0	0	1	1	0	0	0	2	0	1	0	1	0	0	1	0	0	1	0	1	2	1
1	0	0	0	0	1	0	2	2	0	1	0	2	1	0	0	0	0	0	1	0	0	0	0	0	0	0	0	0	0	0	1	0	0	0	0	0	0	0	0	0	0	1	0	0	1	0	2	1	0
0	1	0	1	0	0	0	0	1	0	1	1	0	1	0	0	0	0	0	0	1	1	1	0	0	1	0	1	0	1	1	0	0	0	0	1	2	0	0	0	0	0	1	2	1	0	1	0	1	1
0	0	0	1	0	0	0	0	1	0	1	0	1	1	0	0	1	0	0	0	0	2	0	1	0	0	1	1	0	2	1	2	0	0	1	0	2	0	1	0	0	0	1	1	0	1	0	1	1	0
1	0	0	0	0	0	0	0	1	0	0	0	1	1	0	0	1	1	0	0	0	0	0	0	1	2	1	0	0	0	2	1	0	1	1	0	2	0	0	1	0	0	0	1	1	1	1	2	1	0
0	0	0	1	0	0	0	2	0	0	1	1	0	0	2	0	1	1	0	0	1	1	0	0	0	0	0	0	0	1	0	1	0	0	1	0	1	1	1	0	0	0	1	0	0	0	1	2	1	0
0	2	0	0	0	1	0	1	2	0	1	0	1	2	1	0	0	1	0	0	0	1	0	0	0	0	1	0	0	0	2	1	0	0	1	2	1	1	0	0	0	0	0	2	0	2	0	1	1	0
0	1	0	0	0	0	0	1	1	0	0	0	1	1	2	0	1	1	0	0	1	1	1	0	0	0	1	1	0	1	0	1	1	0	0	0	1	0	0	2	0	0	0	0	0	1	1	1	1	0
0	0	0	0	0	0	0	2	0	1	0	1	0	1	0	0	0	0	0	0	0	1	1	0	0	1	1	0	1	2	0	0	0	0	1	1	1	0	0	0	0	0	0	1	0	2	1	2	0	0
1	0	0	0	0	0	0	0	0	0	1	0	1	0	0	0	0	0	1	0	0	0	0	0	0	0	0	0	0	1	0	0	0	0	0	1	1	0	0	1	0	0	0	1	1	2	0	2	1	1
0	0	0	0	0	0	0	0	1	0	2	1	0	0	0	0	0	1	0	0	1	0	2	0	0	0	1	1	0	1	0	1	0	0	1	1	0	1	0	0	0	0	0	0	0	0	0	1	1	0
1	0	0	0	0	1	0	0	2	0	1	0	1	2	0	0	0	0	0	0	0	1	0	0	0	1	2	0	0	1	0	1	1	0	0	0	0	0	0	0	0	0	0	2	0	0	0	0	1	0
0	0	0	0	0	0	0	2	2	0	0	1	0	0	1	1	1	0	0	0	0	2	1	0	0	0	0	0	0	2	0	2	0	0	0	0	1	0	0	1	0	0	0	1	0	1	1	1	1	0
1	0	0	0	0	0	0	1	1	0	1	0	0	0	2	0	0	1	0	0	0	0	0	1	0	2	0	0	0	2	0	2	0	0	1	1	1	0	1	0	0	0	0	0	0	0	0	1	0	1
0	1	0	2	1	0	0	1	1	0	0	1	0	0	0	0	0	1	0	0	1	1	0	0	0	0	1	0	0	1	0	1	1	0	0	2	1	0	0	0	0	0	0	1	0	2	0	2	2	0
0	0	0	1	1	1	0	1	0	0	0	0	0	0	0	1	0	2	0	0	1	1	1	0	0	0	0	1	0	0	1	1	0	0	0	1	1	0	0	1	0	0	0	1	1	0	0	0	1	0
0	0	0	1	2	0	0	0	2	1	0	0	1	0	0	0	0	1	0	0	0	1	0	0	0	0	1	0	0	1	1	1	0	1	0	1	1	1	0	0	0	0	0	2	1	1	1	0	1	0
0	0	0	1	0	0	0	1	0	0	1	1	1	1	1	1	0	1	0	0	1	0	1	0	0	1	1	2	0	1	0	0	0	0	0	0	2	0	0	0	0	0	0	0	0	1	0	2	2	0
0	0	0	1	1	0	0	1	1	0	2	0	0	1	2	0	0	2	0	0	2	1	0	0	0	1	0	1	0	0	1	1	0	0	0	1	2	1	0	1	0	0	1	2	0	2	0	1	0	0
0	1	0	1	1	1	0	1	0	0	1	0	1	0	0	1	1	0	0	0	0	2	1	0	0	0	1	0	0	1	1	0	0	0	0	2	1	0	0	1	0	0	0	0	0	0	1	1	1	1
0	1	0	2	0	0	0	1	0	1	0	1	2	0	0	1	0	0	0	0	1	0	1	0	0	0	0	0	0	0	1	1	0	0	0	0	1	0	0	2	0	0	0	0	0	0	0	1	1	0
0	0	1	1	0	0	0	0	0	0	0	1	1	0	0	0	2	1	0	0	0	1	0	0	0	0	0	1	0	1	0	2	1	0	0	0	1	0	0	0	0	0	1	0	0	2	1	0	2	1
0	1	0	2	0	0	0	0	1	0	1	0	0	2	0	0	0	1	1	0	0	0	0	0	0	1	1	1	0	1	0	2	0	0	0	1	1	0	1	1	0	0	0	1	1	2	1	1	1	0
1	1	0	0	0	1	0	1	0	0	1	0	0	0	0	0	1	0	0	1	0	1	0	0	0	0	1	1	0	0	0	1	0	0	1	1	1	0	0	0	0	0	0	0	0	2	0	0	1	0
1	1	1	1	1	1	0	0	1	0	1	0	1	1	0	0	1	0	0	0	0	1	1	0	0	0	1	0	0	1	0	0	0	0	0	2	1	1	1	1	0	0	0	1	0	0	1	1	0	0
1	0	0	1	0	1	0	1	2	0	1	0	0	1	1	0	0	0	0	0	0	1	0	0	0	1	1	0	0	0	1	1	1	0	0	2	1	0	0	0	0	0	0	0	0	0	0	0	2	0
1	0	0	1	0	2	0	0	0	0	1	0	0	0	0	0	1	0	0	0	0	0	0	0	0	0	0	0	0	0	0	1	0	0	1	0	0	1	0	1	0	0	0	1	0	0	0	0	2	0
0	1	0	2	0	0	0	2	1	0	1	1	1	0	1	1	0	0	0	0	0	0	0	0	0	0	1	1	0	0	1	2	0	0	0	1	1	1	1	0	0	0	0	1	0	1	2	0	2	0
1	1	0	0	0	1	0	1	2	0	2	0	1	0	0	0	1	0	0	0	2	1	0	0	0	1	2	1	0	0	0	1	1	1	0	0	1	0	0	0	0	0	0	0	0	0	0	0	1	0
1	2	1	0	0	0	0	1	1	0	1	1	0	0	1	1	1	2	0	0	0	1	1	1	0	0	0	1	0	0	1	2	1	0	1	2	1	0	0	0	0	0	0	1	1	1	1	1	2	0
0	0	0	0	0	0	0	1	2	0	1	1	1	1	1	1	1	1	0	0	2	0	0	1	0	0	0	1	0	1	1	0	1	0	0	0	2	0	1	1	0	0	1	1	0	2	1	1	1	0
0	1	0	2	1	0	0	0	2	0	0	0	1	0	0	1	1	1	0	0	0	0	0	1	0	0	0	1	0	1	1	0	0	0	0	0	1	1	0	0	0	0	1	1	0	1	0	1	1	0
1	0	0	0	0	1	0	1	1	0	0	0	0	0	1	0	0	0	0	0	1	0	1	0	0	0	0	0	0	2	0	1	0	0	0	1	1	0	0	1	0	0	2	1	0	1	0	1	1	1
0	0	1	1	0	1	0	0	2	0	1	0	1	1	0	0	0	0	0	0	0	0	0	0	1	0	0	0	0	0	1	1	0	0	0	2	1	0	0	1	0	0	0	1	0	0	0	2	0	1
0	0	0	0	0	0	0	0	1	0	0	1	0	2	0	1	0	0	0	0	0	1	1	1	0	0	1	2	0	1	1	1	0	0	1	1	0	0	0	1	0	0	0	1	1	0	1	1	0	0
0	1	0	0	1	1	0	0	2	0	1	0	1	1	0	1	0	0	0	0	0	1	0	0	0	1	0	0	0	0	1	1	0	0	0	1	0	0	0	0	0	0	0	1	0	0	1	1	1	0
0	0	0	1	1	0	0	1	1	1	1	0	0	1	0	0	0	1	0	0	0	0	1	0	0	0	0	0	0	1	0	1	0	0	0	1	1	0	0	0	0	0	0	0	0	2	1	2	2	0
0	0	0	1	1	1	1	1	1	0	0	0	0	0	0	0	0	1	0	0	1	0	0	0	0	0	0	0	0	2	0	1	0	0	0	1	1	0	1	1	0	0	0	0	0	0	0	2	0	1
0	1	0	1	1	1	0	0	0	0	0	1	0	1	0	0	1	1	0	0	1	0	0	0	0	1	0	1	0	0	0	1	0	0	0	2	2	0	0	0	0	0	1	0	0	0	1	1	1	0
0	2	0	1	0	0	0	0	2	0	0	0	0	0	1	0	1	1	0	0	2	2	0	0	0	0	1	1	0	0	0	1	1	0	1	1	1	0	0	0	0	0	0	2	0	1	0	1	1	1
1	0	0	0	0	0	2	1	2	0	0	0	0	0	0	0	2	1	0	1	1	1	1	0	0	0	0	1	0	2	1	1	1	0	2	0	1	0	0	0	1	0	0	2	0	1	1	1	0	0
0	2	0	0	1	0	0	1	0	0	1	1	0	1	0	0	0	1	0	0	0	1	0	0	0	0	0	1	0	0	0	2	0	0	0	2	1	0	0	0	0	0	0	1	0	0	0	1	2	0
0	1	1	1	0	2	0	2	1	0	0	0	0	2	0	1	1	1	0	0	0	1	0	0	0	1	0	1	0	0	2	1	0	0	1	1	1	0	0	0	0	0	0	2	1	2	0	1	1	0
1	0	0	1	0	1	0	1	0	1	0	0	0	1	0	0	0	1	0	1	2	0	1	0	0	1	0	0	0	1	2	2	0	0	1	0	2	0	0	0	0	0	0	0	1	1	1	0	2	0
1	0	0	0	1	1	0	1	1	0	2	1	1	2	1	0	0	0	0	0	0	1	0	0	0	1	0	0	1	0	0	0	1	0	1	2	0	1	0	0	0	0	0	0	1	2	0	1	2	0
1	1	1	1	0	1	0	0	1	0	0	0	0	2	0	0	1	0	0	0	0	1	0	0	0	1	1	1	0	0	0	2	0	0	0	1	2	0	0	0	0	0	0	2	0	1	0	1	0	0
0	1	0	2	0	0	0	1	1	0	0	0	0	1	0	0	0	0	0	0	0	1	0	0	1	1	0	0	0	2	1	1	0	0	0	2	2	0	0	0	0	0	0	2	1	0	0	1	1	0
0	1	0	0	1	0	0	1	1	0	0	0	1	1	1	1	1	2	0	0	0	1	0	0	0	0	0	1	0	0	0	0	0	0	0	0	1	0	0	1	0	0	0	0	0	2	0	0	1	0
1	1	0	1	1	0	0	1	1	0	1	0	0	1	0	0	0	0	0	0	0	0	1	0	0	1	0	0	0	0	1	0	0	0	0	1	0	0	0	1	0	0	0	0	0	1	1	0	1	0
0	1	0	1	0	0	0	1	2	0	1	0	0	0	1	0	1	0	0	0	2	2	0	0	0	0	0	0	0	1	0	2	0	0	1	1	1	0	0	2	0	0	0	1	1	2	1	1	2	0
1	0	0	1	0	0	0	2	1	0	0	0	0	0	0	0	1	2	0	0	0	0	1	0	0	1	1	0	0	1	0	2	0	0	0	1	0	1	1	1	0	0	0	0	0	2	1	2	0	1
1	1	0	0	1	1	0	1	1	1	1	0	0	1	0	0	0	1	0	0	0	0	0	0	0	1	0	0	0	1	0	1	0	0	0	1	1	0	1	0	0	0	0	1	0	0	0	1	1	0
2	0	0	1	0	0	0	1	0	0	0	0	1	0	0	0	0	1	0	1	1	1	1	0	0	0	0	0	0	1	0	1	0	0	0	1	2	0	0	2	0	0	0	1	0	1	0	2	1	0
1	2	0	0	1	2	0	1	2	0	1	0	0	1	1	1	0	1	0	0	1	0	0	0	0	0	0	0	0	0	0	1	0	0	0	1	2	1	0	0	0	0	0	1	1	1	0	2	1	0
1	1	0	1	0	1	0	1	0	0	0	0	0	0	0	1	1	0	1	0	0	1	1	0	1	1	0	0	0	0	0	2	1	0	0	1	2	1	0	1	0	0	0	1	1	1	0	1	0	1
0	0	0	1	0	1	0	2	1	0	0	1	1	0	0	0	2	0	0	0	1	1	1	0	0	0	0	0	0	0	1	0	0	0	0	2	0	0	0	0	0	0	0	1	0	1	2	2	2	0
0	1	0	1	0	1	0	0	2	0	1	1	1	1	0	2	1	1	0	1	0	2	0	0	0	0	0	1	0	1	0	1	0	0	1	0	0	1	0	1	0	0	1	2	0	2	0	1	1	2
0	0	1	0	1	0	0	0	0	0	0	0	0	0	1	0	0	1	0	0	1	0	1	0	0	0	0	1	0	1	0	2	1	0	1	1	1	1	1	1	0	0	1	0	1	0	1	0	0	0
2	1	0	0	0	0	0	1	0	0	0	0	0	0	0	0	2	0	0	0	0	2	0	0	0	0	1	0	0	0	1	2	0	0	0	1	1	1	0	1	0	0	0	1	0	1	0	2	0	0
0	0	0	0	0	0	1	0	0	0	1	0	0	1	0	0	0	0	0	0	1	0	1	0	0	1	0	2	0	1	1	2	0	1	0	1	1	0	1	1	0	0	0	0	0	0	1	0	1	0
0	1	0	0	0	1	0	0	1	1	0	0	1	0	0	0	1	2	0	0	0	1	0	0	0	0	0	0	0	0	1	2	0	0	1	0	0	0	0	1	0	0	0	2	0	2	0	1	2	0
0	1	0	1	0	0	0	0	0	0	1	0	0	1	0	0	0	0	0	0	0	1	0	0	0	2	0	0	0	0	0	0	1	0	0	1	0	0	1	0	0	0	0	2	0	1	0	2	2	0
0	1	0	0	0	1	0	2	0	0	0	0	0	1	0	0	0	2	0	0	0	2	0	0	0	0	0	0	0	1	1	2	0	0	0	0	0	0	0	1	0	0	0	0	0	1	0	0	1	0
0	1	0	2	0	0	0	2	2	0	1	2	0	1	0	1	1	1	0	0	2	1	1	0	0	0	0	0	1	0	1	0	0	0	0	2	1	1	0	0	0	0	1	1	1	1	1	1	1	1
1	0	0	1	0	1	0	1	0	0	1	0	2	1	0	1	0	0	0	0	1	1	1	0	0	0	0	0	0	1	0	0	0	0	0	1	1	0	1	1	0	0	0	1	0	1	1	0	1	0
0	1	1	0	0	0	0	1	2	1	1	0	0	0	0	0	0	1	0	0	2	0	1	0	0	1	0	0	0	0	0	0	1	0	0	2	0	0	0	0	0	0	0	0	0	1	1	1	1	1
0	0	0	0	1	1	0	1	0	0	1	0	0	0	1	0	0	0	0	0	1	1	2	0	0	0	0	0	0	0	1	2	0	0	0	0	1	0	0	0	0	0	0	1	0	1	0	0	1	0
1	1	0	1	1	0	0	2	2	0	0	1	0	0	1	0	1	0	0	0	0	1	0	0	0	2	0	0	0	1	1	1	0	0	1	0	0	1	1	0	0	0	0	1	0	1	0	2	1	0
0	1	1	0	1	1	0	1	0	0	1	1	1	0	0	1	1	1	1	0	0	0	2	0	0	0	0	0	0	1	1	2	0	0	0	0	1	0	0	0	0	0	0	1	0	2	2	1	1	0
0	0	1	1	1	1	0	2	1	0	0	0	1	0	1	1	0	1	0	0	0	1	1	0	0	0	1	1	0	1	0	1	0	0	1	0	2	0	0	1	0	0	0	1	0	0	0	2	0	0
0	1	1	1	0	1	0	0	1	0	1	0	0	0	0	0	0	0	0	0	1	0	1	0	0	1	1	0	0	1	1	1	0	0	0	1	1	0	0	1	0	0	0	1	0	1	2	0	0	0
0	1	0	0	0	1	1	1	0	0	0	0	0	1	0	0	0	2	0	0	0	2	0	0	0	0	1	0	0	1	0	1	0	0	1	0	2	0	0	0	1	0	0	1	0	1	1	1	1	0
2	0	2	1	0	1	0	0	1	0	0	1	0	1	0	0	1	1	0	0	0	1	0	0	0	0	0	0	0	0	1	1	0	0	2	2	0	1	0	0	0	0	0	1	0	0	1	2	0	0
0	2	0	0	0	1	0	1	1	0	1	1	2	0	0	0	0	0	0	0	0	2	0	0	0	0	0	1	0	1	1	1	0	0	0	1	2	0	0	1	0	0	0	0	0	2	1	1	0	0
1	0	0	1	1	1	0	1	1	0	0	0	0	2	0	0	1	0	0	0	0	2	2	0	1	0	0	0	0	0	1	1	0	0	0	2	0	0	0	1	1	0	0	2	0	0	0	1	2	0
1	1	0	1	0	0	0	0	1	0	2	0	0	0	1	0	1	0	0	0	0	1	0	1	0	0	0	1	1	0	0	2	0	0	0	0	1	0	0	0	0	0	0	2	0	0	0	1	0	0
1	0	1	1	2	0	0	0	2	0	0	2	0	0	1	0	0	0	0	0	1	1	1	0	0	1	0	0	0	2	1	1	0	0	0	1	0	0	0	0	0	1	0	1	0	1	0	1	0	0
0	0	0	0	0	1	0	1	1	0	0	1	1	0	0	1	1	0	0	1	1	1	0	0	0	0	0	1	0	0	1	0	0	0	0	0	1	0	0	0	0	0	0	0	0	1	1	1	0	0
0	1	0	2	1	2	0	2	1	1	1	2	0	1	0	0	2	0	1	0	2	0	0	0	0	1	0	1	0	1	1	1	0	0	0	2	1	0	0	0	0	0	0	0	0	0	0	1	2	0
0	0	0	0	0	0	0	1	1	1	0	0	0	1	0	1	0	0	0	0	0	1	1	0	1	0	0	0	0	0	0	1	1	0	0	0	1	0	2	0	0	0	0	1	0	2	0	2	1	0
0	0	0	2	0	1	2	1	0	0	1	0	0	0	0	0	0	1	0	0	0	1	0	0	0	0	0	0	0	0	1	0	0	0	1	0	1	0	0	0	0	0	0	0	1	1	1	1	2	0
1	1	0	0	1	1	0	1	0	0	1	0	0	1	0	0	0	1	0	0	0	1	1	0	0	0	0	0	0	0	1	1	0	0	1	1	0	0	0	0	0	0	0	1	1	0	1	0	0	0
1	1	0	0	1	0	0	0	0	0	2	1	0	0	0	0	1	1	0	1	0	0	0	0	0	0	0	0	0	1	0	0	0	0	0	2	1	0	0	0	0	0	0	2	0	0	1	1	0	0
1	1	0	1	0	1	0	1	1	0	0	1	1	0	1	1	0	1	0	1	0	0	0	0	0	2	0	1	0	0	0	0	0	0	0	1	1	0	1	0	0	0	0	1	0	0	0	1	2	0
1	2	1	0	1	1	0	1	2	0	0	1	0	1	0	0	0	0	1	0	0	1	0	0	0	1	0	1	0	0	0	0	0	0	0	1	1	1	1	1	0	0	0	2	1	1	0	1	1	0
0	1	0	2	0	1	0	1	1	0	0	0	0	0	1	0	1	0	0	0	0	0	0	0	0	1	0	0	0	0	0	0	0	0	0	1	1	1	0	0	0	0	0	2	1	1	1	1	1	0
0	0	0	1	0	1	0	1	0	0	2	0	0	0	0	0	1	1	0	0	0	1	1	0	0	0	1	0	0	1	1	0	0	0	0	0	1	0	0	0	0	0	1	2	0	1	0	1	1	0
0	1	0	1	0	0	1	0	2	0	0	0	1	0	0	0	0	0	0	0	1	0	1	0	0	0	1	0	0	1	0	1	1	0	1	1	0	1	0	1	0	0	0	0	0	0	0	1	0	0
0	1	0	0	1	1	1	2	1	0	1	0	0	1	0	0	2	1	0	0	0	1	0	0	0	1	0	1	0	2	1	1	1	0	0	0	1	0	0	0	0	0	0	2	0	0	0	1	1	0
1	0	0	1	1	0	0	0	0	0	1	1	2	0	1	0	1	0	0	0	2	1	1	0	0	0	1	0	0	0	0	0	0	0	0	1	1	0	0	1	0	0	0	2	0	0	0	1	0	0
0	1	0	0	0	0	0	0	0	1	1	1	0	0	1	0	1	1	0	0	1	1	0	0	1	0	1	0	0	2	1	0	1	0	1	0	0	0	0	1	1	0	0	0	0	0	0	1	1	1
1	0	0	1	1	0	0	0	0	1	1	0	1	1	0	1	0	0	0	0	1	1	2	0	0	0	0	0	0	1	1	2	0	1	0	2	1	0	0	1	0	0	0	1	0	0	0	1	2	1
1	2	0	1	0	0	0	2	1	1	0	1	1	1	0	0	0	0	0	0	1	0	1	0	0	0	0	0	0	1	1	1	1	0	0	0	0	2	0	0	0	0	1	0	0	1	2	0	0	0
1	1	0	1	0	1	0	1	0	0	1	0	0	0	0	0	0	1	0	0	0	1	0	0	0	2	0	0	0	2	1	1	1	0	0	1	0	0	1	0	0	0	0	1	0	1	0	0	1	0
0	1	1	0	0	0	0	1	0	2	0	1	0	0	1	0	0	1	0	0	1	0	1	0	1	0	1	1	0	1	0	1	0	0	0	1	0	0	0	0	0	0	0	0	0	1	0	2	1	0
2	0	0	0	0	2	0	2	2	1	1	0	0	1	0	1	1	0	0	0	0	2	0	0	0	0	0	1	0	1	1	0	0	0	1	1	1	0	0	0	0	0	0	2	0	0	2	1	1	0
1	0	1	1	0	1	0	0	1	0	1	0	1	0	1	0	0	0	0	0	1	1	1	0	0	1	0	0	0	1	1	1	0	0	1	1	0	0	0	0	0	0	0	0	0	0	0	0	0	0
0	1	1	1	0	2	0	0	1	0	1	1	0	2	1	1	0	2	0	0	0	1	1	0	0	1	1	0	0	0	1	1	0	0	0	0	1	1	0	1	0	0	0	1	0	1	0	0	1	0
0	1	0	0	0	0	0	2	1	0	0	1	1	0	0	0	0	0	1	0	0	1	1	0	0	0	0	1	0	0	0	0	0	0	0	0	1	0	0	0	0	0	0	2	0	1	0	0	1	0
2	1	0	1	0	1	0	0	1	0	1	1	0	0	1	1	1	0	0	0	0	0	0	0	0	0	0	1	0	2	0	0	0	0	1	0	1	0	0	0	0	0	1	0	0	1	0	1	2	0
0	0	0	1	0	1	0	1	2	0	1	0	1	1	1	1	0	0	0	0	1	1	1	0	0	0	0	0	0	0	1	1	1	0	1	1	2	0	0	0	0	0	0	2	0	1	0	1	0	0
1	0	0	1	0	1	0	0	0	0	0	1	1	0	1	0	0	0	0	0	1	0	0	0	0	1	0	0	0	1	2	1	0	0	0	1	0	0	0	0	0	0	0	1	0	2	0	1	1	0
1	1	1	2	0	0	0	0	2	0	2	0	1	0	1	0	1	0	0	0	1	0	0	0	0	0	0	0	0	1	2	1	0	0	0	2	2	1	0	0	0	0	0	1	1	1	0	2	1	0
1	2	0	2	0	1	0	1	1	1	2	1	0	0	0	0	1	0	1	0	1	0	0	0	1	1	0	0	0	1	0	1	1	1	1	2	1	0	1	0	1	0	0	2	0	2	0	1	1	1
0	0	0	1	0	1	0	0	2	0	1	1	1	0	1	0	1	1	0	1	0	2	1	0	0	1	0	0	0	0	2	1	0	0	0	0	2	1	0	0	0	0	0	0	0	1	1	1	1	0
1	1	0	1	0	0	1	0	0	0	0	0	0	2	1	0	0	1	1	0	1	1	0	0	0	0	0	0	0	1	0	0	0	0	1	1	1	0	1	1	0	0	0	1	0	1	0	0	1	0
0	0	0	1	0	2	0	0	1	0	2	1	1	0	0	0	0	1	0	0	1	1	2	0	0	1	1	1	0	0	0	0	0	0	0	1	0	1	1	1	0	0	0	0	0	1	2	1	0	0
1	2	1	1	0	0	1	0	0	0	0	1	1	0	0	1	0	0	2	0	1	2	0	0	0	0	0	0	0	2	0	0	0	0	1	2	1	0	0	2	0	0	0	1	0	1	0	0	1	0
0	0	0	1	1	0	0	2	1	0	0	1	1	0	0	1	0	0	0	0	0	1	1	0	0	0	1	0	0	0	0	1	0	0	0	0	1	0	0	0	0	0	0	2	0	2	0	1	0	0
0	1	1	1	0	0	0	1	1	0	0	0	1	1	0	0	0	1	0	0	1	1	0	0	0	0	0	0	0	1	1	1	0	0	1	2	1	0	1	1	0	0	0	1	0	1	0	1	1	0
1	0	0	1	0	1	0	1	2	1	0	1	1	0	0	0	1	0	0	1	0	0	0	0	0	1	1	0	0	0	0	0	0	0	0	2	1	0	0	0	0	0	0	0	0	1	0	0	2	0
0	0	0	0	0	1	0	2	0	1	1	0	0	2	1	0	0	2	0	0	1	2	0	0	0	0	0	0	0	0	1	1	0	0	0	2	1	1	0	0	0	0	0	2	1	0	1	1	2	0
1	0	1	0	0	1	1	0	0	0	1	1	0	0	0	2	1	0	0	0	1	1	0	0	0	0	0	1	0	1	0	0	0	1	0	0	2	0	0	0	0	0	0	0	0	0	0	0	0	0
1	0	0	1	0	0	0	2	2	0	0	0	0	0	0	0	1	1	0	0	0	1	1	0	0	0	1	0	0	1	0	1	0	0	0	1	0	0	0	2	0	0	1	0	0	1	0	1	0	0
0	1	0	1	0	1	1	1	1	0	2	0	0	0	0	0	2	0	0	0	1	2	1	1	0	1	0	0	0	0	0	1	0	0	1	0	0	1	0	1	0	0	1	2	0	1	0	0	2	1
1	0	0	1	0	0	0	1	1	0	0	0	1	0	0	0	0	1	0	0	0	1	0	0	0	0	0	0	0	0	0	2	0	0	0	1	1	1	0	1	0	0	0	0	0	1	0	1	0	1
0	0	0	1	0	0	2	1	0	0	0	1	0	1	1	1	0	0	0	0	1	1	2	0	0	0	0	0	0	1	0	0	0	0	0	1	1	0	0	0	0	0	0	1	0	1	0	1	1	0
1	0	1	0	0	1	1	0	1	0	1	2	0	0	0	0	0	1	0	0	1	1	0	0	0	0	0	0	0	1	1	1	0	1	0	2	1	0	0	1	0	0	0	2	0	1	0	0	2	0
0	1	1	0	0	2	0	1	1	0	0	1	2	1	1	0	0	1	0	0	0	0	1	0	0	0	0	0	0	0	2	1	0	0	0	1	1	0	0	0	0	0	0	2	1	1	1	2	0	1
0	2	0	0	0	1	0	2	1	0	0	0	0	1	0	0	0	1	0	0	1	0	1	0	0	0	0	1	0	0	2	0	1	0	0	2	0	1	1	1	0	0	0	2	0	1	0	1	0	0
1	0	0	0	0	1	0	1	1	0	0	1	1	2	1	0	0	1	0	0	0	0	0	0	0	0	1	0	0	1	0	2	0	0	1	0	0	0	0	0	0	0	0	1	1	1	0	1	1	0
1	0	0	2	1	1	0	1	1	1	0	0	0	1	0	1	0	0	0	1	0	0	0	0	0	0	0	0	0	1	0	1	0	1	1	1	2	0	0	0	1	0	0	1	0	1	1	1	1	1
0	0	0	0	0	0	1	0	0	0	1	1	0	1	0	0	1	1	0	0	0	1	0	0	0	0	0	0	0	0	1	0	0	0	1	1	1	0	0	0	0	0	1	1	0	2	1	0	1	0
1	1	1	2	1	0	0	1	1	1	0	0	0	2	0	0	0	0	0	0	0	2	0	0	0	1	0	0	0	0	0	1	0	0	0	1	1	0	0	0	0	0	0	1	0	0	0	1	0	0
0	0	0	1	0	0	0	1	1	0	0	0	2	1	0	0	0	0	1	0	0	1	0	0	0	0	1	1	0	1	0	2	1	0	1	0	1	0	0	1	0	0	0	2	0	1	0	1	0	0
1	1	0	1	0	1	1	0	0	0	0	0	2	0	0	1	0	0	0	0	1	2	0	0	0	0	0	0	0	0	0	1	0	0	0	2	2	0	0	1	0	0	1	2	0	1	0	1	1	0
0	0	1	1	0	0	0	2	1	0	0	1	0	0	0	1	1	1	0	0	0	2	1	0	0	1	0	0	0	0	0	1	0	0	0	0	1	0	0	0	0	0	0	1	0	2	0	0	1	2
1	0	0	1	1	1	0	2	2	1	1	0	0	0	0	0	0	1	0	0	1	2	0	0	0	1	0	2	0	0	1	1	1	0	0	0	0	0	0	1	0	0	1	2	0	0	1	1	2	0
2	0	0	1	0	0	0	2	1	0	0	1	0	0	0	1	0	1	0	0	1	1	0	0	0	1	0	0	0	0	0	1	0	0	0	0	1	0	0	0	0	0	0	1	0	2	0	1	0	0
2	1	0	0	0	2	0	0	1	0	1	0	0	2	2	0	0	0	0	0	1	1	1	0	0	0	0	0	0	1	0	2	0	0	0	1	0	1	0	0	0	0	0	2	0	0	1	1	0	0
1	0	0	1	0	0	0	2	0	0	0	0	1	0	0	0	1	0	0	1	1	1	1	0	0	0	2	0	0	0	0	0	0	0	0	0	0	0	0	0	0	0	0	2	0	1	1	1	2	0
0	0	0	1	0	0	0	1	0	0	1	0	0	0	0	1	0	2	0	0	0	0	0	0	0	0	0	0	0	0	0	2	0	0	0	2	0	0	0	0	0	0	0	1	0	2	1	1	1	0
1	1	0	1	0	1	0	0	1	0	0	1	0	1	0	0	1	1	0	0	0	0	0	0	0	2	0	0	0	0	0	0	0	0	0	1	1	0	0	0	0	0	0	1	1	1	0	1	1	0
0	0	0	1	0	0	1	1	1	0	0	0	0	2	0	1	0	0	1	0	0	2	0	1	0	0	0	0	0	0	0	0	1	0	0	1	0	0	0	1	0	0	0	2	0	1	1	0	0	0
0	2	0	1	0	1	0	1	0	0	1	0	0	0	2	1	0	0	0	0	1	0	0	0	0	0	1	0	0	2	1	2	1	0	0	0	1	0	0	0	0	0	0	2	1	0	1	2	0	0
1	0	0	1	0	0	0	2	1	0	0	0	2	1	1	1	0	0	1	0	1	0	1	0	0	0	0	0	0	1	0	2	0	0	0	1	1	0	0	2	0	0	0	0	0	2	1	1	1	1
1	0	0	1	0	0	0	1	0	0	1	1	1	0	0	1	1	1	0	0	2	1	2	0	0	0	0	0	0	1	0	0	0	1	0	2	1	0	0	0	0	0	0	2	1	1	1	2	1	0
1	1	0	0	0	1	0	1	0	0	1	0	1	0	0	2	1	0	0	0	0	1	0	0	0	0	0	2	0	0	0	0	0	0	1	1	2	0	0	1	0	0	0	1	0	1	0	2	0	1
2	0	1	0	0	1	0	2	0	0	0	0	0	1	0	0	0	0	0	0	1	0	0	0	0	1	0	0	0	1	1	1	1	0	1	1	1	1	0	0	0	0	0	0	0	1	0	1	1	1
0	1	0	1	0	1	0	0	0	0	0	1	1	1	1	0	0	0	0	0	1	1	1	0	0	1	1	1	0	1	0	1	1	0	0	0	1	1	0	1	0	0	1	1	0	0	1	2	1	0
0	0	0	0	0	0	0	0	2	0	0	1	0	0	0	0	1	0	0	0	0	1	0	0	0	0	0	0	1	1	1	0	0	0	1	0	1	0	0	0	0	0	0	2	1	2	0	2	0	0
0	1	0	1	0	2	0	1	0	0	0	0	1	0	0	1	1	0	0	0	0	1	1	1	0	0	2	0	0	0	0	0	0	0	0	1	2	0	0	0	0	0	0	1	0	0	0	1	0	1
0	0	0	1	1	1	0	2	0	0	1	0	1	0	0	0	0	1	0	0	1	1	0	0	0	0	1	1	0	0	1	0	0	0	1	0	1	0	0	1	0	0	1	0	0	1	0	0	1	1
0	0	0	1	0	0	0	0	1	0	2	0	0	1	0	0	0	1	0	1	0	0	0	0	0	0	0	0	0	0	2	1	0	0	0	0	1	0	0	0	0	0	1	1	0	2	0	2	2	0
0	0	0	0	0	0	0	1	2	0	2	1	0	0	1	0	1	1	0	0	0	2	0	0	0	0	0	0	0	1	1	0	0	0	1	0	0	1	0	1	0	0	1	1	0	1	0	0	0	0
2	1	0	2	0	1	1	2	0	0	1	0	1	1	2	0	0	0	0	0	0	1	1	0	0	1	0	1	0	0	0	1	0	0	0	1	1	0	0	0	0	0	1	2	0	2	1	1	1	0
0	2	0	2	0	0	0	1	1	0	1	0	0	0	0	0	0	0	0	0	0	0	1	0	0	0	0	0	0	1	1	1	0	0	1	0	0	0	1	1	0	0	0	1	0	0	1	1	1	0
1	1	0	0	0	0	0	1	1	0	1	1	0	1	0	0	1	0	0	0	0	2	0	1	0	1	1	0	0	1	0	0	0	0	2	2	2	0	0	2	0	0	0	0	0	0	0	2	2	0
1	0	0	1	1	0	0	1	2	0	0	1	1	0	0	0	2	1	0	0	2	1	1	0	0	0	1	0	0	0	0	1	0	0	0	1	2	0	0	0	0	0	0	1	0	1	1	2	1	0
1	1	0	0	1	0	0	1	1	0	1	0	0	0	1	0	1	0	0	0	0	1	1	0	1	0	1	1	0	1	0	1	0	0	0	1	1	0	0	0	0	0	1	0	0	0	1	0	2	0
1	1	1	1	0	0	0	2	0	0	2	0	1	1	1	0	2	0	0	0	0	1	0	0	0	1	0	1	0	0	0	1	0	1	0	1	0	0	1	0	0	0	0	1	0	0	0	2	1	0
1	0	0	0	1	0	0	0	1	0	0	0	1	2	0	0	1	0	0	0	0	1	0	0	0	0	1	0	0	0	0	1	0	0	0	1	0	0	0	0	0	0	1	1	1	0	0	1	2	0
0	0	0	0	1	1	0	1	0	0	2	0	0	0	0	0	0	1	0	0	1	1	0	0	0	0	0	0	0	1	2	1	0	0	0	1	0	0	0	0	0	0	0	2	0	1	0	2	0	0
2	1	0	1	0	1	0	2	1	0	1	0	2	0	0	0	1	0	0	0	0	1	0	0	0	0	1	0	1	1	2	1	0	0	1	1	1	0	0	0	0	0	0	1	0	1	1	1	0	0
0	1	1	1	1	0	1	0	1	0	0	0	1	1	0	0	0	2	0	1	0	1	1	0	0	0	2	1	0	0	0	2	1	1	0	2	0	0	1	1	0	0	0	1	0	1	0	1	1	0
1	1	0	1	0	1	0	2	0	0	1	0	0	1	0	1	1	0	1	0	0	1	0	0	0	0	0	0	0	0	0	1	0	0	0	1	1	0	0	0	0	0	0	2	0	0	1	2	0	1
0	0	0	1	0	1	1	1	2	0	1	1	1	0	0	0	0	0	0	0	0	1	0	0	0	0	0	1	0	0	0	0	0	0	0	1	1	1	0	0	0	0	0	1	0	2	2	1	0	1
1	1	1	1	1	1	0	1	1	1	1	0	0	0	0	0	0	1	0	0	0	0	1	0	0	0	0	1	0	1	1	1	0	0	0	0	1	0	0	0	0	0	0	2	0	2	0	1	1	0
0	0	0	1	0	0	0	1	0	0	0	1	1	0	0	1	0	0	0	1	1	1	0	0	0	0	0	1	0	1	0	1	0	0	1	2	0	0	0	0	0	0	0	1	0	1	0	2	1	0
1	0	0	2	1	0	0	1	1	1	0	0	0	1	0	1	1	0	0	0	1	1	0	1	0	1	0	0	0	0	1	0	0	0	1	0	1	0	0	1	0	0	0	0	0	0	2	1	0	0
0	0	0	2	0	1	1	0	1	0	1	0	0	1	0	0	0	0	0	1	0	2	2	0	0	1	0	0	0	0	0	0	0	0	0	2	1	1	0	1	0	0	0	2	1	0	1	2	2	0
0	2	0	1	1	0	1	1	1	0	0	1	0	1	0	1	0	0	0	0	1	1	0	0	0	0	1	1	0	0	0	1	0	0	1	0	1	0	1	0	0	0	1	1	0	1	0	1	1	0
0	0	0	1	1	1	0	0	1	0	1	1	0	0	1	0	1	0	0	0	0	2	1	0	0	0	2	1	0	0	0	1	0	0	0	1	2	1	1	0	0	0	0	2	0	0	0	0	1	0
0	1	0	1	1	1	0	1	2	0	0	1	0	1	0	0	1	0	1	0	0	0	0	0	0	0	0	0	0	1	1	0	0	0	0	1	0	1	0	0	0	0	0	2	0	1	0	0	1	1
0	0	0	1	0	0	0	0	1	0	0	1	1	0	1	0	0	1	0	0	0	1	0	0	0	1	0	0	0	2	0	1	0	0	1	1	1	2	0	1	0	0	1	1	1	2	0	2	2	1
0	1	0	2	0	0	0	0	1	1	1	1	0	0	0	0	0	1	0	0	0	0	0	0	0	0	0	0	0	1	0	2	0	0	0	0	1	0	0	0	0	0	0	0	0	0	1	1	0	0
0	0	0	1	0	1	0	0	1	0	0	0	0	0	1	0	0	2	0	0	1	0	1	0	0	1	0	0	0	0	1	1	0	0	0	2	1	0	0	0	0	0	1	0	1	2	1	2	2	0
0	0	0	1	0	1	0	0	2	0	0	1	1	1	0	0	1	1	0	0	1	1	0	0	0	0	0	0	0	2	1	0	0	0	0	1	1	0	0	0	0	0	0	1	0	1	0	1	1	1
1	1	0	1	1	0	0	0	1	0	1	0	1	0	0	0	1	0	0	0	2	1	0	0	0	0	2	0	0	0	1	2	0	0	0	1	2	0	0	0	0	0	1	2	0	0	0	2	2	0
1	1	0	2	0	1	0	1	2	1	2	1	1	0	0	1	0	1	0	0	0	2	0	0	0	0	0	1	0	0	1	0	0	0	0	0	0	0	0	0	0	0	0	1	1	1	0	1	0	0
1	0	1	0	1	1	0	0	1	0	0	1	0	0	0	0	0	0	0	1	0	0	0	0	0	1	1	0	0	0	1	0	1	0	0	1	1	0	0	0	0	0	0	1	1	1	1	1	2	1
1	0	0	0	1	0	0	1	2	0	1	2	1	1	0	1	0	1	1	0	0	1	1	0	0	1	0	0	0	0	0	1	0	0	0	1	2	1	0	0	0	0	0	2	0	0	0	1	0	0
0	0	0	0	0	1	0	1	1	0	0	1	0	1	0	0	1	1	0	0	1	0	0	0	0	0	0	2	0	2	0	2	0	0	1	0	1	0	0	2	0	0	0	2	0	1	0	2	0	1
0	0	0	1	0	1	0	1	1	0	0	2	1	1	0	0	1	0	0	0	0	0	1	0	1	1	0	1	0	0	0	2	0	0	0	0	0	0	0	1	0	0	0	0	0	0	0	1	1	0
1	0	0	0	1	1	0	0	1	1	0	0	0	0	0	0	2	0	0	0	1	0	0	0	0	0	0	0	0	1	2	0	1	0	2	0	2	0	0	0	1	0	0	1	0	1	0	2	2	1
0	1	1	2	1	0	0	1	1	1	1	0	1	1	0	0	0	2	0	0	0	1	1	0	0	0	0	0	0	2	1	1	0	0	1	1	1	1	0	1	0	0	0	2	0	0	1	1	1	0
2	0	0	2	0	0	0	1	0	0	2	1	0	0	0	1	0	0	0	1	1	2	0	0	0	1	0	0	0	1	1	2	0	0	0	0	0	1	0	0	0	0	1	0	0	2	0	2	1	0
1	0	0	0	0	1	0	0	1	0	2	0	0	0	2	0	1	0	0	0	0	0	2	0	0	1	1	0	0	0	0	1	0	0	0	2	1	0	0	0	0	0	0	0	0	0	0	1	1	0
0	1	0	0	0	1	0	2	0	1	1	1	0	1	0	1	0	1	0	0	1	0	0	0	0	1	1	0	0	1	0	1	0	0	1	0	1	0	0	0	0	0	0	1	1	0	0	0	1	0
0	1	1	1	1	1	0	1	1	0	1	0	1	1	0	0	0	0	0	0	0	1	0	0	0	0	0	0	0	1	0	1	1	0	0	1	1	1	0	0	0	0	0	0	0	1	1	0	1	0
0	0	0	0	0	1	1	1	1	0	0	0	1	0	0	1	0	1	0	0	1	1	0	0	0	0	0	0	0	1	1	0	0	0	0	1	1	1	0	0	0	0	0	0	0	1	0	1	1	1
1	1	0	1	0	0	0	1	1	0	0	0	0	0	1	0	0	0	0	0	2	0	0	0	0	0	0	1	1	1	0	1	0	0	1	1	1	1	0	0	1	0	0	1	0	0	0	0	0	0
1	0	0	1	1	0	0	0	1	0	1	1	0	0	1	0	1	0	0	0	0	1	1	0	0	0	1	0	1	0	1	0	0	0	0	1	1	0	1	1	0	0	1	1	1	2	0	1	1	0
1	1	0	1	0	0	0	1	0	0	1	1	0	1	0	0	0	0	0	0	0	0	0	0	0	0	0	0	0	1	0	0	0	0	0	1	0	0	0	0	0	0	0	1	0	1	0	0	2	0
0	0	0	0	1	1	0	0	0	0	0	0	1	0	0	0	2	2	0	0	2	0	1	0	0	1	0	0	0	0	1	0	0	0	0	0	1	0	0	1	0	0	0	1	0	0	2	2	2	0
1	0	1	2	0	1	0	0	0	0	1	0	1	1	0	0	1	0	0	0	2	0	0	0	0	2	0	0	0	0	0	1	0	0	0	0	0	1	0	0	0	0	0	1	0	0	1	0	2	1
0	1	1	1	1	2	0	2	1	0	0	0	0	0	0	1	1	0	0	0	0	2	1	0	0	0	0	0	0	0	0	1	0	0	1	0	2	1	0	2	0	0	0	1	1	1	1	1	1	1
1	1	0	0	1	0	1	1	0	0	1	1	1	1	0	0	0	1	0	0	0	1	0	0	1	1	1	1	0	2	1	1	1	0	0	2	1	0	0	0	0	0	0	2	0	1	1	0	2	0
0	0	0	2	1	1	0	1	2	0	0	0	0	0	0	0	1	1	0	0	0	1	0	0	0	1	0	0	0	1	0	2	0	0	0	0	2	0	0	2	0	0	1	0	0	1	1	1	0	0
0	2	1	0	1	0	0	2	1	0	0	0	0	0	0	0	0	1	0	0	0	0	0	0	0	0	0	1	0	0	2	1	0	0	0	1	1	0	0	1	0	0	1	0	1	2	1	1	2	1
0	0	0	0	0	0	1	0	1	1	0	1	1	0	0	1	0	0	0	0	0	0	1	0	0	0	1	2	0	1	0	0	0	0	0	1	0	1	0	0	0	0	1	1	0	1	0	0	1	0
0	0	0	2	1	0	0	2	0	0	0	1	0	0	0	0	0	1	0	0	0	2	0	0	0	0	0	0	0	1	0	0	1	1	0	1	1	1	0	0	0	0	0	1	0	1	1	0	2	1
0	0	0	0	1	1	0	0	1	0	1	0	0	1	1	0	1	1	0	0	0	1	0	0	1	0	1	0	0	1	1	0	0	0	1	1	0	0	0	0	0	0	0	2	0	1	0	1	1	0
1	0	0	2	0	0	0	0	0	0	1	0	0	0	1	0	1	0	0	0	1	1	0	0	0	0	0	0	0	1	1	1	0	0	0	2	1	1	0	1	0	0	0	2	0	1	1	1	1	2
0	2	0	1	1	1	1	1	0	0	0	1	1	0	0	1	1	0	0	0	0	1	0	0	0	1	0	0	0	1	1	0	0	0	0	1	1	0	0	0	0	0	1	2	0	1	1	1	1	0
0	0	1	1	1	0	0	0	1	0	2	0	2	0	0	2	0	0	0	0	2	1	1	0	0	0	0	0	0	1	2	0	0	0	1	0	1	1	0	1	0	0	0	1	0	1	1	1	1	0
0	0	1	2	0	0	0	0	1	0	1	0	0	0	0	0	1	2	1	0	1	2	1	0	0	0	1	0	1	0	1	0	0	0	0	0	1	0	1	1	0	0	0	0	0	2	1	0	1	0
1	1	0	1	0	0	0	2	1	0	2	0	0	0	0	0	0	0	0	1	1	0	1	0	0	0	0	0	0	1	0	1	0	0	0	2	1	1	0	1	0	0	0	0	1	1	1	0	0	0
0	1	0	1	0	0	0	2	1	0	1	0	1	1	2	0	1	1	0	0	1	0	0	0	0	0	0	0	0	1	0	1	1	0	1	0	1	0	0	2	0	0	0	1	0	0	0	0	2	0
0	0	0	1	0	1	1	2	1	0	1	1	1	0	0	0	0	0	0	1	0	2	0	0	0	0	0	0	0	1	0	0	0	1	0	1	1	0	0	1	0	0	0	2	0	2	1	0	1	1
1	1	0	2	0	0	0	0	0	0	2	0	2	0	0	1	1	2	0	1	0	0	0	0	0	0	0	0	0	0	0	1	0	0	0	2	1	0	0	1	0	0	0	1	1	1	0	1	1	0
0	0	0	1	0	0	1	1	1	0	0	0	0	2	1	0	0	0	0	0	0	0	1	0	0	1	0	1	0	1	0	1	0	0	0	2	2	0	0	0	1	0	0	1	0	0	1	1	0	0
0	0	1	1	1	0	1	1	1	0	1	0	1	0	0	0	1	0	0	1	0	2	0	0	0	0	0	1	0	0	1	0	0	0	0	1	1	0	0	0	0	0	0	1	1	1	0	1	1	0
0	1	0	1	0	1	0	0	2	0	1	0	0	2	0	1	1	0	0	0	1	0	1	0	0	1	0	0	0	0	0	0	0	0	1	1	0	0	1	2	0	0	0	2	0	1	1	1	1	0
0	0	1	0	1	1	0	1	1	0	0	1	0	0	0	0	2	1	0	0	1	1	0	0	0	1	0	0	0	0	1	1	0	0	0	2	1	0	1	2	0	0	0	0	0	0	1	1	0	0
0	1	0	0	1	0	0	1	1	0	2	0	0	0	1	0	0	1	0	1	0	1	1	0	0	0	0	0	0	1	1	2	0	0	1	0	0	0	0	1	0	0	0	0	0	2	0	0	0	0
0	1	1	1	0	0	1	1	1	0	1	0	0	1	0	0	1	1	0	0	1	0	0	0	0	0	0	0	0	0	0	0	0	0	0	1	1	1	0	1	0	0	0	1	0	0	0	1	1	0
1	2	0	0	1	1	1	0	2	0	1	1	0	0	1	1	0	1	0	0	1	1	0	0	0	0	0	1	0	0	0	2	0	0	0	1	0	0	0	1	0	0	0	2	0	1	0	1	2	0
1	0	0	1	1	0	0	2	2	0	0	0	0	1	0	0	1	0	0	0	1	1	1	0	0	0	0	0	0	1	1	0	0	0	0	1	1	1	0	1	0	0	1	1	0	1	1	1	0	1
0	0	0	2	1	0	0	2	0	1	1	1	2	1	1	0	0	0	0	0	0	0	1	0	1	0	0	0	1	0	0	1	0	0	0	1	0	0	0	1	0	0	0	1	0	0	1	1	0	1
0	0	0	1	1	1	0	0	1	0	0	1	1	0	0	0	0	1	0	0	0	1	0	0	0	1	1	0	0	0	0	0	1	0	0	0	0	0	0	0	0	0	0	2	0	0	0	1	0	0
1	0	0	0	1	0	0	2	1	0	1	0	1	0	0	1	0	1	1	0	1	0	0	0	0	0	0	0	0	0	0	1	0	0	0	0	2	0	1	0	0	0	0	0	0	0	0	0	2	0
0	1	0	2	0	1	0	1	1	0	2	0	0	1	0	1	0	0	0	0	0	2	0	0	0	0	1	0	0	1	1	1	0	0	1	2	0	1	0	1	0	0	0	0	0	0	0	1	0	0
0	0	0	1	0	0	0	0	1	0	0	0	1	0	1	1	1	1	0	1	0	2	0	0	0	2	1	0	0	0	1	1	0	0	0	2	1	0	1	0	1	0	0	1	0	2	0	1	1	0
1	1	0	0	1	1	0	0	1	0	0	0	0	0	1	1	0	0	0	0	0	0	0	0	0	0	0	1	0	0	0	1	0	0	0	2	1	0	0	0	0	0	0	1	0	1	0	0	1	0
0	1	0	1	1	0	0	0	1	1	0	0	1	2	0	0	0	0	0	0	0	1	0	0	0	1	0	1	0	0	0	1	0	0	1	1	0	0	0	1	0	0	0	1	0	2	0	1	1	0
0	0	0	2	2	0	0	2	1	0	0	0	0	1	0	0	1	0	0	1	2	1	0	0	0	2	0	0	0	0	0	1	0	0	0	2	1	0	0	0	0	0	0	2	0	1	0	1	1	0
0	1	0	0	0	1	0	1	1	0	1	1	0	1	2	2	1	0	0	0	0	0	0	0	0	0	0	1	0	0	0	1	0	0	0	0	1	0	0	0	0	0	0	1	1	0	1	0	1	0
1	0	0	0	1	0	1	2	2	0	1	0	0	1	0	1	0	2	0	0	0	1	0	2	0	2	0	1	0	0	0	1	0	0	0	2	1	0	0	0	0	0	0	0	0	1	0	1	1	1
0	0	0	1	0	1	0	0	1	0	1	1	0	0	0	0	0	0	0	0	0	1	1	0	0	0	0	0	0	1	0	0	0	0	0	2	1	0	0	1	0	0	0	1	0	2	0	0	1	0
0	0	0	0	0	1	0	0	1	1	0	0	0	0	0	0	0	0	0	0	1	1	1	0	0	0	0	0	0	0	0	2	1	0	1	1	0	0	0	1	0	0	0	1	0	0	1	1	1	0
0	0	0	0	0	1	0	2	1	0	1	2	0	0	0	1	1	1	0	0	1	1	0	0	0	0	0	0	0	1	0	1	0	0	0	1	0	0	0	0	0	0	0	0	0	0	0	1	1	0
0	0	0	0	0	1	0	2	0	1	1	0	1	2	0	1	0	0	0	0	0	0	1	0	0	0	1	0	0	0	0	1	0	0	0	1	1	0	1	1	0	0	0	2	0	1	1	0	1	1
0	0	0	1	0	0	0	1	0	0	1	0	1	0	1	1	0	1	0	0	1	0	0	0	0	0	1	0	0	0	1	0	1	0	1	1	0	0	0	0	0	0	0	1	0	0	0	1	2	1
0	0	1	0	0	2	0	1	0	0	1	0	0	0	1	0	1	1	0	0	1	2	0	0	0	0	0	0	1	0	0	2	0	0	0	2	0	0	0	1	1	0	0	0	0	0	0	0	1	1
0	0	1	1	0	0	0	2	0	0	0	0	0	0	0	1	0	0	1	0	0	1	0	0	0	0	0	0	0	0	1	0	0	0	0	2	1	1	1	0	0	0	0	2	1	0	0	1	1	0
0	1	0	1	0	0	0	2	1	0	1	1	1	0	0	1	1	2	0	0	0	1	0	0	0	1	0	0	0	0	0	1	0	0	0	1	1	0	0	0	0	0	1	1	0	2	1	0	1	0
1	0	0	2	0	1	0	0	1	0	0	1	1	2	0	0	1	0	0	0	0	1	0	0	0	0	1	0	0	0	1	0	0	0	0	1	1	0	0	0	0	0	0	2	0	0	2	1	1	0
0	0	0	1	0	0	1	0	2	0	1	1	1	0	0	0	0	0	0	0	1	2	0	0	0	0	1	0	0	0	0	0	0	1	0	1	1	0	1	2	0	0	0	2	0	0	1	0	0	1
0	0	0	1	2	1	0	1	1	0	0	0	0	0	1	0	0	1	0	0	0	0	1	0	0	0	0	1	0	1	1	1	0	0	0	0	1	0	0	0	0	0	0	1	1	1	0	0	0	0
0	0	0	0	0	1	0	1	0	0	0	0	0	0	0	0	0	0	0	0	1	1	1	0	1	0	0	0	0	0	0	1	0	0	0	0	1	0	0	1	0	0	1	0	0	1	1	0	1	0
1	0	0	0	1	0	0	1	1	0	1	1	0	0	1	0	1	0	0	1	0	1	0	0	0	1	0	1	0	1	1	1	0	0	1	1	0	1	1	2	0	0	1	2	0	1	1	1	1	0
0	1	1	1	0	0	0	1	2	0	1	0	2	0	0	0	0	0	0	0	1	1	0	0	0	0	0	1	0	2	0	0	1	0	0	2	2	0	0	0	0	0	0	0	0	2	1	1	1	1
1	1	0	0	1	1	0	1	0	0	0	0	0	2	0	0	0	1	0	0	0	1	1	0	1	1	1	0	0	1	0	0	0	0	0	1	1	0	0	0	0	0	0	1	0	0	0	1	1	1
0	0	0	1	0	0	0	1	0	0	1	1	0	2	0	0	0	0	0	0	0	0	1	0	0	0	0	0	0	2	0	0	1	0	0	2	0	0	0	0	1	0	0	2	0	1	0	1	1	0
1	0	1	0	1	2	0	1	0	0	0	1	1	2	1	1	0	0	0	0	0	1	0	0	0	0	0	0	0	0	0	1	1	0	0	1	0	0	0	0	0	0	0	2	0	0	0	1	1	1
2	1	0	2	0	0	1	1	1	1	0	0	1	0	0	0	0	0	0	0	0	1	2	0	0	0	0	0	0	0	0	0	0	0	1	0	1	0	0	0	0	0	2	1	0	1	0	2	0	1
0	1	0	0	0	0	0	1	2	0	0	0	0	0	1	1	1	1	0	0	2	2	0	0	0	1	0	0	0	0	2	1	0	0	1	1	2	0	1	1	0	0	0	2	1	1	0	1	0	0
0	0	0	2	0	0	0	0	0	0	1	0	0	0	1	1	1	0	0	0	1	1	1	0	0	1	0	0	0	1	1	1	0	0	0	1	2	0	0	0	0	0	0	2	0	0	0	1	1	0
0	2	0	0	0	0	0	0	1	0	2	0	1	2	0	1	0	0	0	0	0	1	0	0	0	0	0	0	0	0	0	0	0	0	0	2	0	0	0	0	1	0	2	1	1	0	0	2	1	0
0	2	0	0	0	1	0	1	0	0	0	0	1	2	0	0	0	1	0	0	1	2	2	0	1	0	1	0	0	1	2	1	0	0	0	1	1	0	0	0	0	0	0	2	0	2	0	0	0	0
1	0	0	1	0	0	0	1	1	0	0	0	0	2	1	0	0	1	0	1	1	1	0	0	1	0	2	0	0	0	0	0	0	0	0	2	1	0	0	1	0	0	0	0	0	0	0	1	0	0
0	1	0	1	0	1	1	2	1	0	1	0	0	1	0	0	0	1	0	0	0	1	1	0	0	0	0	0	0	0	1	1	1	0	1	1	1	1	0	0	0	0	1	1	0	2	0	2	1	0
0	2	0	0	1	0	1	0	0	0	0	0	1	0	0	0	1	0	0	0	0	1	0	0	0	2	1	1	0	2	1	1	1	0	0	1	1	0	0	1	0	0	0	2	1	1	0	2	0	0
0	0	0	1	0	0	0	0	0	1	0	0	0	1	0	0	1	0	0	0	0	1	1	0	0	1	0	0	0	0	0	0	0	0	1	1	1	0	0	0	0	0	0	2	0	0	1	0	0	0
1	0	0	1	0	0	0	1	0	0	0	0	1	0	1	0	2	2	0	0	0	1	1	0	0	0	0	0	0	2	1	0	1	0	0	0	2	0	0	1	0	0	1	0	0	1	0	1	1	0
0	1	0	0	1	0	0	0	1	0	0	2	1	0	0	1	1	1	0	1	1	1	0	0	0	1	0	1	0	0	0	1	0	1	1	0	1	1	0	0	0	0	1	1	0	0	1	1	2	1
0	0	0	0	0	2	0	0	0	0	2	0	1	1	0	1	0	1	0	0	2	1	0	0	0	1	0	1	0	1	0	0	0	0	1	1	1	0	0	0	1	0	0	1	1	1	1	1	1	0
0	0	0	0	0	0	0	1	0	0	0	0	0	1	2	0	0	0	0	0	0	1	2	0	0	0	1	0	0	0	0	1	2	0	0	0	1	0	0	0	0	0	1	1	0	1	0	2	0	0
1	1	0	0	1	1	0	0	2	1	1	0	1	0	0	0	0	0	0	0	1	1	0	0	0	0	0	0	0	0	1	0	0	0	0	1	0	0	0	0	0	0	0	0	0	0	0	0	0	0
0	0	0	0	0	0	0	1	2	1	1	0	0	0	0	0	2	0	0	0	0	1	0	0	0	1	1	0	0	1	1	1	1	0	0	0	0	0	0	0	0	0	0	2	1	1	0	1	0	1
0	2	0	0	0	0	0	1	0	0	0	0	0	1	2	1	0	1	0	0	0	1	1	0	0	1	0	0	0	0	1	2	0	0	0	2	1	0	0	1	0	0	0	1	0	0	0	2	1	0
0	2	0	2	0	0	0	1	1	0	1	2	1	0	0	0	1	0	0	0	0	1	1	0	0	0	1	1	0	1	1	1	0	0	0	1	2	0	0	0	0	0	0	0	0	1	2	1	2	0
0	0	1	1	2	1	0	0	1	0	0	1	0	0	0	0	1	1	0	0	2	0	0	0	0	0	0	0	0	1	2	2	0	0	1	1	0	0	0	0	0	0	0	0	0	0	2	0	0	1
0	1	0	0	1	0	0	0	1	0	1	1	1	0	1	0	0	1	0	0	0	0	0	0	0	0	0	2	0	1	0	0	0	0	0	1	0	0	2	0	0	0	1	0	0	0	0	1	1	0
0	0	0	0	1	1	0	2	0	0	1	0	1	0	1	0	0	2	0	0	0	2	0	0	0	0	1	0	0	1	0	0	1	0	1	1	2	0	0	0	0	0	0	1	0	0	2	1	1	0
0	0	0	0	1	2	0	1	0	0	1	0	0	1	0	0	0	1	0	0	1	1	1	1	0	0	0	0	0	0	0	1	0	0	0	1	1	0	0	1	0	0	0	1	0	0	1	0	0	0
0	1	0	0	0	1	0	2	1	1	1	0	0	1	1	0	1	0	0	0	1	0	1	0	0	0	0	1	0	0	0	1	0	0	0	0	1	0	0	0	0	1	0	0	0	1	1	0	2	1
0	1	0	0	0	2	1	2	1	0	0	0	1	1	0	0	1	1	0	0	1	1	1	0	0	1	0	0	0	0	1	0	0	0	0	2	1	0	0	0	0	0	0	1	0	1	2	1	1	1
0	2	0	0	0	0	0	0	0	0	1	0	1	1	0	0	0	1	0	0	1	1	0	0	0	0	1	2	0	1	0	1	0	0	0	0	1	0	1	1	0	0	0	0	1	0	1	1	1	0
0	1	0	1	1	0	0	1	2	1	1	1	0	1	0	0	1	1	0	0	0	0	0	0	0	0	0	1	0	0	1	0	1	1	0	1	0	1	0	0	0	0	0	2	0	0	1	1	0	0
1	0	0	1	1	0	1	1	0	0	0	0	1	0	0	1	1	0	0	0	1	0	0	0	0	0	1	0	0	0	1	0	0	1	0	0	1	0	0	0	0	0	0	1	0	0	0	0	1	1
1	1	0	0	0	0	0	1	1	1	0	0	0	0	0	0	1	0	0	0	1	0	1	0	0	0	0	0	0	0	0	1	0	1	0	1	0	0	0	0	0	1	0	1	0	0	1	0	1	0
1	2	0	1	0	0	0	1	1	0	1	1	1	0	0	1	1	2	0	0	0	1	0	0	0	0	1	0	0	1	2	2	1	0	0	0	1	1	0	0	0	0	1	0	1	0	2	1	0	0
1	1	0	1	1	2	0	1	0	0	1	2	1	0	0	0	0	0	0	0	0	1	0	1	1	0	1	0	0	1	0	0	1	0	0	0	1	0	1	0	0	0	0	1	0	1	2	1	1	0
0	1	0	0	0	1	1	2	2	0	0	1	0	0	0	0	1	1	0	0	0	0	0	0	0	0	0	0	0	0	0	0	0	0	0	2	0	0	0	1	0	0	1	1	1	0	0	0	0	0
0	1	0	0	0	1	0	0	1	0	2	0	0	0	0	0	1	0	0	0	1	0	2	0	0	0	0	0	0	0	0	1	0	0	0	0	0	1	0	1	0	0	0	1	1	0	0	1	0	0
0	0	0	2	0	0	0	2	2	0	1	0	0	0	0	0	0	0	1	0	1	0	1	0	0	0	0	0	0	1	1	0	0	0	0	0	1	0	0	0	0	0	0	1	0	0	1	1	2	0
1	0	0	1	0	1	0	1	0	0	0	0	0	1	1	0	0	1	0	1	0	1	1	0	0	1	1	0	0	0	0	1	0	0	0	0	0	0	0	1	0	0	1	0	0	1	0	0	0	0
1	0	0	2	0	0	0	2	1	0	1	0	0	0	1	0	0	2	0	0	0	2	1	0	0	0	0	0	0	0	0	0	1	0	0	2	0	0	0	1	0	0	0	0	0	1	0	1	1	0
0	1	1	1	0	1	0	1	0	0	0	2	1	2	0	1	0	0	0	0	0	1	1	0	0	0	0	0	0	1	0	1	1	0	1	0	2	0	0	0	0	0	0	1	0	1	1	0	1	0
1	0	0	0	0	0	1	2	1	0	0	1	0	1	0	1	0	0	1	0	0	1	1	0	0	0	0	0	0	1	0	0	1	0	1	1	1	0	0	1	0	0	0	1	0	2	0	2	1	0
0	1	0	1	1	0	0	2	1	0	0	1	0	2	1	0	0	0	0	0	1	1	0	0	0	0	0	0	0	0	1	1	0	0	0	1	2	0	0	1	0	0	0	2	0	1	1	0	0	0
0	1	0	1	1	0	0	1	0	1	1	0	1	2	0	0	0	0	0	1	1	1	1	0	1	0	0	0	0	0	0	2	1	0	0	0	2	0	0	0	0	0	1	2	1	1	0	0	1	1
0	0	0	1	0	1	0	0	0	0	1	1	0	0	0	0	1	0	0	0	1	1	0	0	0	0	0	0	0	0	1	1	0	0	0	1	0	1	1	0	0	0	0	2	0	1	0	0	1	0
1	1	0	0	0	0	1	1	2	0	0	0	0	0	2	0	1	1	0	0	0	0	2	0	0	0	0	0	0	1	1	1	1	0	1	0	1	1	0	0	0	0	0	1	0	1	0	0	0	0
1	1	0	1	0	1	0	0	0	0	1	0	0	1	1	0	0	1	0	1	1	1	0	0	0	0	0	0	0	0	1	2	0	0	0	1	1	1	0	1	0	0	0	1	0	1	1	0	0	1
2	1	0	2	0	1	0	1	1	0	2	0	1	1	0	0	0	1	0	0	0	0	0	0	0	0	0	1	0	0	0	1	0	0	1	0	1	1	0	1	0	0	0	2	1	0	1	1	0	0
1	1	0	2	0	0	0	0	2	0	1	1	0	0	0	1	1	1	0	0	0	1	1	0	0	0	1	1	1	0	1	1	0	0	2	1	2	1	0	1	0	0	1	2	0	1	0	2	2	0
0	0	0	0	0	0	0	0	2	0	1	0	1	1	0	0	1	0	0	0	2	1	1	0	0	1	2	0	0	0	0	0	0	0	1	1	2	0	0	0	0	0	0	1	2	1	2	2	0	1
0	1	0	0	0	1	0	1	0	0	1	0	0	2	0	0	0	0	1	0	0	0	0	0	0	0	0	0	0	0	1	0	0	0	0	2	1	0	0	1	0	0	0	1	1	0	0	1	1	0
1	0	0	1	1	0	1	1	1	0	0	1	1	2	0	1	1	0	0	0	1	0	1	0	0	0	0	0	0	0	1	0	0	0	0	1	1	0	0	1	0	0	0	0	0	0	0	1	1	0
0	1	0	0	0	1	0	1	1	0	0	2	0	1	0	0	0	1	0	0	1	1	1	0	0	0	0	1	0	0	0	2	0	0	0	0	1	0	0	2	0	0	0	1	1	1	0	2	1	0
0	1	0	1	0	0	1	2	2	0	0	1	1	0	1	0	0	0	0	0	0	1	0	0	0	1	1	2	0	0	1	2	0	0	0	2	1	0	1	0	0	0	0	2	0	1	0	1	2	0
1	0	0	1	0	0	0	2	1	0	0	1	0	0	0	0	0	0	0	1	0	1	0	0	0	0	0	0	0	0	2	1	1	0	0	2	2	1	0	1	0	0	0	1	0	0	2	1	0	0
0	1	0	0	0	0	1	1	1	0	1	0	1	2	0	0	1	1	0	0	1	0	1	0	0	0	0	0	0	1	0	1	0	1	0	0	0	0	0	0	0	0	1	1	0	1	2	1	0	0
0	0	0	1	0	1	0	1	0	0	0	0	1	1	0	2	1	1	0	1	1	1	2	0	0	1	0	0	0	0	0	0	0	0	0	1	0	0	0	1	0	0	0	2	0	2	0	1	2	0
0	1	0	0	0	1	0	1	0	0	0	1	0	1	0	1	0	1	0	0	0	0	0	0	0	0	1	0	1	0	0	1	0	0	1	1	0	0	1	0	0	0	1	1	0	0	0	2	2	0
1	1	2	1	0	0	0	2	2	1	0	2	0	0	0	0	1	1	0	0	0	0	0	0	0	0	1	0	0	1	1	1	0	0	0	1	0	0	1	0	0	0	0	1	0	0	0	1	0	0
0	0	0	2	1	1	0	0	0	1	1	1	1	1	1	0	1	0	0	0	1	0	0	0	0	1	0	0	0	1	0	2	0	0	0	1	0	1	0	0	0	0	0	1	1	0	1	2	2	0
1	1	0	0	0	0	0	0	1	0	1	0	0	1	1	0	0	0	0	0	0	0	0	0	0	0	1	1	0	1	0	1	0	0	0	1	1	0	0	1	0	1	0	0	0	0	1	1	1	0
1	1	0	1	1	0	0	2	2	0	0	1	1	0	0	0	0	1	0	0	0	2	1	0	0	0	0	0	0	1	0	0	0	1	0	1	1	0	1	0	0	0	0	0	0	1	0	0	1	0
0	0	0	0	1	0	0	0	2	1	0	1	0	1	1	0	1	1	0	0	0	0	1	0	0	0	0	0	0	0	0	2	1	0	0	1	1	0	0	2	0	0	0	0	0	2	2	2	2	1
0	2	0	1	0	0	0	0	1	1	2	0	1	2	1	0	0	0	0	0	1	2	0	0	0	0	0	0	0	2	0	2	0	1	1	0	1	0	0	0	0	0	1	1	0	1	1	1	1	0
1	1	0	0	1	1	0	1	0	0	1	0	0	1	0	1	1	1	0	0	1	1	1	0	0	1	0	1	0	0	0	1	0	0	1	1	2	0	0	0	0	0	0	1	0	0	0	1	0	0
0	0	1	0	0	0	1	0	1	0	1	0	1	1	1	0	1	0	0	0	0	1	1	0	0	1	1	0	0	0	1	1	0	0	1	0	1	0	0	1	0	0	0	2	0	2	1	0	1	0
0	0	1	1	1	0	0	0	1	0	1	0	1	1	0	0	1	0	0	0	2	1	1	0	0	2	0	0	0	1	1	0	0	0	1	0	1	0	0	1	0	0	0	2	0	1	0	0	1	0
2	2	0	0	0	0	0	2	0	0	0	1	1	1	0	0	0	1	0	0	1	1	0	0	0	0	0	0	0	1	0	1	0	0	0	1	2	0	0	0	0	0	0	0	0	1	0	0	0	0
0	0	0	1	0	0	0	0	0	0	1	0	2	0	0	0	0	0	0	0	1	1	2	0	1	1	0	1	0	1	1	1	0	0	0	1	1	0	0	0	0	0	0	1	0	1	0	0	1	0
0	0	0	1	0	1	0	1	0	1	0	1	0	1	0	1	1	0	0	0	1	1	0	0	1	1	0	0	0	0	1	0	0	0	2	1	2	0	0	0	0	0	0	1	0	1	1	1	2	0
0	1	0	1	0	0	0	0	0	0	0	0	0	1	0	0	1	0	0	0	1	1	0	0	0	1	0	0	0	1	0	1	1	0	1	1	0	0	0	2	0	0	1	1	0	1	0	1	0	1
0	1	1	0	1	1	0	2	0	1	0	1	0	2	0	0	1	1	0	0	0	0	1	0	0	0	1	0	0	0	0	1	0	0	0	1	1	1	0	1	0	0	0	0	1	1	0	0	0	1
0	0	0	1	0	0	0	0	0	0	2	1	0	0	1	0	0	1	0	0	0	0	0	0	0	0	0	1	0	2	0	1	1	0	0	0	0	0	0	1	0	0	0	2	1	0	2	2	1	0
1	1	0	0	1	1	1	2	0	0	1	1	0	1	0	1	0	0	0	0	0	2	0	0	0	1	0	0	1	0	0	1	0	0	0	1	0	1	0	0	0	0	0	1	0	0	0	1	1	1
0	0	0	2	0	0	0	2	0	0	1	1	0	0	0	0	1	1	0	1	0	1	1	0	0	0	1	0	0	1	0	0	1	0	0	0	1	0	1	0	0	0	1	1	0	1	1	1	2	0
1	1	0	1	0	0	0	0	1	0	0	0	0	0	1	1	0	1	0	0	0	1	0	0	0	0	1	0	0	0	0	1	0	0	0	0	1	0	0	1	0	0	1	2	0	1	1	2	0	0
0	0	0	0	1	0	0	2	0	0	1	0	1	0	0	0	0	0	0	0	0	1	0	0	0	1	0	0	0	0	1	2	1	0	0	0	1	0	1	0	0	0	1	1	0	0	1	0	2	1
0	1	0	1	0	1	0	1	0	0	0	0	2	1	0	1	0	2	1	0	0	0	0	0	0	0	0	0	0	1	0	1	0	1	0	1	0	0	0	0	0	0	1	1	0	0	0	2	2	2
0	0	0	2	0	0	1	2	0	0	1	0	1	0	0	0	1	0	0	0	0	1	1	1	0	1	0	0	0	0	0	0	0	0	0	0	0	1	0	1	0	0	0	1	0	1	0	2	2	1
1	1	0	0	0	1	0	0	1	2	0	1	0	0	0	0	0	2	0	0	1	1	1	0	0	0	2	1	0	2	1	0	0	0	1	1	1	0	0	0	0	0	0	0	2	1	1	0	1	0
0	1	0	1	1	1	0	2	2	0	0	0	0	2	0	0	0	1	0	0	1	0	0	0	0	1	1	0	0	0	0	1	0	0	2	2	0	0	1	0	0	0	0	0	0	0	1	1	0	0
0	1	0	0	0	1	1	1	1	0	0	0	1	0	0	0	1	1	0	0	1	2	0	0	0	0	0	0	0	1	1	1	1	0	0	2	1	0	0	1	0	0	0	1	1	1	1	0	1	0
0	2	0	1	1	1	1	2	0	1	2	0	0	0	1	0	0	0	0	1	0	0	0	0	0	0	1	0	0	0	0	1	0	0	0	0	1	0	0	0	1	0	0	0	0	0	1	1	1	0
0	0	0	1	0	0	0	0	1	0	0	0	1	0	1	1	0	1	0	0	0	0	0	0	0	0	0	1	0	1	1	0	0	0	0	0	1	2	0	0	0	0	0	1	0	0	0	2	1	0
0	0	0	1	1	0	0	0	1	0	0	1	0	1	0	1	2	0	0	0	1	0	1	0	0	0	0	0	0	1	2	1	1	0	0	0	0	1	0	2	1	0	0	2	0	0	2	1	0	0
0	0	0	0	0	0	0	0	1	0	1	1	1	0	0	0	0	1	0	1	0	1	0	0	1	1	1	1	0	1	0	0	1	0	0	1	1	0	0	0	0	0	0	2	0	0	2	0	0	0
0	1	0	1	1	0	0	2	0	1	1	1	1	0	0	1	1	0	0	0	1	0	1	0	0	0	0	1	0	1	1	0	0	0	0	0	2	0	0	0	0	0	0	0	0	1	0	0	0	0
0	1	1	1	2	0	0	2	0	0	2	0	0	1	0	0	0	1	0	0	2	1	0	0	0	2	0	1	0	0	0	1	0	0	0	2	1	0	0	0	0	0	1	1	1	1	1	1	1	0
0	1	0	1	0	1	0	1	2	0	1	0	0	1	0	0	0	0	0	0	0	0	1	0	0	0	0	0	0	0	1	1	0	0	0	1	2	0	0	1	0	0	0	1	1	0	1	2	0	1
0	0	1	0	0	1	0	0	1	0	1	1	0	1	1	0	0	1	0	0	1	1	1	1	0	0	0	0	0	0	2	0	0	0	0	0	2	0	0	1	0	1	1	1	0	0	0	1	0	1
1	1	0	0	0	0	0	2	1	0	1	0	0	1	0	0	0	1	0	0	0	1	0	0	1	0	0	0	0	0	1	1	0	0	0	1	1	1	0	0	0	0	0	2	0	1	1	1	0	0
0	0	0	2	0	0	1	0	0	0	0	0	1	2	0	0	1	0	0	0	0	1	0	1	0	0	0	1	0	1	0	0	0	0	1	0	0	0	0	0	0	0	1	1	0	1	0	0	1	0
1	0	0	2	0	1	0	0	1	0	0	1	1	1	1	0	0	0	0	0	2	1	1	0	0	1	1	0	0	1	0	1	0	0	0	1	1	0	0	0	0	0	0	0	0	1	0	1	1	0
0	0	0	0	0	0	0	0	1	0	1	0	0	0	0	0	1	0	0	1	0	1	0	0	1	1	1	0	0	0	0	0	1	0	0	0	0	1	0	0	0	0	1	2	0	1	1	2	0	1
1	0	0	2	0	1	0	1	1	0	1	0	0	1	0	0	1	1	0	0	0	0	0	0	1	1	1	0	0	1	1	2	1	0	0	1	1	0	0	1	0	0	0	0	1	1	0	1	0	0
1	0	0	0	0	0	1	0	2	1	1	1	1	0	0	0	0	1	1	0	0	1	1	0	0	1	0	1	0	1	0	2	0	0	0	2	0	0	0	1	0	0	0	0	0	1	0	1	1	0
0	1	0	1	1	0	0	1	0	0	1	0	1	0	1	0	1	0	0	0	1	1	0	0	0	1	0	1	0	0	0	1	0	0	0	1	0	0	1	1	0	0	0	1	1	1	0	1	1	0
0	0	0	1	0	1	0	1	0	1	0	1	0	0	0	0	1	1	0	1	0	0	1	0	0	0	1	0	0	0	1	1	1	0	0	2	1	0	0	1	0	0	0	1	0	1	0	2	1	0
1	1	0	0	0	1	0	1	1	0	0	0	0	0	1	0	0	1	0	0	0	1	1	0	0	1	0	0	0	1	0	0	0	0	0	0	1	1	1	0	0	0	0	1	0	1	0	1	1	1
1	2	0	2	1	0	0	1	1	0	2	0	0	1	0	0	1	1	0	1	1	1	1	0	0	0	0	1	0	1	0	1	0	0	0	2	1	0	0	2	0	0	0	2	0	1	0	1	1	0
0	1	0	2	0	0	0	0	1	0	0	0	1	0	0	0	0	1	0	0	0	0	1	0	0	0	0	0	0	0	0	1	0	0	0	2	0	0	0	1	0	0	0	1	0	0	0	1	1	1
1	2	0	1	0	1	0	0	1	0	0	2	1	0	1	1	0	0	0	1	0	0	1	0	0	0	0	0	0	0	1	0	0	0	1	1	0	0	0	0	0	0	0	0	1	1	1	1	0	0
0	1	0	1	1	1	1	1	1	0	1	1	1	0	0	1	0	1	0	0	0	1	0	0	0	0	0	0	0	0	2	1	0	0	0	1	1	0	0	1	0	0	0	2	0	1	0	1	0	0
2	0	0	0	0	1	0	0	1	0	1	0	2	0	1	0	1	1	0	0	1	0	1	0	0	0	0	0	0	1	1	0	1	0	0	1	1	0	0	0	0	0	1	0	0	0	1	2	1	0
0	1	0	1	0	0	1	1	2	0	0	2	2	1	0	0	1	0	0	0	1	0	0	0	0	0	0	1	0	2	0	0	0	0	0	0	2	0	0	1	0	0	0	1	0	0	0	1	1	1
1	0	0	2	0	1	0	0	1	0	0	0	1	1	0	0	1	1	0	0	1	0	0	0	0	0	0	0	0	1	0	1	0	0	1	0	0	2	0	0	0	0	1	0	1	1	1	2	1	0
0	0	0	1	0	0	0	1	2	0	0	0	0	0	0	0	0	1	0	0	1	0	1	0	0	0	0	0	0	0	1	1	0	0	0	2	1	1	0	0	0	0	0	0	0	1	0	2	2	0
0	1	0	1	0	2	0	0	2	0	1	0	0	0	0	1	1	0	0	1	0	0	1	0	0	0	0	0	0	1	0	0	0	1	0	1	2	1	1	0	0	0	0	2	0	1	0	1	0	0
1	1	0	0	0	0	0	2	0	0	0	2	2	0	0	2	0	1	1	0	0	0	0	1	0	0	0	0	0	0	1	0	0	0	0	1	2	0	0	0	0	0	0	1	1	1	0	0	1	0
1	0	1	1	1	1	0	0	0	0	0	0	0	0	0	0	2	1	0	0	0	2	0	0	0	2	0	0	0	1	1	2	0	0	0	1	1	1	0	0	1	0	0	1	1	2	0	2	0	0
2	1	0	0	0	0	0	2	1	1	0	0	2	0	0	0	0	1	0	0	0	1	0	0	0	0	0	1	0	0	0	1	0	0	0	1	0	0	0	0	0	0	1	0	0	0	0	0	1	0
1	1	0	0	0	0	0	2	2	0	0	0	1	2	1	1	0	1	0	0	0	0	0	0	0	1	1	0	0	1	0	2	1	0	0	2	2	1	0	1	0	0	0	1	1	2	0	2	0	0
1	1	0	0	1	0	0	2	1	0	2	0	1	1	0	2	0	0	0	0	1	1	0	0	0	0	1	0	0	1	1	0	0	0	0	0	0	0	0	0	0	0	0	0	0	2	0	0	1	0
0	0	0	1	0	0	1	0	1	0	0	0	1	0	1	0	1	2	0	0	1	1	0	0	0	0	0	0	0	0	1	2	0	0	0	1	2	1	0	0	0	0	1	1	0	1	0	1	0	0
1	0	0	2	1	1	0	0	0	0	2	0	1	0	0	1	0	0	0	0	1	0	0	0	0	0	0	0	0	0	1	0	0	0	0	1	2	0	0	1	0	0	0	2	0	1	1	1	2	0
1	2	0	1	0	1	0	1	1	0	0	0	0	0	0	0	1	0	0	0	1	1	0	0	1	1	1	1	0	0	1	1	0	0	0	1	0	0	0	1	0	0	0	2	1	0	2	2	2	0
0	1	0	1	1	2	0	1	2	0	2	1	0	1	1	0	0	1	1	0	2	1	0	0	1	0	1	1	0	1	2	2	0	0	0	1	0	0	0	0	1	0	0	0	1	0	1	0	2	0
0	1	0	1	1	0	1	2	0	0	0	0	1	0	0	0	0	0	0	0	1	0	0	0	0	0	0	0	0	0	1	1	1	0	1	2	1	0	1	2	0	0	0	1	0	1	1	2	1	0
0	0	0	1	1	1	1	0	1	0	0	0	1	0	1	0	0	0	0	0	0	0	1	0	0	1	0	0	0	2	0	2	0	0	0	0	2	0	0	0	0	0	0	2	0	0	0	1	2	0
0	0	0	0	1	1	0	1	1	0	0	0	1	1	1	0	0	1	0	0	0	1	0	0	0	0	1	0	0	2	1	1	0	0	2	0	1	0	1	0	0	0	0	0	0	0	1	1	0	0
0	0	0	0	2	1	0	2	1	0	0	1	0	1	0	1	1	1	0	0	0	2	0	0	0	0	0	0	0	2	1	1	1	1	0	0	0	0	0	0	0	0	0	2	0	1	0	1	2	0
0	0	0	0	0	1	0	2	0	0	0	1	0	0	0	1	0	0	0	0	0	2	1	0	0	0	0	1	0	1	1	1	0	0	0	2	1	0	0	1	0	0	0	0	1	0	1	2	1	0
2	0	0	0	1	1	0	1	1	0	0	0	0	0	0	0	1	0	0	0	0	1	0	0	1	0	1	0	0	0	0	2	0	0	0	2	1	1	0	0	0	0	0	2	0	0	0	2	1	1
0	1	0	1	0	0	0	0	1	0	1	1	0	2	0	1	0	1	0	0	0	0	0	0	0	0	0	0	0	0	1	0	0	0	0	0	1	0	2	1	0	0	0	1	0	1	0	0	1	1
0	1	0	2	1	0	0	0	2	1	0	0	1	2	0	0	0	0	0	0	0	1	0	0	0	0	0	0	0	1	0	2	0	0	0	1	2	0	0	1	0	0	0	1	0	1	0	1	0	0
1	0	1	0	0	0	0	1	1	0	1	0	0	1	0	0	1	0	0	0	0	1	2	0	0	0	1	0	0	1	1	2	0	0	0	1	1	0	0	2	0	0	0	2	1	0	2	1	1	0
1	0	0	1	1	1	0	1	2	0	0	2	0	0	0	1	0	1	0	0	1	2	1	0	0	1	0	1	0	2	1	2	0	0	0	1	1	0	0	1	1	0	0	1	0	2	0	1	2	0
0	2	0	1	0	2	0	1	1	0	0	2	0	2	0	1	1	0	0	0	0	0	1	0	0	1	0	0	0	0	0	1	0	0	0	1	2	0	0	0	0	0	0	2	2	1	0	1	1	1
0	0	0	2	0	0	0	1	1	0	1	1	1	0	1	1	0	0	0	0	0	1	1	0	0	2	1	0	0	1	0	0	0	0	0	1	0	0	0	1	0	0	1	1	0	1	1	2	0	0
0	2	1	0	0	0	0	0	0	0	0	0	0	1	0	1	0	0	0	0	1	1	0	0	0	1	0	0	0	0	0	0	0	0	0	1	1	0	0	1	0	0	0	0	0	0	0	1	1	0
1	0	0	2	0	0	0	0	2	0	1	0	1	1	1	1	0	1	1	0	0	1	0	0	0	0	0	1	0	2	1	1	0	0	0	1	0	1	0	0	0	0	0	2	0	0	1	0	0	1
0	1	0	0	1	0	0	1	0	1	1	0	0	0	0	1	0	0	0	0	0	0	1	0	0	1	0	0	0	2	0	0	0	0	0	1	1	0	0	1	0	0	0	2	0	0	0	1	1	1
0	1	0	0	0	1	0	0	0	0	1	0	0	1	1	0	0	0	1	0	0	0	0	0	0	1	1	0	0	1	0	1	1	0	1	0	0	0	0	1	0	0	0	2	0	1	0	2	1	0
0	0	0	0	0	0	0	2	1	0	0	1	0	0	0	0	0	0	0	0	0	1	0	0	0	1	1	1	0	0	0	1	0	0	0	1	2	0	0	1	0	1	0	1	0	0	0	0	1	1
1	1	1	0	0	0	0	1	1	0	0	1	0	1	0	0	0	0	0	0	0	2	1	1	0	1	0	0	0	1	0	0	1	0	0	1	0	0	0	0	0	0	0	2	0	1	1	0	2	0
0	0	0	1	0	0	0	1	1	0	0	1	2	0	0	0	1	0	0	0	0	2	0	0	0	0	0	0	0	0	0	1	0	0	1	1	1	0	0	1	0	0	1	1	0	2	0	1	0	2
1	0	0	2	0	0	0	1	0	0	1	0	1	1	0	1	1	1	0	0	1	0	1	0	0	0	1	0	1	0	1	2	0	0	0	0	1	0	0	2	0	0	0	2	0	1	0	0	2	0
0	0	0	1	0	1	0	0	1	1	2	1	0	1	0	0	1	2	1	0	1	1	1	0	0	0	0	1	0	0	0	0	0	0	0	0	0	0	0	1	0	0	0	2	1	1	2	2	2	1
0	1	0	2	0	1	0	1	1	0	2	0	1	0	1	0	1	0	0	0	0	0	0	0	0	0	0	0	0	0	1	1	0	1	0	2	0	0	0	0	1	0	0	1	0	1	1	2	0	0
0	0	1	1	0	2	0	2	1	0	0	0	1	1	1	0	1	0	1	0	1	0	0	0	0	0	0	0	0	0	0	2	1	0	0	1	1	0	0	0	0	0	0	1	0	1	0	0	1	0
0	0	0	1	0	0	0	1	0	2	0	1	1	0	0	0	2	0	0	0	0	1	2	0	1	0	0	0	0	1	1	1	0	1	0	1	1	0	0	0	0	1	0	1	0	2	1	1	2	0
1	1	0	1	0	1	0	2	0	1	1	0	0	0	1	0	1	1	0	0	0	0	1	0	0	2	0	1	0	1	0	1	0	0	0	1	2	0	0	0	0	0	0	1	0	2	1	1	1	0
0	1	0	1	0	0	0	1	0	0	0	0	0	0	0	0	1	1	0	0	0	2	1	0	0	1	1	0	0	0	0	0	1	0	1	1	0	1	0	1	0	0	0	0	0	1	1	2	1	0
1	0	0	1	0	0	0	1	2	1	1	2	0	0	1	0	0	0	0	0	2	1	1	0	0	0	1	1	0	1	1	0	0	0	1	1	0	0	0	1	0	0	0	1	1	1	0	1	2	0
0	1	0	0	0	0	0	1	1	0	0	2	1	0	0	0	0	0	0	0	1	0	2	0	0	0	1	1	1	0	0	2	0	0	0	2	0	1	1	0	0	0	0	2	1	1	2	1	1	0
1	1	0	2	1	2	0	1	0	1	2	1	0	1	0	0	1	0	0	0	0	0	0	0	0	1	0	1	0	2	0	1	0	0	0	1	1	0	0	0	0	0	0	0	0	2	1	0	1	0
0	1	0	2	1	1	1	0	1	0	1	0	1	0	1	0	2	1	0	0	0	0	0	0	0	0	1	0	0	1	0	1	0	0	0	1	1	1	0	0	0	0	0	1	1	0	0	0	2	1
0	0	1	0	1	0	0	1	1	0	0	1	1	1	0	2	0	0	1	0	0	0	0	0	0	0	1	0	0	0	0	0	0	0	1	0	1	0	1	1	0	0	2	1	1	0	1	0	1	0
0	0	0	1	0	1	0	2	1	1	0	0	1	1	0	0	2	1	0	0	0	1	0	0	0	0	0	1	0	0	0	0	1	0	1	1	1	1	0	2	0	0	1	1	0	1	1	2	1	0
1	0	0	0	0	1	0	1	1	0	2	0	2	1	0	0	1	0	0	0	0	1	0	0	0	0	0	0	0	0	0	0	0	0	0	0	1	0	0	0	0	0	0	1	0	1	0	1	0	0
1	1	0	2	1	1	0	2	0	0	0	0	1	1	0	0	0	1	0	0	0	1	0	0	0	0	0	0	0	0	1	0	0	0	0	0	0	0	2	1	0	0	0	1	1	2	0	1	2	0
1	1	1	1	0	1	0	0	2	0	0	0	0	1	0	0	0	0	0	0	0	1	0	0	0	0	0	0	0	1	0	1	0	0	1	1	1	0	0	1	1	0	1	2	1	2	1	0	0	0
0	1	1	2	0	1	1	0	2	0	1	0	0	0	1	1	0	0	0	0	0	0	0	0	0	0	1	0	0	0	0	1	0	1	0	0	1	0	0	0	0	0	0	1	0	2	1	1	1	1
1	0	1	1	1	0	0	2	1	0	0	1	1	2	1	1	2	1	0	0	0	0	0	0	0	0	0	0	0	1	0	0	0	0	2	1	1	0	1	0	0	0	1	1	0	0	1	2	0	0
0	1	0	1	0	0	0	0	0	0	1	0	0	1	1	0	0	0	0	0	1	0	0	0	0	1	1	1	0	0	0	1	0	0	0	1	1	0	0	0	0	1	0	0	0	2	1	1	2	0
0	0	0	0	1	0	0	0	1	0	1	0	0	1	1	0	1	1	0	0	2	0	1	0	0	1	0	0	0	0	1	1	0	0	0	0	0	1	0	0	1	0	0	1	0	1	1	0	1	0
0	1	0	0	0	0	0	0	1	0	2	0	0	1	0	1	1	0	0	0	0	1	0	0	0	0	0	0	0	0	1	0	0	0	1	0	0	1	0	0	1	0	1	0	0	2	0	1	2	0
1	0	0	0	0	1	0	1	0	1	1	0	2	0	0	0	1	0	0	0	1	0	1	0	1	0	1	0	0	1	1	1	1	0	0	1	1	0	0	1	0	0	1	2	1	1	0	2	1	0
1	0	1	1	0	0	0	1	0	0	1	1	0	1	0	0	0	0	1	0	0	1	0	0	0	0	1	0	0	0	2	2	0	1	0	0	1	0	0	0	0	0	0	2	0	1	0	0	1	0
1	2	1	2	1	0	1	1	1	0	1	0	0	1	1	0	0	0	0	0	0	0	0	0	0	0	0	1	0	1	0	1	0	0	0	0	0	0	0	1	0	0	1	0	0	2	0	1	1	1
1	1	0	1	0	1	0	0	2	1	0	1	1	0	0	1	1	0	0	0	0	1	0	0	0	0	1	1	0	1	0	1	0	0	0	1	1	0	0	1	0	0	0	0	0	1	1	1	1	0
1	0	0	1	0	0	0	1	0	0	1	0	0	1	0	0	1	0	0	0	1	0	0	0	0	0	2	0	0	2	0	2	0	0	0	0	0	0	0	1	1	0	0	0	1	0	1	1	1	0
0	2	0	1	0	0	0	2	2	0	0	1	0	0	1	0	0	1	0	0	0	0	0	0	0	1	1	0	0	1	0	0	1	0	0	1	2	0	0	1	0	0	0	2	0	0	1	0	1	0
0	0	0	0	0	0	0	2	0	0	1	0	1	1	0	1	1	1	0	0	1	1	2	0	0	1	0	0	0	0	0	2	0	1	0	0	1	1	0	0	0	0	0	1	0	2	0	1	1	1
0	0	0	1	1	2	0	2	1	0	0	1	0	1	0	0	0	0	0	0	0	1	0	0	0	0	0	1	0	1	0	1	0	0	0	0	1	0	0	0	0	0	0	1	0	1	1	0	0	1
1	1	0	0	0	1	1	1	1	0	2	0	0	0	0	0	0	1	0	0	1	1	1	0	0	0	1	0	0	1	0	1	0	0	0	0	1	0	0	1	0	0	0	1	2	1	1	1	2	0
0	1	1	0	1	0	0	1	1	0	1	0	0	1	1	1	0	2	0	0	0	1	1	0	0	1	0	0	0	0	0	1	1	0	0	0	1	0	0	1	0	0	0	0	0	1	1	2	0	1
0	0	1	0	0	2	0	1	1	0	1	1	0	0	0	0	0	1	1	0	0	1	0	0	1	0	1	1	0	0	1	2	0	1	0	0	1	0	0	0	0	0	0	1	1	1	1	1	0	0
0	1	0	1	0	2	0	0	2	1	1	0	0	2	0	0	0	1	0	0	1	1	0	0	0	0	0	0	0	1	1	1	0	0	1	1	0	2	0	1	0	0	0	1	0	2	1	2	1	0
0	2	0	1	0	1	0	1	1	0	0	1	1	1	0	0	1	0	0	0	0	1	0	0	1	0	1	0	0	0	0	2	0	0	0	0	2	0	0	2	0	0	1	1	0	1	0	1	1	0
0	1	0	1	1	2	0	2	2	0	0	1	0	0	0	0	0	0	0	0	1	1	0	0	0	2	0	0	0	1	1	2	0	1	0	0	2	0	0	2	0	0	0	1	1	0	1	0	2	0
0	1	0	1	1	0	0	2	1	0	1	0	2	0	0	1	0	0	0	0	1	0	0	0	0	0	0	1	0	1	1	1	1	0	0	2	2	0	0	1	0	0	0	1	0	0	1	1	1	0
0	1	0	1	2	0	1	1	1	0	2	0	1	0	0	1	0	1	0	0	1	0	1	0	1	0	1	0	0	0	1	1	0	0	0	0	1	0	0	0	0	0	1	2	0	1	0	2	1	0
0	0	0	1	1	1	0	1	0	0	0	1	0	0	0	0	0	0	0	1	0	0	0	0	1	0	1	0	0	1	1	1	1	0	2	0	2	0	0	0	0	0	0	0	0	1	0	1	1	0
1	0	0	1	1	0	0	1	1	1	1	0	1	0	1	1	1	2	0	1	0	1	0	0	0	0	0	0	0	0	1	1	0	0	0	0	0	2	0	0	0	0	0	1	0	1	0	2	2	1
0	2	1	0	1	1	0	0	1	0	0	0	1	0	0	0	0	1	0	0	0	1	1	0	0	0	1	0	0	0	0	1	1	0	2	1	1	0	0	0	0	0	0	1	0	1	1	1	0	1
0	0	1	2	0	0	0	1	0	0	1	0	0	0	0	1	0	0	0	1	1	2	1	0	0	0	0	1	0	1	1	1	0	0	0	1	1	0	0	1	0	0	0	0	0	0	0	1	1	0
0	0	0	0	0	0	1	1	1	0	1	1	0	0	0	0	1	0	0	0	0	0	1	0	1	0	1	0	0	0	1	1	0	0	0	0	0	0	0	0	0	0	0	0	0	1	0	1	1	0
0	0	0	2	1	0	0	0	0	0	0	0	0	0	0	0	0	1	0	0	0	1	0	0	0	0	0	0	0	0	1	2	0	0	0	2	1	0	0	2	0	0	0	1	0	2	1	2	0	0
2	1	0	0	1	0	0	1	1	1	0	0	0	1	1	0	1	0	0	0	0	2	1	0	0	0	0	1	0	1	1	0	0	0	0	1	0	0	0	1	0	0	0	0	0	1	0	1	0	0
0	1	1	2	0	1	0	1	1	1	1	1	1	0	0	0	0	1	0	0	0	0	1	0	0	1	0	1	0	2	1	0	1	1	0	1	0	0	1	1	0	0	0	2	0	0	2	0	0	0
0	0	0	1	0	1	0	2	0	0	1	1	0	0	0	0	0	0	0	0	0	0	0	0	1	0	0	1	0	1	1	1	0	1	0	1	1	0	0	1	1	0	0	1	1	1	1	2	1	0
1	1	0	2	1	0	0	0	1	1	1	0	0	1	0	0	1	0	0	0	1	0	0	0	0	1	0	2	0	1	2	0	0	0	0	0	2	0	1	0	0	0	0	0	0	0	0	1	2	0
0	1	0	0	0	1	0	0	1	0	1	1	1	0	1	0	1	0	0	0	0	1	0	0	0	0	0	0	0	0	0	2	0	0	0	2	0	0	0	0	0	0	0	0	1	2	0	1	0	1
0	1	0	0	0	0	0	1	0	0	0	1	0	1	0	1	0	2	0	0	1	1	1	0	0	0	1	0	0	0	0	1	0	0	0	2	1	0	0	0	0	0	0	2	1	1	1	2	1	0
0	1	0	0	0	1	0	1	0	0	0	0	0	0	0	1	0	0	0	0	1	1	0	0	0	0	1	1	0	0	0	0	0	0	0	1	1	1	1	0	1	0	0	1	0	0	1	0	1	0
0	1	1	1	1	0	0	1	1	0	1	0	0	0	0	0	0	0	0	0	0	1	1	0	0	0	0	0	0	1	0	1	2	0	0	2	2	0	0	0	0	0	1	1	0	1	1	0	1	0
0	0	0	0	1	0	0	1	0	0	2	1	1	1	0	0	2	1	0	0	0	0	2	0	0	0	0	0	0	1	0	0	0	0	0	1	1	1	0	0	0	1	0	0	0	0	0	1	1	0
0	0	1	0	1	0	0	1	1	0	0	0	0	1	0	0	0	1	0	0	2	1	0	0	0	1	0	0	0	0	0	1	1	0	0	2	1	0	0	1	0	0	0	1	0	2	1	0	0	1
1	0	0	0	0	1	0	0	1	0	1	0	0	1	1	0	1	1	1	0	1	1	0	1	0	0	1	0	0	0	0	1	0	0	1	2	1	0	1	0	0	0	0	1	2	0	1	0	0	0
0	1	1	1	0	0	0	1	0	0	0	0	1	0	0	0	1	1	0	0	1	1	1	0	0	2	0	0	0	0	0	0	0	0	1	1	1	0	0	2	0	0	1	1	0	1	1	1	1	1
0	1	0	1	0	2	0	1	1	0	1	0	0	0	1	0	0	0	0	0	0	0	0	0	0	0	0	0	0	1	2	0	0	0	0	1	1	0	0	1	0	1	1	1	0	0	0	0	0	0
1	1	0	1	1	0	0	1	0	2	1	2	0	1	0	1	0	0	0	1	1	0	1	0	0	2	0	1	0	1	1	1	0	1	0	0	0	2	0	0	0	0	0	0	1	0	1	0	2	0
0	1	0	1	1	2	0	1	1	0	2	1	0	1	0	0	1	0	0	0	0	0	0	0	0	0	0	0	0	0	1	0	0	0	1	2	1	0	0	0	0	0	0	1	0	0	0	1	0	0
1	0	0	0	1	2	0	1	0	0	2	0	1	1	0	0	1	0	0	2	0	0	1	0	0	0	1	0	0	0	1	1	0	0	0	1	2	1	0	0	0	0	0	1	0	1	0	1	1	0
0	0	0	0	1	0	1	2	1	0	0	0	0	1	0	1	0	1	0	0	1	0	1	0	1	0	0	0	0	0	0	0	0	0	0	2	1	0	0	0	0	0	1	2	0	0	0	1	1	0
0	2	0	2	0	1	0	1	1	0	1	1	2	1	0	0	1	0	0	0	0	1	0	0	0	0	0	0	0	1	1	1	1	0	1	1	0	0	0	0	0	0	0	1	0	1	1	0	2	0
0	0	1	1	0	0	0	1	1	0	1	1	0	0	0	1	0	1	0	0	0	1	0	0	0	0	0	0	0	0	0	1	1	0	0	0	2	1	1	1	0	0	0	1	0	2	2	1	0	1
1	1	0	0	0	0	0	1	2	0	0	1	1	0	1	2	0	1	1	0	0	1	0	0	0	1	0	0	1	1	0	0	1	0	0	1	1	1	0	1	0	0	0	1	1	1	0	1	2	0
0	1	0	2	0	0	0	1	0	0	2	1	2	1	0	0	1	1	0	0	0	0	1	0	0	2	0	1	1	1	0	2	0	1	0	1	1	0	0	1	1	0	1	0	0	0	0	2	2	0
0	0	0	2	0	0	0	1	2	1	2	0	1	1	0	1	0	1	0	1	0	2	1	0	0	0	0	0	0	0	0	1	0	0	0	0	0	0	0	0	0	0	1	1	0	0	1	2	0	0
1	1	1	0	1	0	0	1	0	0	1	0	2	1	0	1	0	1	0	1	1	0	1	0	1	0	0	1	0	0	2	0	0	1	0	1	1	0	0	0	0	0	0	0	0	0	0	1	1	0
0	0	0	2	0	1	0	1	1	1	1	1	1	2	0	0	0	0	0	0	1	1	1	0	0	0	1	1	0	0	1	0	0	0	1	2	1	0	0	1	0	0	0	2	1	1	1	0	1	0
1	1	1	1	0	0	0	1	0	0	0	1	2	1	0	0	0	1	0	0	2	1	1	1	0	1	0	0	0	1	0	0	0	0	0	1	2	0	0	0	0	0	0	1	0	1	1	2	2	0
0	1	1	2	0	0	0	1	1	0	0	1	1	2	0	0	0	0	0	0	1	0	0	0	1	2	1	0	0	0	0	1	0	1	0	1	1	0	0	0	0	0	0	2	1	1	1	1	2	0
0	1	0	1	1	0	0	2	0	0	1	1	0	1	0	0	1	0	0	0	1	1	1	0	0	1	0	1	0	2	1	0	0	0	1	0	0	0	0	0	0	0	0	1	0	2	1	2	0	0
0	1	0	1	0	0	0	1	1	0	0	2	1	0	1	0	0	1	1	0	0	0	1	0	0	1	0	0	0	1	0	0	0	0	0	0	0	0	0	1	0	0	0	1	0	0	0	1	1	0
1	0	0	1	0	0	1	1	2	0	1	0	0	1	0	0	0	0	0	0	0	0	1	0	0	0	0	0	0	0	1	0	0	0	0	2	1	1	0	1	0	0	1	1	0	0	0	1	0	0
0	1	1	2	0	0	0	0	0	2	2	0	0	0	0	1	0	0	0	0	0	0	0	0	0	0	0	0	0	0	1	1	0	0	0	2	1	0	0	1	0	0	1	2	0	0	0	2	2	1
0	2	0	1	0	1	0	2	0	0	0	1	0	0	1	0	1	2	0	1	1	0	0	0	0	0	1	1	0	1	1	0	1	0	0	0	0	0	0	0	0	0	0	0	0	1	0	2	2	1
0	1	1	2	0	0	0	2	0	0	0	0	1	1	0	0	0	1	0	0	0	1	0	0	0	1	0	1	0	0	1	0	0	0	0	0	0	0	0	0	0	0	0	0	1	0	1	1	1	0
0	1	0	0	0	0	0	2	1	0	0	0	0	1	0	0	1	1	0	0	1	1	1	0	0	0	0	0	0	0	0	0	0	1	1	0	0	0	0	0	0	0	0	1	1	2	1	1	1	0
1	0	0	1	0	0	0	1	1	0	1	0	0	0	0	1	1	0	0	0	0	1	0	0	1	0	1	0	0	0	1	0	0	0	0	0	1	1	0	0	0	0	0	1	0	0	0	1	1	1
1	0	0	1	1	1	0	2	1	0	0	1	1	1	0	1	0	1	0	1	1	1	0	0	1	0	0	1	0	1	1	0	0	0	0	1	0	0	0	1	0	0	0	2	1	0	0	2	1	0
0	0	0	1	0	1	0	1	1	0	0	0	0	0	1	1	1	0	1	0	0	1	0	0	0	1	0	0	0	1	1	1	0	0	1	1	2	1	0	0	0	0	1	0	0	1	0	1	1	0
0	0	1	0	0	0	0	1	0	0	1	1	2	0	0	1	0	0	0	1	0	2	0	0	1	0	0	0	0	1	1	1	1	0	0	2	0	0	0	0	0	0	0	2	0	0	0	1	1	0
0	2	1	1	1	0	0	1	0	0	0	0	0	2	1	0	1	1	0	0	1	1	0	0	0	1	1	0	0	0	1	1	0	0	0	0	0	1	0	0	0	0	0	2	1	0	1	1	1	0
1	0	1	1	0	1	0	1	0	1	0	1	1	0	0	2	0	0	0	0	0	0	0	0	0	1	1	0	0	0	0	2	0	0	0	2	1	0	0	1	0	0	0	1	0	0	0	1	1	0
0	1	0	1	0	0	1	1	0	1	1	1	0	0	0	0	1	1	0	0	0	1	1	0	0	0	1	1	0	0	0	0	0	0	1	2	1	0	0	1	0	0	0	0	0	1	0	0	1	0
0	1	0	0	0	0	1	0	0	1	0	1	0	0	1	0	0	1	0	0	0	0	0	0	0	0	0	0	1	0	0	1	0	0	1	1	0	1	0	1	0	0	1	1	0	0	0	0	0	0
0	1	0	1	0	1	0	2	1	1	0	0	0	0	0	0	0	0	0	0	0	1	0	0	0	1	0	0	0	1	0	1	0	0	1	1	2	1	0	1	0	0	1	1	0	2	2	2	2	1
1	1	0	1	1	1	0	1	0	0	0	0	0	0	1	2	0	0	0	0	0	0	1	0	1	1	1	0	0	2	0	1	1	0	0	0	2	0	1	1	0	0	0	1	0	0	0	1	1	0
1	1	0	1	0	0	1	1	2	0	0	0	0	1	0	0	0	0	0	0	1	1	0	0	0	1	0	0	0	0	1	1	0	0	1	0	0	0	0	1	0	0	0	2	1	2	0	1	0	0
0	0	0	1	0	0	0	1	1	1	0	0	0	1	0	0	0	0	0	1	0	1	0	0	0	0	1	0	0	1	0	2	0	0	0	0	2	1	0	0	0	0	0	0	0	2	0	1	0	0
1	0	0	1	0	0	0	1	0	0	0	1	2	0	0	0	1	0	0	0	0	1	1	0	0	0	0	0	0	0	0	0	0	0	1	0	0	0	1	0	0	0	0	0	0	1	2	1	1	0
0	0	0	0	0	0	0	0	1	1	2	1	0	1	0	0	0	0	0	0	0	1	0	0	0	0	1	1	0	1	0	2	1	0	1	1	1	1	1	0	0	0	0	0	0	2	0	2	1	1
0	1	0	1	1	1	0	1	1	2	0	0	0	1	0	0	1	0	0	0	1	0	0	0	0	0	1	0	0	1	0	1	0	0	0	1	0	0	1	1	0	0	0	1	0	1	1	1	1	0
0	0	0	0	0	0	0	2	0	0	0	1	0	0	0	0	0	0	0	0	1	1	0	0	0	0	1	1	0	0	0	2	0	0	0	1	0	0	0	0	0	0	0	1	1	1	1	0	2	1
2	0	1	1	0	0	0	2	0	0	1	1	0	1	0	0	0	1	0	0	1	1	0	0	0	0	1	0	0	1	0	1	0	0	0	0	0	0	0	0	1	0	0	2	0	1	0	0	1	0
0	1	1	0	1	1	0	2	1	0	2	1	1	0	2	1	1	0	0	2	0	0	0	0	0	1	0	0	0	0	2	0	0	0	0	0	0	0	0	1	0	0	0	2	0	1	1	2	1	1
1	1	0	0	1	0	0	2	1	0	1	0	1	1	1	0	0	0	0	0	1	1	1	0	0	2	1	1	0	1	2	2	0	0	2	1	1	0	0	0	0	0	0	2	1	1	0	0	1	0
0	1	0	0	1	1	0	0	0	1	0	0	1	0	0	0	1	0	0	0	0	2	0	0	0	0	1	0	0	1	2	1	0	0	1	1	0	0	0	0	0	0	1	1	0	1	0	2	0	0
0	1	0	1	1	1	0	1	1	0	0	1	0	2	0	0	0	0	1	0	0	2	0	0	0	1	0	1	0	0	0	1	0	0	0	0	0	0	0	0	0	0	0	2	0	0	0	2	1	1
0	2	0	1	0	1	0	1	1	0	1	1	1	0	0	0	0	2	0	0	0	0	0	0	0	0	1	0	0	0	1	0	0	0	1	2	1	0	0	0	0	0	0	1	1	1	1	0	0	0
0	1	0	0	0	1	0	1	0	1	0	1	0	1	0	0	1	1	0	0	2	2	0	0	0	0	1	0	0	0	0	0	1	0	0	2	1	0	0	1	0	0	0	1	0	1	1	1	1	0
1	1	0	0	1	1	0	1	1	0	0	1	0	0	0	0	2	1	0	0	0	0	0	0	0	1	1	0	0	0	1	0	2	0	0	1	0	0	1	1	0	0	0	1	0	2	2	2	1	0
1	1	0	1	0	2	0	1	2	1	0	0	0	0	1	2	0	1	0	0	0	1	0	1	0	0	1	0	0	1	0	1	0	0	0	2	0	1	0	0	0	0	0	2	0	0	2	0	1	1
0	1	0	2	0	1	0	0	1	0	0	0	0	0	2	0	1	1	0	0	0	0	1	0	0	0	0	0	0	2	1	2	0	0	0	2	1	1	0	0	0	0	0	1	0	1	0	0	1	0
1	0	1	0	1	0	0	1	1	1	0	0	0	2	0	1	0	0	0	0	1	1	1	0	1	1	0	0	0	1	0	2	0	0	0	0	0	0	0	1	0	0	0	1	0	1	0	1	0	0
1	1	1	1	0	0	0	1	0	0	1	0	1	0	0	0	1	0	0	0	0	0	0	0	0	0	1	0	0	0	0	1	0	0	0	1	1	0	0	0	0	0	0	0	0	2	0	2	2	2
0	0	1	2	0	1	0	0	0	0	0	1	0	1	0	1	0	1	0	0	0	0	0	0	0	0	0	0	0	1	1	2	0	0	1	1	0	0	1	1	0	0	0	1	0	1	1	1	1	0
1	0	0	0	1	2	0	0	0	0	0	0	1	1	0	0	0	0	0	1	0	2	0	0	0	1	0	0	0	0	1	1	0	0	0	0	0	0	0	1	0	0	0	2	0	2	1	1	1	1
0	1	0	1	0	1	0	0	0	0	0	0	0	0	0	0	1	0	0	1	0	1	1	0	0	0	0	0	0	0	1	0	0	0	0	1	0	0	0	0	0	0	0	1	1	2	0	1	1	0
0	1	1	0	0	0	0	0	1	1	1	1	0	1	0	0	1	1	0	0	0	1	0	0	0	1	0	1	0	0	1	1	1	0	1	0	0	0	0	0	0	0	1	1	0	1	0	0	0	0
1	2	1	1	0	2	0	0	1	0	0	0	0	0	0	0	0	1	0	0	0	0	0	0	0	1	0	0	0	1	1	1	0	0	0	0	1	0	0	0	0	0	0	0	0	0	1	1	0	0
2	1	1	0	0	1	0	1	0	1	0	0	0	1	1	0	0	0	0	0	1	0	1	0	0	0	0	0	0	1	0	2	1	0	0	0	1	0	0	0	0	0	0	0	0	1	1	1	0	0
1	0	0	0	1	1	0	1	1	0	1	0	0	2	1	0	0	0	1	0	1	0	0	0	0	0	0	0	1	1	0	2	0	0	0	2	1	0	0	1	0	0	0	0	0	1	0	0	0	0
0	0	0	0	0	0	0	1	2	0	2	1	1	0	1	0	0	1	0	0	0	2	0	0	0	0	0	0	0	1	0	2	0	0	0	0	1	0	0	0	0	0	0	1	0	0	1	2	1	0
0	0	0	0	0	1	0	2	1	0	0	1	0	1	0	1	1	2	0	0	1	0	1	0	0	0	0	1	0	1	0	0	0	0	0	2	0	0	0	0	0	0	0	0	1	2	1	2	1	0
0	1	0	2	2	1	0	2	1	0	0	1	1	0	1	1	0	0	0	0	1	1	1	0	0	0	0	0	0	0	0	0	0	0	0	0	1	1	0	1	0	0	0	2	0	2	0	1	2	0
1	1	0	0	1	1	0	1	0	0	0	0	1	1	0	0	1	0	0	0	0	1	1	0	0	0	0	0	1	0	0	1	0	0	0	0	1	0	0	0	0	0	0	0	0	0	0	2	0	0
0	1	1	2	1	0	0	1	0	0	1	0	0	1	1	0	0	0	0	0	1	1	1	0	0	1	2	0	0	0	0	1	0	0	0	0	1	1	0	0	0	0	0	0	1	2	0	1	1	0
0	0	0	1	0	0	0	0	1	2	0	1	1	0	0	1	0	0	0	0	0	0	1	0	0	1	1	0	0	0	0	2	0	0	0	1	2	0	1	0	0	0	0	1	0	0	0	0	2	0
1	1	0	2	0	1	0	1	2	1	0	0	0	2	0	0	1	1	0	0	0	0	1	0	0	0	1	1	0	1	0	1	0	0	0	2	0	0	0	0	0	0	1	2	1	1	1	1	1	0
1	0	0	1	0	1	0	1	2	0	1	0	1	0	1	0	0	1	0	0	1	1	1	0	0	0	0	0	0	0	0	2	0	0	0	1	1	0	1	0	0	0	0	2	1	0	0	0	0	1
0	1	0	0	1	1	0	1	1	0	0	2	0	1	1	0	1	0	0	0	1	1	1	0	0	2	0	1	0	0	1	0	0	0	0	1	1	1	0	1	0	0	0	1	0	2	1	1	1	0
2	0	0	1	0	0	0	1	1	0	1	1	0	1	0	2	0	1	0	1	1	1	1	0	0	1	0	0	0	1	0	1	0	0	1	0	1	1	1	1	0	0	0	1	0	1	0	2	0	1
1	2	0	0	0	0	0	1	0	0	0	1	0	1	0	1	0	0	0	0	1	1	0	0	0	0	0	1	0	0	1	0	0	0	0	1	1	0	0	0	0	0	1	2	0	1	1	1	2	0
0	1	0	0	0	0	0	1	2	0	0	1	0	1	0	0	1	1	0	0	1	1	1	0	0	0	0	0	0	0	1	1	0	0	1	1	0	0	0	0	0	0	0	0	0	1	0	1	1	0
0	0	0	2	0	0	1	0	2	1	1	0	0	2	0	1	2	0	1	1	0	0	0	0	0	1	0	1	0	0	0	2	0	0	0	0	1	0	0	1	0	0	0	1	0	2	1	1	0	0
1	0	0	0	1	0	0	1	1	0	1	1	1	0	0	0	1	0	0	0	0	0	0	0	0	0	0	0	0	1	0	1	0	0	1	1	1	1	0	0	0	0	0	2	0	1	1	1	1	1
0	0	1	0	0	0	0	0	1	1	1	0	0	1	0	1	0	0	0	0	1	0	2	1	0	0	0	0	0	1	0	1	0	0	1	0	2	0	0	1	0	0	0	0	0	2	2	1	0	0
1	1	0	0	1	1	0	1	0	0	1	0	1	0	0	0	1	1	0	0	0	0	0	0	1	0	1	2	0	1	0	0	0	0	0	1	1	0	1	0	0	0	0	1	1	2	1	1	1	0
0	1	0	1	1	0	0	1	2	1	1	1	0	0	0	1	1	0	0	0	1	1	1	0	0	1	1	0	0	0	2	0	0	0	0	0	1	0	0	0	0	0	1	0	0	2	1	1	1	0
1	1	0	1	1	0	0	1	1	0	1	1	0	0	0	0	1	1	0	0	1	1	1	0	1	0	1	0	0	1	0	1	1	0	1	2	0	1	0	0	1	1	1	1	0	0	0	1	0	0
1	1	0	1	1	1	0	1	1	0	1	1	0	1	0	0	1	0	0	0	0	1	1	0	0	0	0	1	0	0	1	1	0	0	1	1	1	0	0	0	0	0	0	1	0	0	0	1	0	0
0	2	1	0	1	0	0	0	0	0	1	0	2	0	0	0	0	0	0	0	1	2	0	0	0	0	1	1	0	0	1	1	0	0	0	2	0	0	0	0	0	0	0	1	0	1	1	2	1	0
0	1	0	2	0	1	0	1	1	0	0	0	0	1	0	0	0	0	0	0	0	1	1	0	0	0	0	0	0	0	0	1	0	0	1	1	1	0	0	1	0	0	0	1	1	1	0	0	0	0
0	0	0	1	0	0	0	0	1	0	0	0	1	0	0	0	0	1	0	0	0	0	1	0	0	0	0	1	0	1	0	2	1	0	0	0	1	1	0	0	0	0	0	0	1	1	0	2	0	0
0	0	1	0	0	1	0	1	1	1	0	0	0	0	1	0	0	1	0	0	0	2	1	0	0	0	0	0	0	0	1	0	0	0	0	1	1	0	1	1	0	0	0	1	0	0	1	2	1	0
0	0	0	2	0	1	0	1	1	0	0	0	0	0	0	0	1	1	0	0	1	0	0	0	0	1	0	1	0	0	1	1	0	0	0	0	1	0	0	0	0	0	0	0	0	1	1	1	0	0
0	0	1	1	1	2	0	0	2	0	1	0	1	0	0	0	1	0	0	0	1	0	0	0	0	0	0	1	0	1	0	1	0	0	0	0	1	0	1	1	0	0	0	2	0	0	1	2	1	0
1	2	1	1	0	0	0	2	1	1	1	1	0	0	1	0	0	0	0	0	1	1	2	1	0	0	0	0	0	2	0	2	0	0	1	1	1	0	0	0	0	0	0	2	0	0	1	0	1	0
0	2	1	2	0	2	1	0	1	0	1	0	1	0	1	0	0	0	0	0	0	1	0	0	0	0	0	0	0	0	1	2	1	0	1	1	0	0	0	1	0	0	1	1	0	1	1	1	0	1
0	0	1	1	1	2	0	0	1	0	0	0	0	1	1	0	0	1	0	0	0	0	1	0	0	0	0	0	0	2	0	1	0	0	0	1	2	0	0	0	1	0	0	0	1	1	2	0	0	0
1	0	1	1	0	0	0	1	1	1	0	0	0	0	0	1	0	1	0	0	0	2	0	0	0	1	0	0	0	0	1	2	1	0	0	1	2	0	0	1	0	0	0	1	0	0	0	1	1	0
1	0	0	0	0	1	0	1	1	1	0	0	0	0	0	0	0	1	0	0	0	0	1	0	0	0	1	0	0	0	0	1	0	0	0	1	0	0	0	0	0	0	0	0	1	0	1	2	0	1
0	0	0	1	0	1	0	2	0	0	1	0	0	1	0	1	1	0	0	0	1	1	0	0	0	0	0	0	0	1	0	0	0	0	1	1	0	0	0	1	0	0	1	0	0	0	0	1	0	0
1	1	0	1	0	0	0	2	2	0	1	2	1	0	0	0	1	0	0	0	0	1	1	0	0	0	0	1	0	0	1	1	0	0	0	0	1	0	0	0	0	0	1	1	0	0	1	0	2	1
0	2	0	2	1	0	0	1	0	0	1	0	1	1	0	0	1	0	1	0	0	0	0	0	0	0	0	1	0	0	2	1	0	0	0	1	0	0	0	0	0	0	0	0	0	2	0	1	0	0
0	1	0	2	0	1	0	0	0	1	0	1	1	2	0	0	1	1	0	0	0	0	0	0	0	0	0	1	0	1	0	1	0	0	0	0	0	0	1	0	0	0	0	0	1	2	0	0	0	0
1	1	0	1	0	0	0	2	2	2	0	2	0	1	1	0	1	0	0	0	0	0	0	0	0	1	1	0	0	0	2	2	0	0	0	1	1	0	1	1	0	0	0	1	0	0	0	0	1	0
1	0	0	1	0	0	0	2	0	0	0	1	0	0	0	0	0	1	0	0	0	1	2	0	0	0	0	0	0	0	1	1	0	0	0	0	0	0	0	1	0	0	0	1	0	0	0	1	2	0
0	1	0	1	1	0	0	1	2	0	0	0	0	0	0	0	2	2	0	0	1	2	2	0	1	0	0	0	0	2	0	2	0	0	0	0	2	0	0	0	0	0	0	1	0	1	1	0	2	1
1	0	0	0	0	0	1	1	0	1	2	1	1	1	0	0	0	0	0	0	0	1	1	0	0	0	0	0	0	0	0	1	0	0	1	1	0	1	0	0	0	0	0	1	0	1	1	2	1	1
0	1	0	1	0	2	1	0	0	0	0	0	0	0	0	0	0	1	0	0	0	1	0	0	0	1	1	0	0	0	2	2	0	0	0	1	0	1	0	0	0	0	0	1	1	0	1	1	2	2
0	0	0	0	0	1	0	0	2	0	1	0	2	2	0	1	0	0	0	0	1	0	2	0	1	0	0	1	0	0	1	1	0	0	2	0	1	0	0	1	0	0	0	1	0	0	0	2	1	0
2	1	1	0	0	0	0	1	0	0	0	0	1	2	0	0	1	0	0	0	1	1	0	0	0	0	0	0	0	1	0	0	0	0	1	2	0	0	0	1	0	0	0	0	0	0	2	0	2	1
0	0	0	1	1	1	0	2	2	0	2	0	1	1	0	0	1	0	0	0	0	1	2	2	0	0	0	0	0	1	1	1	0	0	1	1	0	0	0	0	0	0	0	1	0	1	0	0	1	0
1	1	0	1	0	1	0	2	1	0	0	1	1	0	0	0	2	1	0	0	0	0	1	0	0	0	0	0	0	0	2	0	0	0	1	1	0	0	0	1	0	0	0	1	0	0	0	2	1	0
0	0	0	1	0	0	0	1	1	0	0	1	2	1	1	1	0	0	0	0	0	2	1	0	0	1	0	1	0	1	1	1	1	0	0	2	2	0	0	0	0	0	1	1	1	0	1	2	1	0
1	0	0	0	0	0	0	1	0	0	0	0	0	1	0	0	1	0	0	0	0	1	0	0	0	1	0	0	0	1	0	1	1	0	0	0	0	0	0	2	0	0	0	1	0	1	0	1	1	0
1	1	1	0	0	0	1	2	2	0	1	1	0	0	0	0	0	2	0	0	0	1	0	1	0	1	0	0	1	1	1	0	0	0	0	1	1	1	0	1	0	0	0	0	0	2	1	1	0	1
1	1	0	0	2	1	0	1	0	0	0	0	1	0	0	1	0	0	0	0	1	0	1	0	0	1	0	1	0	0	0	2	0	0	0	1	1	0	0	1	0	0	0	1	0	1	0	1	0	1
0	1	0	1	1	0	0	0	1	0	0	1	0	0	0	2	0	1	0	0	2	0	0	0	0	1	1	0	0	0	0	0	0	0	1	1	1	0	0	0	0	0	1	1	0	2	1	2	1	0
1	1	1	0	1	1	0	0	1	0	0	0	1	0	0	0	0	0	0	0	1	1	0	0	0	0	1	0	0	0	2	1	0	0	0	1	0	1	0	2	0	0	1	1	0	0	0	0	1	0
0	1	0	0	0	0	0	2	0	0	2	0	1	0	0	0	0	1	0	0	1	1	0	0	0	1	0	0	0	0	1	1	0	0	1	0	2	0	0	0	0	0	0	1	2	1	0	1	1	1
0	2	0	2	0	1	0	1	0	1	0	0	0	1	0	0	2	0	0	0	0	1	0	0	0	0	1	0	0	1	0	2	0	0	0	1	1	1	0	1	0	0	0	1	0	0	0	0	2	1
2	0	0	1	0	0	1	0	1	0	1	2	1	0	1	0	1	0	0	0	1	1	0	0	0	0	0	0	0	1	1	0	0	0	1	1	1	0	0	1	0	0	0	0	0	0	0	2	1	0
0	0	0	1	1	1	0	0	0	0	1	1	0	0	0	0	0	0	0	0	2	1	0	1	0	1	1	0	0	1	0	1	0	0	0	0	1	0	0	0	0	0	0	2	1	1	1	1	2	0
0	1	0	1	0	0	0	1	1	0	0	1	0	0	0	0	1	2	0	1	1	2	0	0	0	0	0	1	0	0	0	1	1	0	0	1	0	0	1	1	0	0	0	1	0	1	0	0	2	0
0	1	0	2	0	1	0	1	0	0	1	0	0	0	0	0	0	0	0	0	2	1	0	0	0	1	0	1	0	2	2	2	1	0	1	1	2	0	0	0	0	0	0	1	1	1	0	1	1	0
0	1	0	2	1	0	0	0	2	0	1	0	2	0	0	1	1	1	1	0	1	1	0	0	0	1	0	0	0	0	0	1	1	0	0	1	2	0	0	1	0	0	0	1	1	2	1	0	1	0
1	1	0	1	1	0	0	2	1	0	0	0	0	1	0	0	1	1	0	0	1	1	0	0	0	0	1	0	0	1	1	1	0	0	0	1	1	0	0	1	0	0	0	1	0	1	0	2	2	0
2	1	0	0	1	1	1	1	1	0	1	0	0	1	0	0	0	0	0	0	0	0	1	0	0	0	1	1	0	1	0	1	0	0	2	1	2	0	0	1	0	0	0	2	0	1	1	1	0	0
0	1	1	0	0	0	0	0	2	0	0	0	0	1	0	0	0	1	0	0	0	0	0	0	0	0	1	1	0	0	1	0	0	0	0	1	2	0	0	0	0	0	0	1	0	1	0	0	1	0
0	0	0	1	0	1	0	1	2	0	0	1	0	1	0	1	1	1	0	1	0	1	1	0	0	0	0	1	0	0	2	0	0	0	0	1	0	1	1	0	0	0	0	0	1	0	0	1	0	0
0	0	0	1	0	1	0	1	1	1	0	0	1	0	1	1	0	1	0	0	1	1	0	0	0	1	0	0	0	1	0	2	0	0	0	1	1	2	0	1	0	0	0	1	0	2	0	1	1	0
1	0	0	0	0	0	0	0	0	1	1	1	0	1	2	0	0	0	0	0	1	1	0	0	0	0	0	0	0	2	1	1	1	0	1	1	0	0	0	1	0	0	0	1	0	0	1	1	1	0
0	0	0	0	0	0	1	1	1	0	0	0	0	2	1	0	0	0	0	0	1	1	1	1	0	2	1	0	0	0	0	1	0	0	0	1	0	0	0	0	0	0	0	1	0	0	1	1	0	0
0	1	1	2	0	1	0	1	1	0	0	0	1	0	1	1	1	0	0	0	0	0	1	0	0	1	0	0	0	2	1	1	0	0	0	1	0	0	0	1	0	0	0	0	2	0	1	1	2	1
1	0	1	2	1	0	0	1	1	0	1	1	0	2	2	0	0	1	0	0	1	1	1	0	0	1	1	1	0	1	1	0	0	0	0	1	1	1	1	1	0	0	0	2	2	2	0	1	0	1
1	0	1	1	0	1	0	1	1	0	2	2	1	1	0	0	1	0	0	1	0	1	0	0	1	0	0	0	0	1	0	1	0	0	0	1	0	0	0	1	0	0	0	0	1	1	1	0	1	0
1	1	1	2	1	0	0	2	1	1	0	0	1	0	0	0	0	1	0	1	0	2	1	0	0	0	1	0	0	1	0	0	1	0	0	1	0	0	0	0	0	0	0	1	1	2	1	2	1	2
0	1	0	1	0	1	1	1	0	0	0	0	0	0	0	0	1	0	0	0	1	0	1	0	0	0	0	0	0	0	0	1	0	0	1	1	2	0	0	1	0	0	0	1	0	1	1	0	1	0
1	0	0	2	0	0	0	1	0	1	1	0	0	1	0	0	0	0	0	0	0	0	1	0	0	0	0	1	0	1	0	1	0	0	0	1	0	0	0	0	0	0	0	0	0	1	1	1	1	0
0	0	0	0	0	1	0	1	2	0	0	0	0	1	0	0	0	1	0	0	0	1	0	0	1	2	1	0	0	2	0	0	0	1	0	1	0	0	0	1	0	0	0	1	0	0	0	1	2	0
1	0	0	1	0	0	0	1	0	0	1	0	0	1	1	0	0	0	0	0	0	1	1	0	2	0	0	1	0	1	1	2	0	0	1	0	0	1	0	0	0	0	0	1	0	1	1	0	2	1
0	0	0	2	0	1	0	1	1	0	0	1	1	0	0	1	0	0	0	0	0	1	1	0	0	1	0	0	0	0	0	0	0	0	1	1	1	0	0	1	0	0	0	2	0	0	2	1	0	0
1	1	0	2	1	0	0	1	1	1	1	0	0	0	0	0	0	1	0	0	1	2	0	0	0	0	0	0	0	0	0	2	0	0	0	1	0	1	0	0	0	0	0	0	0	0	0	1	2	1
0	1	0	0	1	0	0	2	2	0	0	0	1	1	1	0	0	0	0	0	1	1	0	0	0	0	1	2	0	0	1	1	1	0	0	1	0	1	0	0	0	0	0	1	0	1	2	0	0	1
0	0	0	1	1	0	0	1	0	0	1	0	0	1	1	0	0	0	0	0	0	1	0	0	0	0	0	1	0	0	0	2	0	0	1	1	1	1	1	1	0	0	1	2	0	1	0	1	1	0
0	1	1	0	1	0	0	0	2	0	1	0	1	1	0	0	1	1	0	0	1	2	2	0	0	1	0	0	0	1	0	0	0	0	0	0	2	0	0	0	0	0	0	1	0	0	1	1	1	0
1	0	0	0	0	2	0	1	2	0	0	0	1	1	0	0	0	1	0	0	0	0	0	0	0	0	1	0	0	0	0	0	0	0	0	1	1	0	1	0	0	0	1	0	1	0	2	0	1	0
0	1	0	1	1	0	0	1	1	0	0	0	0	0	0	0	2	1	1	0	1	1	0	0	0	1	0	0	0	1	0	0	1	0	0	1	0	0	0	1	0	0	0	1	0	2	1	1	1	0
0	0	0	1	0	1	0	1	1	0	2	1	0	0	0	0	1	0	0	0	1	0	1	0	0	0	1	0	0	1	0	1	1	0	0	2	0	0	0	1	0	0	0	1	0	2	0	2	0	0
0	0	0	1	1	2	0	0	2	1	2	1	0	0	1	1	1	0	0	0	0	1	0	0	0	0	0	1	0	0	1	0	0	0	0	2	1	1	0	1	0	0	0	0	1	1	0	2	1	1
1	1	1	0	0	0	0	0	2	0	0	0	0	0	0	1	0	0	0	0	0	0	1	0	0	0	1	0	0	1	1	2	0	0	2	0	0	0	0	2	0	0	1	2	1	0	1	0	1	0
1	1	0	2	0	0	0	0	2	0	1	0	1	0	0	0	1	1	0	0	0	0	1	1	0	1	0	1	0	0	0	0	0	0	0	1	1	0	1	0	0	0	0	1	0	1	0	0	1	0
1	0	0	0	0	0	0	1	1	0	2	0	0	1	0	1	1	0	0	0	1	0	0	1	1	1	0	0	0	1	1	0	0	0	1	2	1	1	1	1	0	0	0	2	0	1	0	1	1	0
1	1	0	0	0	1	0	1	1	0	0	0	0	0	0	0	0	1	0	1	0	0	1	0	0	0	0	0	0	0	0	0	1	0	0	0	1	1	0	1	0	0	1	1	0	1	0	1	1	0
1	1	0	1	0	0	0	1	1	1	2	0	0	1	1	1	0	1	0	0	0	1	1	0	0	1	0	0	0	0	1	0	0	0	1	1	1	0	0	1	0	0	0	0	0	0	1	0	2	1
0	0	0	0	0	0	0	2	0	0	0	0	0	1	0	1	1	0	1	0	1	0	1	0	0	0	1	1	0	1	0	1	0	0	0	0	0	0	0	1	0	0	1	2	0	1	1	0	1	0
1	0	0	0	0	0	0	1	1	0	0	1	0	1	0	0	0	0	0	0	0	1	0	0	0	0	0	1	0	0	1	0	0	0	1	2	1	0	0	1	0	0	0	0	0	1	0	1	1	1
0	1	0	1	0	1	0	0	1	0	1	0	1	2	0	1	0	0	0	0	0	2	0	0	0	0	0	0	0	0	0	0	0	0	0	1	2	0	0	1	0	0	1	1	0	0	1	0	0	0
0	0	0	1	0	2	0	2	0	0	0	0	1	1	1	0	0	1	0	1	0	2	0	0	0	0	0	1	0	0	1	1	0	0	0	1	2	0	0	0	0	0	0	0	0	0	2	0	2	1
0	1	0	0	1	2	0	1	0	1	1	0	0	0	0	0	0	1	0	0	0	1	1	0	0	0	1	0	0	1	0	0	0	0	0	0	1	0	0	1	0	0	0	2	1	0	1	2	0	0
1	0	0	1	0	0	0	1	1	0	0	0	0	1	0	0	1	0	0	0	0	1	0	1	0	0	0	1	0	1	1	1	0	0	0	2	1	0	0	0	0	0	1	1	0	2	0	2	1	0
0	0	0	0	0	0	0	2	0	0	0	1	1	1	1	1	2	1	0	0	1	1	0	0	0	0	1	0	0	0	0	1	0	0	1	0	0	0	0	0	0	0	0	1	0	0	0	1	0	0
1	0	0	1	0	0	0	1	1	0	1	1	0	0	0	0	1	0	0	1	1	0	0	0	0	0	0	0	0	0	0	1	0	0	1	1	0	0	0	0	0	0	0	1	1	0	2	1	1	0
0	1	0	2	0	0	0	1	1	0	0	1	1	1	0	0	0	1	0	0	0	1	1	0	0	0	1	0	0	2	0	0	1	0	1	2	2	0	1	1	0	0	0	1	0	1	0	1	1	0
1	0	0	0	1	2	1	1	0	0	1	1	0	0	1	0	1	1	1	1	0	1	0	0	0	0	0	0	0	0	0	0	0	0	1	1	0	1	0	0	0	0	0	1	1	1	0	1	2	0
0	1	0	1	2	1	0	1	0	0	0	0	0	0	1	0	1	0	0	0	0	1	1	0	0	0	1	0	0	0	0	0	0	0	0	0	1	0	0	1	0	0	0	0	1	1	1	2	1	0
0	0	0	1	0	0	0	1	1	0	1	1	0	0	0	1	1	1	0	1	0	0	1	0	0	0	0	0	0	0	0	1	0	0	0	1	0	1	0	0	0	0	1	1	1	0	0	1	0	0
0	0	0	0	0	0	0	0	0	0	2	1	1	0	0	0	0	0	0	1	1	1	0	0	0	0	1	2	0	2	1	0	0	0	2	2	0	1	0	1	0	0	1	2	0	0	0	2	1	2
1	0	0	0	0	1	1	2	0	0	1	0	1	1	1	1	0	0	0	0	1	1	0	0	0	0	0	0	0	1	1	1	1	0	0	1	1	1	1	0	0	0	2	1	1	1	0	0	2	0
0	0	0	1	0	0	0	1	0	1	1	0	0	1	0	0	0	0	0	0	1	1	0	0	0	1	0	1	0	0	0	0	1	0	0	1	1	0	0	1	0	1	0	1	0	1	0	1	2	0
1	2	0	2	0	0	0	1	1	0	1	0	0	0	0	1	0	0	0	1	1	0	1	0	0	2	1	0	0	1	0	1	0	0	0	2	0	0	0	0	0	0	1	1	1	1	0	1	1	0
1	1	1	1	1	0	0	1	1	1	1	0	1	0	1	1	1	0	0	0	0	2	1	0	0	0	0	0	0	1	0	0	0	0	0	1	0	1	0	0	0	0	0	2	1	1	0	1	2	0
0	0	0	0	1	1	0	1	0	0	1	0	0	0	0	0	1	0	0	0	1	1	0	0	0	1	0	0	0	0	0	0	1	0	0	2	0	1	0	1	0	0	0	1	1	0	0	1	2	1
0	2	0	1	0	0	0	2	0	0	0	0	0	1	1	0	0	0	1	0	1	1	0	0	0	0	2	0	0	1	1	0	0	0	0	0	2	0	0	0	0	0	1	1	0	0	0	2	1	0
1	0	0	0	0	0	0	1	1	0	0	1	1	0	1	0	2	0	0	0	2	0	1	0	0	0	0	0	0	0	0	1	1	0	1	1	1	0	0	1	0	0	0	1	0	0	0	1	2	1
1	1	0	0	0	0	0	1	1	0	1	0	0	1	0	0	0	1	0	1	1	1	1	0	0	0	0	0	0	0	1	1	0	0	0	0	0	1	0	0	0	0	0	1	0	2	0	1	2	0
2	0	0	1	0	0	0	0	0	0	1	1	1	0	0	0	1	0	0	0	1	1	0	0	0	0	1	0	0	1	0	1	0	0	0	2	1	0	0	1	0	0	0	2	0	0	0	1	1	0
0	1	0	2	0	0	0	1	1	1	0	0	0	0	0	0	0	0	0	0	0	0	0	0	0	0	1	0	0	0	1	1	0	0	0	1	1	0	0	1	0	0	0	1	0	1	1	1	1	0
0	0	0	1	1	0	0	0	1	0	1	0	0	0	0	0	1	1	0	0	1	0	0	0	0	1	1	0	0	0	0	1	0	0	0	0	0	0	0	0	0	0	0	1	0	0	0	2	1	0
2	0	0	1	0	1	0	1	2	0	0	2	0	0	0	0	0	1	0	0	2	0	0	0	1	2	0	1	0	1	2	0	0	0	0	2	1	1	0	1	0	0	0	2	0	2	0	0	0	1
0	1	0	1	1	1	0	1	1	0	1	0	0	0	0	0	0	2	0	0	0	1	0	0	1	0	0	1	0	1	1	2	0	0	0	1	1	0	0	0	0	0	0	2	0	1	2	0	1	1
0	0	0	2	1	1	0	2	1	0	0	1	0	1	0	0	1	0	0	0	1	1	2	0	0	0	0	1	0	1	1	0	0	0	0	1	2	0	0	1	0	0	0	2	0	2	1	0	1	0
2	0	0	0	0	1	0	2	0	0	1	0	0	0	0	0	0	1	0	0	0	1	2	0	0	1	2	0	0	0	0	0	0	0	0	1	1	1	0	0	0	0	1	0	0	0	0	2	1	0
1	0	0	1	0	0	1	1	1	0	1	0	1	1	0	0	1	0	0	0	0	1	1	0	0	0	1	0	0	1	0	1	0	0	0	1	0	1	0	2	1	0	1	2	0	1	1	1	2	0
1	0	0	2	0	1	0	1	1	0	0	0	0	0	0	0	0	0	0	0	0	0	0	0	0	0	0	0	0	1	1	2	0	0	1	1	1	0	0	1	0	0	0	0	0	1	0	2	1	0
1	0	0	1	1	1	0	1	1	0	0	0	1	1	0	0	2	0	0	1	0	0	2	0	0	0	1	1	0	0	2	2	1	0	0	1	0	0	0	1	0	1	0	0	0	1	0	0	1	0
0	1	0	0	0	0	0	1	2	0	1	0	0	1	1	0	0	1	0	0	0	0	0	0	0	0	0	1	0	0	0	1	2	0	0	1	0	0	0	0	1	0	1	1	0	2	1	2	1	0
0	0	0	1	0	0	0	2	1	0	1	1	0	1	0	0	0	1	0	0	0	1	1	0	0	1	0	0	0	0	1	1	0	0	0	1	0	0	0	1	0	0	0	1	0	1	1	0	0	0
1	0	1	2	2	0	0	1	2	0	0	1	0	0	0	0	1	0	0	0	0	0	0	0	0	0	1	0	0	1	0	1	0	0	0	1	0	0	0	0	0	0	0	1	0	1	0	0	1	0
1	1	0	0	1	1	0	1	1	0	0	0	0	2	0	1	1	1	0	0	0	1	1	0	0	0	0	1	0	0	1	1	0	0	0	2	2	0	0	1	0	0	1	2	1	0	1	0	0	0
0	0	0	1	0	0	0	1	1	0	2	0	0	0	0	0	0	0	0	0	0	1	0	0	0	1	0	0	0	0	0	2	0	0	0	1	1	0	0	1	0	0	0	0	1	1	0	1	1	1
1	2	0	1	1	1	0	2	0	0	0	0	0	0	0	0	0	0	1	0	1	2	0	0	0	1	0	0	0	0	0	0	0	0	0	2	0	0	0	0	1	0	0	0	0	1	1	1	1	0
1	0	0	1	1	1	0	1	1	1	0	0	0	0	1	1	0	2	0	0	0	0	0	0	0	0	0	1	0	1	0	0	0	0	0	0	2	0	1	0	0	0	0	1	0	2	1	1	1	0
1	1	0	2	0	1	0	1	1	2	1	1	0	0	1	0	0	0	0	0	1	1	0	0	0	0	0	1	0	0	2	0	1	0	0	0	2	0	0	1	0	0	0	1	1	0	0	2	1	0
0	1	0	1	0	0	0	2	1	0	1	0	0	2	0	0	0	1	0	1	1	0	0	0	0	0	0	1	0	0	1	2	0	0	1	1	1	1	0	1	0	0	1	0	0	1	0	1	2	0
1	0	1	1	0	1	0	1	1	0	0	0	0	1	0	0	1	0	0	0	1	1	1	0	1	0	1	0	0	0	0	2	0	0	0	1	0	0	0	1	0	0	0	0	2	2	1	2	1	0
1	1	0	0	0	1	0	1	1	0	0	0	0	0	0	0	0	1	0	0	0	1	0	1	0	0	1	0	0	0	0	2	0	0	0	1	1	0	0	0	0	0	0	2	0	0	2	1	1	0
0	1	1	2	0	1	0	1	1	0	0	0	0	1	0	1	0	0	0	0	0	0	0	0	0	0	0	1	0	2	1	0	0	0	0	0	1	1	0	0	0	0	0	1	1	0	1	1	2	2
2	0	1	2	0	1	0	2	2	1	1	1	0	1	0	0	1	1	0	1	0	1	1	0	0	1	0	0	0	1	0	0	0	0	0	1	1	0	1	0	1	0	0	1	1	0	2	1	2	0
0	1	0	1	0	1	0	1	0	0	2	0	0	1	1	0	0	0	1	0	0	1	1	0	0	0	0	0	0	0	1	2	0	0	0	1	2	0	1	0	0	0	0	1	0	1	0	1	1	0
1	1	0	1	0	1	1	1	1	0	0	1	1	0	1	0	1	0	0	0	1	0	1	0	0	0	0	0	0	1	2	0	0	0	1	2	1	1	0	1	0	0	0	1	1	0	0	2	1	0
1	0	1	2	0	0	0	0	0	0	1	1	1	0	0	0	1	1	0	0	1	0	0	0	1	1	1	1	0	0	1	1	0	0	0	2	0	0	0	1	0	0	0	0	0	0	0	1	1	0
0	0	0	0	0	0	0	2	0	0	1	0	1	2	0	0	0	1	0	0	0	0	0	0	0	0	1	0	0	1	0	0	0	0	0	2	1	2	1	1	0	0	0	1	0	0	0	0	1	0
0	0	0	2	0	1	0	0	1	1	0	0	0	0	0	0	1	1	0	0	0	0	0	0	0	1	1	0	0	0	1	1	0	0	0	0	0	0	1	1	0	0	0	1	0	1	1	1	1	0
1	1	0	0	0	1	0	0	0	0	0	0	0	0	0	0	0	2	0	0	1	1	2	0	0	0	0	0	0	1	1	1	0	0	0	1	0	1	0	0	0	0	0	1	1	0	1	1	0	1
0	0	0	0	0	1	1	1	0	0	0	0	1	1	0	0	0	0	0	0	2	2	0	0	0	1	0	0	0	0	1	0	0	0	0	1	1	1	0	1	0	0	1	2	0	1	0	1	1	0
1	1	0	2	0	1	0	0	1	1	0	1	0	2	0	1	1	1	0	0	0	1	0	0	0	0	0	0	0	1	0	1	0	0	0	1	0	0	0	1	0	0	0	1	0	0	1	1	2	0
0	0	0	1	0	0	0	1	1	0	0	0	1	1	1	1	1	0	0	0	1	1	1	0	0	0	1	0	0	0	0	2	0	0	0	1	0	0	0	0	0	0	1	0	0	0	0	0	2	0
0	1	0	1	0	1	0	1	0	0	0	1	1	0	1	0	1	0	0	1	1	2	0	0	0	2	0	0	0	0	0	1	1	0	0	0	0	0	0	0	0	0	0	0	0	1	1	1	1	0
0	1	0	1	0	1	0	1	1	0	0	1	0	0	0	0	1	1	0	0	0	0	1	0	0	1	1	0	0	1	1	1	1	0	1	0	1	0	0	1	0	0	1	1	0	2	1	1	1	1
0	1	0	1	0	0	0	1	2	0	1	1	1	0	0	0	1	0	0	0	1	1	1	0	0	0	0	1	1	0	1	1	0	0	1	1	1	0	0	0	0	0	0	0	1	0	0	2	1	0
0	1	0	1	0	1	0	1	0	0	0	0	1	2	0	0	0	0	0	0	0	1	0	0	0	1	0	0	0	1	0	0	0	0	0	1	2	0	0	0	0	1	0	1	1	1	0	1	1	1
1	0	0	1	0	1	0	2	0	0	1	1	0	0	0	0	1	1	0	1	0	1	1	0	0	0	0	0	0	0	0	0	1	0	0	2	1	0	0	2	0	0	1	1	0	1	1	2	2	0
1	1	0	0	0	1	1	2	1	0	1	1	1	0	0	2	2	1	0	0	0	1	0	0	0	0	1	0	0	0	0	1	0	0	1	0	1	0	0	0	0	0	0	0	0	0	1	1	0	0
2	1	0	1	0	0	0	1	2	0	1	0	1	0	0	0	0	1	0	0	1	1	0	0	0	0	0	0	0	1	0	1	0	0	1	0	1	0	1	1	0	0	0	1	0	1	1	2	0	0
0	0	0	1	0	1	0	2	0	0	0	1	0	0	0	0	0	2	0	0	1	0	2	0	0	0	0	0	0	1	0	0	0	0	0	2	0	0	0	0	0	0	0	0	0	1	0	2	1	0
1	0	0	1	0	2	1	1	2	0	1	1	1	1	0	1	0	1	0	0	1	1	0	0	0	0	1	0	0	2	1	0	0	0	0	1	2	0	0	2	0	0	0	0	0	1	1	2	1	0
1	0	0	0	0	0	0	2	1	0	2	0	0	2	0	1	0	0	0	0	0	2	1	0	0	1	1	2	1	0	2	1	1	0	1	0	2	0	0	0	0	0	1	1	0	1	1	1	1	1
0	0	0	1	2	0	0	1	0	0	0	1	0	0	0	0	1	0	1	0	0	1	1	0	0	1	0	0	0	1	0	0	0	0	0	2	1	0	0	1	0	0	1	0	0	2	0	2	1	0
1	1	0	0	0	0	0	1	1	0	0	0	1	1	0	0	2	0	0	0	0	0	0	0	0	0	0	0	0	1	0	2	1	0	0	1	0	1	0	0	0	0	1	1	0	0	1	0	0	0
1	0	1	1	0	2	1	2	1	0	1	0	0	1	1	0	0	0	0	0	0	1	1	0	0	2	0	1	0	2	0	1	1	0	0	1	0	0	1	1	0	0	1	1	0	2	1	1	1	0
0	1	0	1	0	1	0	1	0	1	2	0	0	0	1	0	1	0	0	0	1	1	0	0	0	0	0	1	0	0	0	1	0	0	0	0	0	0	0	1	0	0	0	1	0	0	0	1	1	0
0	1	0	1	0	0	0	1	0	0	0	0	1	1	0	0	2	0	0	0	0	1	1	0	0	2	0	1	0	0	1	2	0	0	1	1	1	0	0	1	0	0	0	0	0	0	0	0	0	0
0	1	0	1	0	1	0	0	1	0	0	0	0	1	2	0	0	0	0	0	0	0	1	0	0	1	1	1	0	0	1	1	0	0	0	0	1	0	1	0	0	0	0	2	0	0	0	0	0	1
0	1	0	1	0	1	0	1	1	0	0	1	0	0	0	0	0	1	0	0	0	1	1	0	0	0	0	1	0	1	0	1	0	0	0	1	2	1	0	0	0	0	1	1	0	0	0	1	2	0
1	1	0	1	0	0	0	1	0	0	2	0	1	1	0	0	0	0	0	1	0	1	0	0	0	0	2	0	0	2	1	0	1	0	2	1	0	0	0	0	0	0	0	0	0	1	1	1	0	0
1	1	1	1	1	0	0	1	0	1	1	0	1	1	1	0	1	2	0	1	0	1	1	0	0	0	0	1	0	0	1	2	0	0	1	1	0	1	0	0	0	0	0	1	0	2	1	1	2	0
0	1	0	1	1	1	1	1	1	0	0	1	0	0	0	1	1	2	0	0	0	0	0	1	0	0	0	0	0	1	1	1	0	0	0	2	1	0	1	0	0	0	1	1	1	2	1	2	1	0
1	2	1	0	0	2	1	1	0	0	0	0	1	0	2	0	0	0	0	0	0	0	0	0	0	0	0	0	0	1	1	2	1	0	0	1	0	0	0	1	0	0	0	1	0	1	0	1	0	0
1	1	1	1	1	1	0	0	0	0	1	1	0	0	0	1	1	0	0	0	0	0	0	0	0	0	0	0	0	0	1	0	0	0	0	1	1	1	0	0	0	0	0	1	0	0	1	0	0	0
1	0	0	0	1	1	0	0	0	0	0	0	0	0	0	0	1	1	1	1	0	1	0	0	0	1	0	0	0	2	0	0	0	0	0	0	1	0	0	0	0	0	1	0	0	0	0	0	1	0
1	1	1	2	0	2	0	1	0	0	0	0	2	0	0	0	1	0	0	0	1	1	0	0	0	0	0	1	0	1	2	0	0	0	0	2	1	0	1	2	0	0	1	2	0	0	0	2	1	0
1	0	0	0	0	1	0	1	0	0	0	0	0	0	0	0	1	1	0	0	0	1	0	0	0	1	0	0	0	0	0	1	0	0	1	2	1	0	0	1	0	0	0	1	0	0	0	1	0	0
0	0	1	1	0	0	0	1	0	0	0	0	0	1	0	0	0	1	0	0	0	0	1	1	1	0	0	0	0	0	0	0	0	0	1	2	1	0	0	0	0	0	0	1	0	1	1	1	1	0
0	1	0	1	0	0	1	2	1	0	1	0	0	0	0	0	1	0	0	0	1	0	0	0	0	0	0	0	0	0	2	2	0	0	0	1	1	0	0	0	0	0	0	1	0	1	0	0	0	0
1	0	0	0	1	0	0	2	0	0	0	0	0	1	0	1	1	0	0	0	1	2	0	0	0	0	1	1	0	0	0	0	0	0	1	1	2	0	0	0	0	0	1	1	1	0	1	1	1	0
1	0	0	0	1	1	0	2	0	0	1	0	1	2	1	0	1	0	0	0	0	0	0	0	0	2	1	1	0	1	0	2	0	0	0	1	1	0	1	1	0	0	0	1	0	2	1	1	0	1
1	1	0	1	0	1	0	2	2	0	1	2	0	1	1	1	0	0	0	0	0	0	1	0	0	0	0	2	0	0	0	1	1	0	0	1	1	0	0	0	0	0	0	1	0	0	0	1	0	0
2	2	1	0	1	0	0	1	0	0	1	0	0	0	1	0	1	1	0	0	1	1	0	0	0	0	0	0	0	0	2	1	0	0	0	1	1	0	0	0	1	0	0	1	0	0	0	0	2	0
0	0	0	2	0	0	0	0	1	0	1	0	0	0	0	0	0	1	0	0	0	1	1	0	0	1	1	0	0	0	1	0	0	0	0	2	0	1	1	1	0	0	0	2	0	0	1	1	0	0
0	0	0	0	0	0	0	2	1	0	1	1	1	0	0	0	0	1	0	0	1	1	1	0	0	0	0	0	0	2	0	0	0	0	0	2	1	0	1	0	0	0	0	1	0	0	0	2	1	0
1	2	0	1	1	0	0	0	1	0	1	1	0	1	1	0	0	2	0	0	2	2	0	0	0	1	1	1	0	1	0	0	0	0	0	1	1	0	0	1	0	0	0	0	0	0	1	0	0	0
0	0	0	0	0	0	0	1	1	0	2	0	0	0	0	1	0	2	0	1	0	0	1	1	0	0	0	1	0	0	2	0	1	0	0	0	1	0	0	0	1	0	1	0	1	0	1	2	1	0
1	0	0	1	0	1	0	1	1	0	0	1	0	0	0	0	0	0	0	0	0	1	1	0	0	0	1	0	0	0	0	1	0	1	0	0	1	0	0	1	0	0	0	1	0	0	0	1	1	0
1	1	0	0	0	0	0	1	0	0	1	0	2	1	0	0	1	1	0	0	0	0	0	0	0	0	1	0	0	1	0	1	0	0	1	0	1	0	0	0	0	0	0	1	0	0	0	0	2	0
0	0	1	0	1	1	0	2	1	1	1	0	0	1	1	0	1	1	0	0	0	2	0	0	0	1	0	1	0	0	1	0	0	0	0	0	0	1	0	1	0	0	0	1	0	1	0	0	1	0
0	1	0	2	0	1	0	1	2	0	0	0	0	0	0	0	1	1	1	0	0	0	1	0	0	0	0	1	0	1	0	2	0	0	0	1	1	0	0	1	0	0	0	0	1	0	0	1	2	0
2	1	0	1	0	1	1	1	2	0	0	1	0	1	0	0	0	0	0	0	1	1	1	0	0	1	0	0	0	0	0	0	0	0	0	1	1	0	0	0	0	0	0	0	1	1	1	0	2	1
1	2	1	0	0	0	0	1	1	2	0	0	0	0	0	0	1	0	0	0	0	1	0	0	0	0	0	0	0	1	0	0	0	0	0	0	0	1	0	0	0	0	1	0	0	0	1	1	1	0
0	0	0	1	1	0	0	1	2	0	0	1	1	2	0	0	1	0	0	0	1	2	0	0	0	0	1	1	0	0	1	1	0	0	1	1	1	0	1	2	0	0	0	2	0	1	0	1	1	0
1	1	0	2	0	1	0	1	1	0	2	1	0	1	0	1	0	1	0	0	0	1	0	0	0	0	1	0	0	0	1	1	0	0	0	0	1	0	1	1	1	0	0	0	0	0	1	2	2	1
0	1	0	0	0	0	0	1	2	0	0	1	1	0	0	0	0	0	0	0	0	2	1	1	0	1	0	1	0	1	0	1	2	0	0	0	0	0	0	0	0	0	0	0	0	1	0	1	0	0
2	1	0	0	0	1	0	1	0	0	1	1	1	0	0	1	0	1	0	2	0	1	0	0	0	0	0	1	0	0	0	1	0	0	0	2	0	0	0	1	0	0	0	2	0	0	1	2	1	0
0	0	0	1	0	1	0	2	0	1	2	1	1	0	0	0	0	0	0	0	0	0	1	0	1	1	1	1	0	0	0	0	1	0	0	2	2	0	0	1	0	0	1	0	0	0	2	2	1	1
0	1	1	1	0	0	0	0	1	0	0	0	0	1	0	1	0	0	0	0	0	0	0	0	0	1	0	1	0	0	1	2	1	1	0	0	0	0	0	1	0	0	1	0	1	1	1	1	0	0
0	1	0	0	0	1	1	1	2	0	0	0	0	2	0	2	1	2	0	0	0	2	1	0	0	0	0	1	0	2	1	2	0	0	0	1	1	0	0	0	0	0	0	2	0	1	0	1	1	0
0	1	0	0	0	1	0	1	2	0	2	0	0	0	0	0	0	0	1	0	1	1	0	0	0	0	0	0	0	0	0	2	1	0	0	0	2	0	0	0	0	0	0	2	0	0	0	1	2	2
0	1	0	0	0	0	0	1	2	0	1	0	0	0	0	0	0	2	0	0	1	1	1	0	0	0	0	0	0	2	0	1	0	0	0	1	1	0	0	0	0	0	2	0	0	1	0	1	1	0
1	1	0	1	1	0	0	0	1	0	0	0	1	1	0	1	1	0	0	0	0	0	0	0	1	0	1	1	0	0	0	1	0	0	0	1	1	0	0	0	0	0	0	0	0	1	0	2	1	0
0	0	0	1	0	1	0	1	1	0	0	2	0	0	0	1	0	0	0	0	0	1	0	0	0	0	1	0	0	1	0	1	0	0	0	1	1	0	2	0	0	0	1	1	2	1	2	1	1	1
0	1	0	1	1	0	0	1	0	0	1	0	1	2	0	1	0	0	0	0	0	1	1	0	0	0	2	1	0	0	1	0	1	0	0	1	1	1	0	0	1	0	1	2	1	0	0	1	0	1
0	0	0	1	0	0	0	0	1	0	0	0	2	0	1	0	1	0	0	0	0	0	0	0	0	0	1	0	0	1	1	1	1	0	0	1	1	0	0	1	0	0	1	1	1	0	1	2	2	1
1	0	0	1	0	1	0	1	0	0	1	1	1	2	0	1	1	0	0	0	1	0	0	0	0	1	0	1	1	0	0	0	0	0	0	1	0	0	0	0	0	0	0	1	0	0	0	2	1	0
0	0	1	2	0	1	0	1	1	0	0	0	2	0	0	0	1	0	1	0	0	1	0	0	0	0	0	1	0	0	0	1	0	0	0	0	0	1	0	1	0	0	2	1	0	2	0	1	1	0
0	0	1	2	1	1	0	1	1	0	1	0	0	0	0	0	0	1	0	1	1	1	1	0	1	1	1	0	0	0	1	0	0	0	0	1	1	0	0	0	1	0	1	2	0	0	1	1	2	1
1	0	2	0	0	0	1	1	1	0	2	0	0	0	0	0	0	0	0	0	0	0	1	0	0	0	0	1	0	1	0	0	0	0	2	2	0	0	0	1	0	0	2	1	0	0	0	2	1	0
0	1	0	0	0	0	0	2	0	0	0	1	1	0	0	1	0	0	0	0	0	1	2	0	1	0	1	0	0	1	1	0	0	1	0	1	2	0	0	1	0	0	0	1	0	2	2	1	1	0
1	0	0	2	0	0	0	2	0	0	1	0	0	1	1	0	0	0	0	0	0	1	0	0	0	0	1	1	0	1	0	1	0	0	0	2	0	0	0	1	0	0	1	1	0	0	1	1	1	0
1	1	0	1	0	1	0	2	0	0	1	0	0	0	0	0	0	0	0	0	1	2	0	0	0	0	0	0	0	0	1	1	0	0	1	0	1	1	0	0	1	0	0	2	0	0	0	1	1	0
0	0	0	0	0	0	1	0	1	0	1	1	0	1	0	1	0	1	0	0	1	1	0	0	0	0	0	0	0	0	0	2	0	0	0	2	2	1	0	2	0	0	0	1	0	1	1	1	1	0
0	1	0	0	1	2	0	1	2	0	1	0	1	0	0	1	0	0	0	0	1	0	1	0	0	1	0	0	0	1	0	0	0	0	0	0	0	0	1	1	0	0	0	2	1	0	1	2	1	0
0	1	0	0	1	1	1	1	0	0	1	0	0	0	1	0	1	1	0	0	0	1	2	0	0	0	0	0	0	0	1	0	0	0	0	0	0	0	0	0	0	0	0	1	1	1	1	1	1	0
1	0	0	0	1	1	0	2	1	0	0	1	0	0	0	1	1	0	0	1	1	0	0	0	0	1	0	1	0	1	1	2	0	0	0	1	1	1	0	0	0	0	0	1	1	2	1	2	1	0
0	0	0	0	0	0	0	0	0	0	0	0	1	1	0	0	1	1	0	0	0	1	0	0	0	0	2	0	0	1	0	2	1	0	0	2	1	0	0	0	1	0	0	1	1	0	1	1	2	0
0	1	0	1	0	0	0	1	0	1	1	0	1	0	0	1	0	1	0	0	1	0	0	0	0	1	1	0	0	1	2	2	0	0	0	2	0	1	1	0	0	0	0	2	0	0	0	1	1	0
0	1	1	0	0	0	0	1	1	0	0	1	1	0	1	0	1	0	0	0	0	2	1	0	1	0	0	0	0	0	0	0	0	0	0	0	1	0	0	0	0	0	0	1	0	1	1	2	2	0
0	0	0	1	0	0	0	2	0	0	2	0	0	0	0	0	1	0	0	1	1	0	0	2	0	0	0	0	0	0	0	1	0	0	1	2	1	0	0	1	0	0	0	1	0	0	1	1	0	0
1	0	2	1	0	1	0	1	0	0	0	0	0	0	0	1	1	1	1	0	1	0	1	0	1	0	0	1	0	1	0	2	0	0	1	1	0	0	0	0	0	0	0	2	0	0	0	1	2	0
0	2	0	1	0	1	1	0	1	0	0	1	0	1	0	0	0	0	0	0	0	0	1	0	0	0	1	0	0	0	0	0	0	0	1	0	1	0	0	1	0	0	0	1	1	0	0	1	1	0
1	1	0	1	1	1	0	2	1	1	1	1	0	1	0	0	1	0	0	0	0	0	0	1	0	0	1	0	0	0	0	2	0	0	0	0	1	0	0	1	0	0	0	1	0	1	0	1	0	0
0	1	1	2	0	0	0	0	1	0	0	1	0	1	0	0	1	1	0	0	0	2	1	0	0	1	1	0	0	0	0	1	0	0	0	1	2	0	0	1	0	0	1	2	0	0	0	0	1	0
0	2	0	1	0	1	0	2	0	0	0	0	0	1	1	0	1	0	0	0	0	1	1	0	0	0	0	0	0	1	1	1	0	0	0	2	2	0	0	0	0	0	0	1	0	0	1	2	2	0
1	0	1	1	0	0	0	1	1	1	1	0	0	0	0	0	1	1	0	0	2	0	0	0	0	0	0	1	0	0	0	0	0	0	0	1	0	0	0	0	1	0	0	2	0	0	0	1	1	0
1	1	0	0	0	0	0	1	1	0	0	0	1	1	0	0	0	0	0	0	0	0	0	0	1	0	0	0	0	0	1	1	0	0	0	2	0	1	0	2	0	0	0	0	0	1	1	2	1	0
0	0	0	0	0	0	0	1	2	0	1	1	0	0	0	0	1	2	0	0	1	1	0	0	1	1	1	0	0	0	0	0	0	0	0	1	0	0	0	1	0	0	0	1	0	1	0	1	1	1
1	2	0	1	1	0	0	1	2	0	1	1	0	0	0	0	0	0	0	0	0	0	0	0	0	0	0	1	0	1	0	2	0	0	0	1	0	0	1	1	0	0	1	0	0	1	1	0	0	0
1	1	0	1	0	0	0	0	0	0	0	1	0	1	0	0	0	1	0	0	0	0	1	0	0	0	0	0	0	1	1	1	0	1	0	1	2	0	0	0	0	0	0	1	0	0	0	1	2	0
1	0	0	2	0	0	0	2	1	0	1	0	0	1	0	2	0	1	0	0	0	0	0	0	0	0	0	0	0	0	0	1	0	0	0	2	0	0	0	0	0	0	0	0	1	1	0	1	0	0
0	1	0	0	0	0	0	0	2	0	0	0	0	1	0	1	0	2	1	0	0	0	0	0	0	0	0	0	0	0	0	1	0	0	0	0	1	0	0	0	0	0	0	1	0	1	1	1	1	0
0	1	0	0	0	0	0	0	0	0	1	2	0	0	0	0	0	0	0	0	0	0	1	1	0	0	1	0	0	1	1	1	0	0	0	0	1	0	0	0	0	0	0	2	1	0	0	1	2	0
0	1	0	0	0	1	0	1	1	1	1	0	0	1	1	1	1	0	0	0	0	0	0	0	0	0	0	1	0	0	1	1	0	0	0	1	1	1	0	2	0	0	0	0	0	0	0	1	0	0
0	0	0	0	0	1	0	0	0	0	1	0	1	0	0	0	1	0	0	0	1	1	1	0	0	0	0	0	0	0	0	0	1	0	0	1	2	0	0	0	0	0	0	0	0	1	0	1	1	0
0	0	0	1	1	1	0	2	2	1	0	1	1	0	0	0	0	0	0	0	0	0	0	0	0	0	0	1	0	1	0	1	0	0	0	0	1	0	1	1	0	0	0	1	1	1	0	0	1	0
1	2	0	2	0	0	0	1	1	0	2	1	0	0	0	0	0	0	0	0	0	1	1	0	0	1	0	0	0	1	1	1	0	0	0	1	0	0	0	0	0	0	0	1	0	0	0	1	0	0
1	2	0	1	0	2	0	1	1	0	1	0	0	0	1	0	0	1	0	0	0	0	0	0	0	0	1	0	0	0	0	2	0	1	1	0	1	2	1	0	0	0	0	0	0	1	1	0	1	0
2	1	1	0	0	0	0	0	0	0	0	0	1	0	0	0	1	0	0	0	0	1	1	0	0	1	0	1	0	1	0	1	0	0	1	1	1	1	1	0	0	0	0	0	0	0	0	0	0	0
1	1	0	1	1	1	0	2	0	0	2	0	0	1	0	0	0	0	0	0	1	1	0	0	0	0	0	0	0	0	0	0	1	0	0	1	1	0	0	1	0	0	0	2	1	0	0	1	2	0
1	0	0	1	1	0	0	1	2	1	1	0	0	1	1	0	0	1	0	0	0	1	1	1	0	0	0	0	0	1	1	1	0	0	0	1	2	0	1	1	0	0	0	1	0	0	1	1	1	1
1	1	0	1	1	1	0	0	1	0	1	1	0	0	0	0	0	0	0	0	0	1	1	0	0	0	0	0	0	1	1	2	1	0	0	1	0	1	0	0	0	0	1	2	0	1	0	1	1	1
2	1	0	1	0	0	0	2	1	0	0	0	1	0	0	0	0	1	0	0	2	1	0	0	1	0	0	0	0	1	1	1	0	0	0	2	2	0	1	1	0	0	0	2	0	1	1	2	0	0
0	1	0	0	0	0	0	2	1	0	1	1	1	1	1	0	1	1	0	1	0	0	1	1	0	0	1	1	0	0	0	0	0	0	0	2	0	0	1	0	0	0	0	2	1	1	0	1	1	1
0	0	0	1	1	1	0	1	2	0	1	0	0	1	0	0	0	0	0	0	1	0	1	0	0	1	0	0	0	0	1	1	0	1	1	2	1	1	0	0	1	0	0	1	0	0	0	1	1	0
0	1	1	0	0	0	0	1	1	0	0	1	0	1	1	0	0	1	0	0	1	1	0	0	0	0	0	1	0	0	1	1	0	0	0	2	2	0	0	0	0	0	1	1	0	1	0	1	2	0
2	0	0	1	0	1	0	0	1	0	1	0	1	0	0	1	2	0	0	0	0	1	0	0	0	1	0	0	0	0	0	2	0	0	0	2	2	0	0	0	0	0	0	1	0	1	0	2	1	0
0	0	0	1	0	0	1	1	0	0	0	2	1	1	0	0	1	0	0	0	1	0	2	0	0	0	1	0	0	0	0	0	0	0	0	1	0	0	0	0	0	0	0	1	0	1	0	1	1	0
0	0	0	0	1	1	0	0	0	0	0	0	1	0	0	1	1	0	0	1	1	0	0	0	0	1	0	1	0	0	0	0	0	0	0	1	2	0	0	1	0	0	0	1	1	2	0	2	1	0
1	1	1	1	0	1	0	2	2	0	0	1	1	0	0	1	1	1	1	0	1	2	1	0	1	1	1	0	0	0	0	1	1	0	0	1	0	0	0	0	0	0	0	0	1	1	0	2	1	0
0	1	0	1	0	0	0	1	0	1	0	0	2	1	0	0	0	0	0	0	0	0	0	0	0	1	1	0	0	1	1	1	0	0	0	1	1	0	0	0	0	0	1	0	0	2	0	1	1	0
0	1	0	2	0	1	0	2	1	0	0	0	0	1	0	0	0	0	0	0	0	0	0	0	0	1	0	1	0	0	1	1	0	0	0	1	1	0	0	1	0	0	0	0	1	1	1	0	0	1
0	1	0	1	0	0	0	2	0	0	0	0	0	2	0	1	2	1	0	1	0	1	0	0	0	1	1	0	0	0	2	0	0	0	0	1	0	0	0	1	0	0	1	2	0	2	1	2	1	0
1	0	0	0	0	0	0	2	1	0	0	1	0	0	0	0	0	0	0	0	0	1	0	0	0	0	1	0	0	1	0	0	0	0	0	2	1	0	0	1	0	0	0	0	0	0	0	1	2	0
0	1	0	0	1	1	0	0	1	0	0	0	0	1	0	0	1	2	0	0	1	0	1	0	0	0	0	1	0	0	0	2	0	0	0	1	0	0	0	0	0	0	0	2	1	1	0	2	2	0
1	1	1	1	0	0	0	2	1	1	0	0	2	0	1	1	0	1	0	0	0	1	1	0	0	0	0	0	0	0	0	0	1	0	0	0	0	1	0	0	0	0	0	1	0	1	0	2	1	0
0	0	0	0	0	0	1	1	1	0	2	1	0	1	1	0	0	1	0	0	1	2	1	0	0	0	1	0	0	0	0	2	1	0	0	2	0	0	0	1	0	0	0	2	0	2	0	0	1	0
0	1	0	2	0	1	0	0	2	0	1	0	1	0	0	0	2	0	0	0	0	0	1	0	0	0	0	0	0	1	1	1	0	0	0	0	0	0	0	0	0	0	1	1	1	1	0	1	2	0
1	1	1	1	0	0	0	1	2	1	1	0	2	1	0	1	0	0	0	0	0	0	1	0	0	0	1	1	0	0	1	1	0	0	0	1	1	1	0	0	0	0	0	2	0	1	1	1	2	0
0	1	0	0	0	0	0	1	2	0	2	1	0	2	0	0	0	0	0	0	1	1	0	0	0	0	0	0	0	0	1	1	0	0	0	0	1	1	0	1	0	0	0	2	0	1	1	2	1	0
1	0	0	1	1	0	0	1	1	0	1	0	0	1	0	1	1	0	0	0	1	0	0	0	0	0	1	0	0	0	0	2	0	0	1	2	1	0	0	0	0	0	0	0	0	1	0	1	2	1
2	1	0	0	0	0	0	1	0	0	0	1	1	1	2	1	1	1	0	0	0	2	2	0	0	0	0	0	0	1	1	0	0	0	1	2	2	0	0	1	0	0	1	2	0	2	1	2	1	0
0	0	0	0	0	0	1	0	2	0	0	0	1	0	1	0	1	0	0	0	1	0	1	0	0	0	0	0	0	1	0	0	0	1	0	1	2	1	0	0	0	0	0	2	1	1	2	1	2	0
0	1	0	1	2	1	1	2	0	1	0	2	0	0	1	1	0	1	0	0	0	0	1	0	0	0	1	0	0	0	0	2	0	0	0	2	1	1	0	0	0	0	0	2	0	1	0	1	1	0
2	1	0	0	0	0	0	0	1	0	1	0	0	0	0	0	1	0	0	0	0	2	0	0	0	1	0	0	0	1	0	0	0	0	0	0	1	1	0	0	0	0	0	1	0	0	1	1	1	0
0	1	0	0	0	0	0	1	2	0	1	0	0	1	1	0	0	0	0	0	0	1	0	0	0	0	0	1	0	0	0	0	1	1	1	0	0	1	0	1	0	0	0	1	0	2	0	2	0	0
1	1	0	0	0	1	0	1	0	0	0	1	1	1	0	0	0	0	0	0	2	2	0	0	0	0	0	0	0	0	0	0	1	1	0	1	1	0	0	0	0	0	0	1	0	1	1	1	2	0
0	0	0	0	0	0	0	1	2	0	0	0	1	0	0	0	0	0	0	0	2	0	1	0	0	1	0	0	0	0	1	1	0	0	1	1	2	1	0	2	0	1	0	2	0	1	0	1	2	0
0	1	0	1	0	0	0	2	1	0	1	1	0	0	0	0	1	0	0	0	0	1	0	0	0	0	0	1	0	1	1	1	1	0	0	1	1	0	0	0	0	0	1	2	0	1	0	0	1	0
1	2	0	2	0	1	0	0	2	0	0	1	0	1	0	1	0	1	0	0	1	2	1	0	0	0	1	0	0	0	1	2	0	0	0	0	0	0	0	0	0	0	0	1	0	2	0	0	0	0
1	0	0	1	1	1	1	1	0	1	1	1	0	0	0	0	1	0	0	0	0	1	0	0	0	0	0	0	0	1	0	2	0	0	1	1	0	1	1	0	0	0	1	1	0	1	0	1	0	0
0	1	0	1	1	1	0	1	1	1	2	0	0	1	0	0	1	0	0	0	1	0	1	0	0	0	2	0	0	0	0	0	0	0	0	0	1	0	0	0	0	0	0	1	0	1	1	1	0	0
0	0	0	2	0	1	0	1	0	1	1	1	1	1	1	0	1	1	0	0	1	1	0	0	0	0	0	0	0	1	1	2	1	0	0	2	1	1	0	0	0	0	0	1	0	1	0	1	1	0
1	1	0	0	0	1	0	1	2	0	0	0	0	1	1	0	0	0	0	0	0	1	0	0	0	1	1	0	0	1	0	1	0	0	0	2	1	1	1	1	0	0	0	1	0	1	0	0	1	0
1	0	0	1	1	1	0	1	2	1	1	0	1	2	1	0	1	1	1	0	0	2	0	1	0	0	1	0	0	2	1	0	0	0	0	2	1	0	0	1	1	0	0	0	0	2	0	1	2	0
2	1	0	0	0	1	0	1	2	0	0	1	0	0	1	0	1	1	0	0	1	0	0	0	0	0	0	1	0	0	0	2	0	0	0	1	2	1	0	0	0	0	1	1	0	2	0	1	1	0
0	1	0	0	1	0	0	2	1	0	1	0	0	1	0	0	0	1	0	0	1	1	0	0	0	2	1	0	0	1	0	2	0	0	1	2	0	1	0	0	0	0	0	0	1	0	1	1	0	0
0	0	0	1	0	1	0	0	0	0	0	0	0	0	0	0	1	0	0	0	0	2	0	0	0	1	0	0	0	0	0	1	0	0	1	1	1	0	0	1	0	0	0	0	1	0	0	0	1	0
0	1	0	1	0	1	0	1	0	1	1	1	1	0	1	0	0	0	0	0	1	1	0	0	0	1	0	0	0	1	0	1	0	0	0	1	1	0	0	1	0	0	0	1	0	1	0	1	0	0
2	0	0	0	2	0	1	1	0	0	1	0	0	1	0	0	0	2	0	1	0	1	0	0	0	1	0	0	0	0	1	1	0	0	0	0	0	0	1	0	0	0	0	0	0	1	0	2	2	1
0	1	0	0	0	0	0	1	1	0	2	0	1	0	0	0	0	0	0	0	0	1	0	0	0	0	0	0	0	0	1	0	0	0	0	1	1	0	0	1	0	0	1	1	1	0	0	1	0	0
0	2	0	1	0	0	0	1	1	1	1	0	0	0	0	0	1	0	0	0	1	0	1	0	0	0	0	0	0	0	1	0	0	0	1	1	0	0	0	0	0	0	0	2	0	1	1	0	0	0
0	1	0	1	0	0	0	2	2	0	2	0	0	1	1	0	1	1	0	0	0	0	1	0	0	1	0	0	0	0	0	1	0	0	0	0	0	0	0	1	0	0	0	1	1	0	1	1	1	0
1	1	1	0	0	0	0	1	1	1	2	0	0	1	1	0	1	1	0	0	1	1	1	0	0	0	0	0	0	0	0	1	0	0	0	0	0	2	0	0	0	0	0	1	0	2	2	0	0	1
1	0	0	1	0	1	0	1	0	0	0	0	1	0	1	0	0	0	0	0	0	1	0	0	1	0	1	0	0	0	1	0	1	0	1	1	1	0	0	1	0	0	0	2	0	1	0	2	0	1
0	0	0	0	0	0	0	2	0	0	1	0	0	0	0	0	0	0	1	0	1	1	0	0	0	0	0	0	0	2	2	0	0	0	0	1	1	0	0	1	0	0	0	1	0	2	0	2	1	0
0	1	0	0	1	0	0	1	1	0	1	1	0	0	0	0	1	1	0	0	0	0	0	1	1	0	0	0	0	1	0	1	0	0	0	1	2	1	0	0	0	0	0	1	1	0	1	2	1	1
1	0	0	1	0	0	0	1	1	0	1	1	1	0	0	1	0	0	0	0	0	2	1	1	0	1	0	0	0	0	1	0	1	0	0	1	0	0	0	0	0	1	0	1	0	2	0	1	2	1
0	1	0	1	1	0	0	1	1	0	1	1	2	0	2	0	0	0	0	0	0	0	2	0	0	1	1	0	0	1	1	1	0	0	0	1	1	0	0	0	0	0	0	0	0	1	0	0	1	0
1	0	0	1	1	2	0	0	2	1	2	0	0	0	0	1	0	1	0	0	0	0	1	0	0	0	0	0	0	0	0	2	0	0	1	0	1	0	0	0	0	0	0	1	0	1	1	0	2	0
0	1	0	1	0	1	0	1	0	1	1	0	1	0	0	0	1	1	0	1	0	0	0	0	0	0	0	1	0	0	1	2	1	0	0	1	2	0	0	0	0	0	0	1	1	0	0	1	2	0
1	1	0	1	0	0	0	0	1	1	1	0	1	1	0	0	1	0	0	0	0	0	0	1	0	0	1	0	0	0	1	0	0	0	1	2	0	0	0	0	0	0	0	1	0	1	2	1	1	0
0	1	0	2	0	1	0	2	1	0	1	1	1	1	0	0	0	1	0	0	1	1	0	0	0	0	0	1	0	1	0	1	0	0	0	1	1	0	0	2	0	0	0	1	0	0	1	1	1	0
0	0	0	0	0	0	1	1	0	0	0	0	1	0	0	0	1	1	0	0	1	1	1	0	0	1	0	0	0	2	0	1	0	0	1	2	2	1	0	1	1	0	0	1	0	0	1	0	1	0
1	2	0	2	1	1	0	2	0	1	1	1	1	0	1	0	0	0	0	0	1	1	0	0	0	0	1	0	0	1	0	2	0	0	0	1	1	2	0	0	0	0	1	2	0	2	1	1	0	0
1	0	0	0	0	1	0	0	1	0	1	0	0	0	0	0	2	0	0	0	1	1	0	0	0	1	0	0	0	1	0	1	0	0	1	0	1	1	0	1	0	0	0	1	0	1	0	1	0	0
0	1	0	1	0	1	0	0	0	0	0	1	1	0	0	0	1	1	0	1	0	0	1	0	0	0	0	1	1	1	0	0	0	0	0	0	2	0	0	1	0	0	0	2	2	0	1	0	1	0
1	1	0	0	0	1	0	1	1	0	1	1	2	0	0	0	0	2	1	0	1	1	0	0	0	1	2	0	0	0	0	1	0	0	0	1	1	1	1	1	0	0	1	1	0	2	0	0	1	0
1	1	1	1	1	1	0	1	1	0	1	1	1	0	0	0	1	1	0	0	1	0	1	0	0	0	0	0	0	2	0	1	0	0	1	1	2	0	0	0	0	0	0	1	1	0	1	1	2	0
1	1	1	2	1	0	0	1	1	1	0	0	0	0	0	0	2	1	0	0	0	1	0	0	0	1	0	1	0	1	0	1	1	0	0	1	1	1	1	0	0	0	0	0	0	1	0	1	2	0
0	1	1	2	1	1	0	1	1	0	0	0	0	0	0	0	0	1	0	0	0	0	0	0	0	0	1	0	0	0	0	1	0	0	0	0	1	1	0	2	0	0	0	1	0	2	0	1	0	1
0	0	0	0	0	1	0	1	0	0	0	0	0	1	0	0	1	2	0	0	0	0	0	0	0	0	0	1	0	0	1	1	0	0	0	0	1	0	0	1	0	0	0	1	0	0	0	1	0	0
1	0	0	1	0	0	0	1	0	0	1	0	0	0	0	0	0	0	1	0	0	1	2	0	0	0	0	0	0	0	0	2	1	0	0	1	1	0	0	0	0	0	0	0	1	1	0	0	1	0
1	1	0	0	0	1	0	1	1	0	0	1	1	1	0	0	0	2	0	0	0	1	1	0	0	0	0	0	0	0	1	0	0	0	0	0	0	1	0	1	0	0	0	2	0	2	1	1	1	0
0	1	0	2	0	0	0	0	0	0	0	0	0	1	0	1	0	0	0	0	0	1	0	0	0	1	0	0	0	0	0	1	0	0	0	0	1	0	0	1	0	0	0	2	1	0	0	1	1	1
0	0	0	1	2	0	0	1	0	0	0	2	1	0	0	0	2	1	0	0	0	2	0	0	0	0	1	0	0	1	0	1	0	0	0	1	0	0	0	0	0	0	0	2	0	2	0	0	2	1
0	1	0	1	0	0	0	0	1	1	1	1	0	0	1	2	0	1	0	0	0	2	0	0	0	0	1	1	0	1	0	1	0	0	0	2	1	1	0	1	0	0	0	1	0	1	1	1	1	0
2	1	0	2	1	1	0	0	1	0	1	0	0	0	0	0	0	0	0	0	0	1	1	0	0	0	1	0	0	1	0	1	0	0	1	0	1	0	0	2	1	0	0	0	0	2	0	1	2	0
1	1	0	0	1	1	1	1	0	0	2	1	0	0	1	0	0	0	0	0	0	1	0	0	0	1	0	1	0	0	0	2	1	0	1	2	0	0	0	0	0	0	0	0	0	0	0	0	1	0
1	0	0	0	0	0	1	0	1	0	2	0	0	0	0	0	0	1	0	0	1	1	1	0	0	1	0	0	0	0	0	1	0	0	0	1	1	0	0	0	0	0	0	2	0	0	0	2	1	0
0	2	0	0	2	0	0	2	0	0	1	0	0	1	0	0	0	0	0	0	0	1	0	0	0	1	1	0	1	1	1	0	0	0	0	0	1	0	1	0	0	0	1	2	0	1	0	2	2	0
0	0	1	0	1	0	0	0	1	1	0	0	0	1	0	0	0	0	0	0	0	0	0	0	0	0	0	0	0	0	0	0	0	0	0	2	1	0	0	1	0	0	0	0	1	2	0	1	0	1
1	0	0	2	1	0	1	0	1	0	0	0	0	1	0	0	1	0	0	0	1	1	1	0	0	0	0	0	0	0	0	2	0	0	0	1	1	1	1	1	0	0	0	2	1	2	0	1	0	1
0	0	0	1	0	1	0	0	0	1	1	2	0	0	0	1	1	2	0	0	0	1	0	0	0	0	1	0	1	0	0	1	0	0	1	1	0	0	0	2	0	0	2	1	0	1	1	2	2	0
1	2	0	2	0	1	0	0	1	0	2	0	1	0	0	2	0	0	1	0	1	2	0	0	0	2	0	0	0	1	0	0	0	0	1	2	1	0	0	1	1	0	0	1	0	0	0	1	2	0
1	2	1	0	0	1	0	0	2	0	1	1	1	0	0	0	0	0	0	0	1	2	0	0	0	1	0	0	0	2	0	1	1	0	0	1	2	0	1	0	0	0	0	0	0	0	1	0	1	0
0	0	0	0	0	0	0	2	2	0	0	1	1	0	1	0	1	1	0	0	1	2	1	0	0	0	0	0	0	1	1	1	0	0	1	1	1	1	0	0	0	0	0	1	0	0	0	1	1	0
0	1	0	1	0	0	1	0	2	0	0	0	0	0	1	0	2	0	0	0	0	1	1	0	1	1	0	0	0	1	0	1	0	0	0	1	2	0	1	0	0	0	0	2	0	0	1	1	1	0
0	1	1	1	0	0	0	1	2	0	1	0	0	0	0	0	1	0	0	0	0	2	1	0	0	0	0	0	0	2	1	0	0	0	0	2	0	0	0	0	0	0	0	0	1	1	1	1	1	1
1	0	0	1	0	2	0	2	2	0	0	0	0	2	1	0	0	1	0	1	0	1	0	0	0	0	0	0	0	1	1	0	1	0	0	0	1	0	0	1	0	0	0	1	0	0	1	0	0	1
1	1	1	0	0	2	0	1	2	1	0	2	0	0	0	0	0	0	0	0	0	1	0	0	0	0	0	0	0	0	0	1	0	0	0	0	0	0	0	1	0	0	0	0	0	1	1	0	0	1
0	1	0	0	0	0	0	1	0	0	1	1	1	1	0	0	0	1	0	1	1	1	0	0	0	1	1	1	0	0	0	0	0	0	0	2	1	0	0	0	0	0	2	1	0	1	1	1	1	1
1	1	0	1	0	1	0	0	0	0	2	0	0	1	0	1	0	0	0	0	0	1	0	0	0	1	0	0	0	0	1	2	1	0	0	0	1	0	0	0	0	0	0	0	1	2	0	1	0	0
0	0	0	1	0	0	0	1	0	0	1	1	0	1	0	0	1	1	0	0	1	2	2	0	0	1	0	1	0	2	1	0	0	0	0	0	0	0	0	0	0	0	1	0	0	1	1	1	2	0
0	1	0	0	0	1	0	0	1	1	0	1	0	1	1	0	0	0	0	0	1	1	1	0	0	1	0	0	0	0	1	0	0	0	1	2	1	1	0	0	0	0	0	0	0	0	1	1	1	0
1	1	1	1	1	0	0	0	2	0	0	0	0	0	1	0	0	1	0	0	1	1	0	0	0	0	0	1	0	0	0	2	0	0	0	0	1	1	0	0	0	0	0	2	0	1	0	2	1	0
1	0	1	2	0	1	0	2	1	0	0	0	0	0	1	1	0	0	0	0	1	0	2	0	0	1	0	1	0	1	1	1	0	0	0	2	1	0	1	2	0	0	0	2	0	0	0	1	1	0
0	0	0	0	0	0	0	1	1	0	1	0	0	1	0	0	0	0	0	0	1	0	1	0	0	0	1	0	0	2	1	0	0	1	0	0	1	1	1	0	0	0	1	0	0	0	0	1	2	0
2	0	0	1	0	0	1	1	0	0	0	1	2	1	0	0	1	0	0	1	0	0	0	0	0	0	0	1	0	1	0	0	0	1	0	2	1	0	0	1	0	0	0	2	1	0	2	2	1	0
0	0	0	0	0	1	0	0	0	0	1	1	0	1	1	0	0	1	0	0	0	1	0	0	0	1	0	0	0	1	0	0	0	1	1	2	1	1	0	0	0	0	1	1	0	1	2	0	1	0
0	0	0	1	0	1	0	1	1	0	0	0	0	1	1	0	0	0	0	0	1	2	1	0	0	1	1	0	1	1	0	1	0	0	0	1	0	0	0	0	0	0	1	2	1	0	0	1	0	0
1	1	0	1	1	0	0	1	0	0	0	1	1	1	0	1	1	0	0	1	0	1	2	0	0	0	0	0	0	0	1	1	1	0	0	1	0	2	0	0	0	0	0	1	1	1	1	1	0	0
0	1	0	1	0	1	0	2	0	0	1	1	0	1	1	0	0	1	0	0	0	1	1	0	0	0	0	0	0	0	1	1	0	0	1	0	1	1	1	0	0	0	0	1	0	1	0	0	1	0
0	1	0	1	0	1	0	0	1	0	1	1	2	1	1	1	0	0	0	0	2	1	1	1	0	0	0	1	0	1	0	0	0	0	0	1	0	0	1	1	0	0	0	0	0	0	0	1	2	0
2	0	0	1	0	0	0	0	2	0	1	0	0	0	0	0	1	0	0	1	1	1	0	0	0	0	1	0	0	0	1	1	1	0	1	0	1	2	0	0	0	0	0	1	0	1	1	0	1	0
1	1	0	1	0	0	0	1	0	0	0	0	0	1	0	0	0	1	0	1	0	2	0	0	0	0	1	0	1	0	0	0	0	0	0	2	2	0	0	0	0	0	0	0	1	0	0	1	0	0
0	1	0	0	1	0	0	2	1	0	0	1	1	1	0	1	1	0	0	0	0	1	0	0	0	0	0	0	0	2	0	0	1	0	0	1	1	0	0	0	0	0	0	1	0	0	0	1	1	1
1	2	0	0	0	0	1	1	1	0	1	0	1	0	0	1	0	1	0	0	1	2	0	0	0	0	0	0	0	1	0	1	0	0	0	0	1	1	0	1	0	0	0	2	1	1	1	0	2	0
1	1	0	0	1	0	0	0	1	0	0	1	0	0	1	0	0	1	0	0	0	1	0	0	0	1	1	0	0	0	0	1	0	0	1	0	1	0	0	0	0	0	0	1	2	2	2	2	1	1
0	0	1	1	0	0	0	0	0	0	0	1	0	0	0	0	0	0	0	0	0	1	1	0	0	1	0	0	0	2	0	0	0	1	0	1	1	0	1	1	0	0	0	0	0	0	0	1	1	0
0	0	1	0	0	0	0	1	1	0	0	1	0	0	0	0	0	1	0	1	0	1	0	0	0	0	0	1	0	1	1	0	0	1	0	1	1	0	0	2	0	0	0	1	1	0	1	2	1	1
1	1	0	2	1	0	0	1	2	0	0	1	1	0	0	0	0	1	0	0	1	2	0	0	0	1	0	0	0	0	1	1	0	0	0	1	1	0	0	0	0	0	0	1	1	1	0	1	1	0
2	1	0	1	0	0	0	2	1	0	1	0	0	1	1	1	1	1	0	0	0	0	0	0	0	0	0	1	0	2	1	1	0	0	0	2	1	0	0	0	0	0	0	1	0	1	0	2	2	1
0	1	1	0	1	1	1	1	1	0	1	0	1	1	0	0	1	0	0	0	2	0	1	0	0	1	1	0	0	0	0	0	0	0	0	1	2	0	0	1	0	0	0	1	0	0	0	0	1	1
1	0	0	2	0	0	0	1	0	0	1	0	0	0	1	0	0	0	1	0	1	0	0	0	0	0	0	2	0	0	0	1	1	1	1	2	2	0	0	0	0	0	2	2	0	1	1	1	1	0
0	0	0	2	1	1	0	1	0	0	1	1	1	1	0	0	0	1	0	0	0	1	1	0	0	0	1	0	0	0	0	0	0	0	0	0	0	0	0	2	0	0	0	1	1	1	0	1	2	0
2	0	0	1	1	0	0	2	2	1	0	0	1	2	0	0	0	0	0	0	2	0	0	0	0	0	0	0	0	0	0	0	1	0	0	1	1	0	0	0	0	0	0	1	0	1	1	0	2	0
1	1	1	2	0	0	0	2	1	0	0	1	1	0	0	0	0	0	0	0	0	2	0	0	0	0	0	0	0	1	0	0	0	0	0	1	2	0	0	0	0	0	0	2	0	0	1	2	1	1
0	0	0	0	0	1	0	0	2	0	1	0	0	0	1	0	1	0	1	0	1	1	0	0	0	0	0	0	0	0	1	1	0	0	0	1	0	1	0	0	0	0	0	2	0	1	0	1	1	1
0	1	0	0	0	1	0	1	1	1	0	0	1	0	0	0	0	1	0	0	0	2	1	0	1	1	0	0	0	0	0	1	0	0	0	2	2	0	0	1	0	0	0	0	1	2	1	1	2	1
1	0	0	1	0	0	0	0	0	0	2	0	0	0	0	0	0	0	0	0	1	1	0	0	0	0	0	0	0	0	0	2	0	0	1	1	0	0	0	0	0	0	0	1	0	1	0	2	1	0
0	0	0	2	1	1	0	1	0	0	1	1	0	1	0	0	0	1	0	0	0	1	1	0	0	1	0	0	0	0	0	1	0	0	0	1	1	0	0	0	0	0	0	2	0	1	0	1	2	0
0	0	0	2	0	0	1	1	0	0	1	0	1	1	0	0	1	1	0	0	0	1	0	0	0	0	0	0	1	2	2	1	0	0	0	0	1	0	0	1	0	0	0	2	1	1	1	2	0	0
0	0	0	2	0	0	0	2	2	1	2	1	1	0	0	0	0	0	0	1	0	1	0	0	1	0	0	0	0	1	0	1	0	0	0	1	2	0	1	0	0	0	0	2	1	0	1	0	0	1
1	0	0	1	0	1	0	0	1	0	0	0	1	0	0	0	0	1	0	0	0	0	1	0	0	1	1	0	0	1	0	0	0	0	0	1	0	1	0	1	0	0	1	0	2	1	1	0	0	0
0	1	0	0	0	0	0	0	1	0	0	0	0	2	1	0	0	1	0	0	0	0	0	0	0	2	0	0	0	1	1	0	0	0	1	1	0	1	1	1	0	0	0	1	1	1	0	1	0	1
0	0	0	0	1	0	0	0	0	0	0	0	0	0	0	0	1	0	0	0	0	2	0	0	0	0	0	0	0	1	0	1	1	0	0	1	1	1	1	1	0	0	0	0	1	1	0	1	2	1
0	0	0	1	1	0	0	2	0	0	0	0	0	1	0	1	0	1	0	0	1	0	1	0	0	0	0	0	0	0	0	0	0	0	1	1	2	0	0	0	0	0	1	1	0	0	0	2	1	0
0	0	0	1	0	1	0	1	0	0	1	0	0	0	1	0	0	0	0	1	1	1	0	0	0	0	0	0	0	1	0	0	1	1	0	1	1	1	0	0	0	0	0	1	0	0	0	2	2	0
2	1	0	0	1	1	0	2	0	0	1	1	0	0	0	1	0	1	0	0	0	0	0	0	0	1	0	0	0	1	0	1	1	1	0	1	0	0	0	0	0	0	0	1	0	0	0	2	0	1
0	0	0	1	0	1	0	1	0	2	0	0	0	0	0	1	0	1	0	0	0	1	1	0	0	1	0	0	0	1	1	1	0	0	0	0	1	0	0	2	0	1	0	1	0	0	0	0	1	0
1	0	0	1	2	1	0	2	1	0	0	0	0	0	2	0	1	0	0	0	0	2	0	0	0	0	1	1	0	0	0	1	1	0	1	0	1	0	0	1	0	0	2	1	0	1	0	1	2	0
0	1	0	0	1	1	1	1	0	0	1	0	0	0	0	0	1	0	0	0	1	1	0	0	0	0	0	0	0	1	0	1	0	0	0	1	1	0	0	1	0	0	0	1	0	1	1	1	0	0
1	0	0	1	1	0	0	1	0	0	0	0	0	0	0	0	1	0	0	1	0	2	0	0	0	0	0	0	0	0	0	0	1	0	1	0	1	0	0	0	0	0	1	2	0	0	0	1	0	0
0	0	0	1	1	0	0	1	0	0	0	0	0	1	0	0	0	1	0	0	0	1	0	0	0	0	0	0	0	0	0	1	0	0	0	2	1	0	0	0	0	0	0	1	1	1	2	0	0	0
[truncated: 1 more rows]
[truncated: 51 more columns]
