# Supplementary material for: FHSA-SED: Two-Locus Model Detection for Genome-Wide Association Study with Harmony Search Algorithm
Source: PLoS One. 2016 Mar 25;11(3):e0150669. doi: 10.1371/journal.pone.0150669 (PMC4807955; doi:10.1371/journal.pone.0150669)
Supplement: S5 File — (ZIP) [file pone.0150669.s005.zip › FHSA-SED/Mode data/h2=0.02,Pd=0.1,MAF=0.2/1_Models.txt]

Attribute names:	P1	P2
Minor allele frequencies:	0.20000000298023224	0.20000000298023224
K: 0.09996848043361665
Heritability: 0.01999906929469577
Ease-of-detection metric: 0.012259211812702382
Odds ratio: 2.912119415566681
Table is NOT normalized.

Table:

0.0836,  0.0836,  0.0836
0.0836,  0.2099,  0.2099
0.0836,  0.2099,  0.2099
