# Supplementary material for: FHSA-SED: Two-Locus Model Detection for Genome-Wide Association Study with Harmony Search Algorithm
Source: PLoS One. 2016 Mar 25;11(3):e0150669. doi: 10.1371/journal.pone.0150669 (PMC4807955; doi:10.1371/journal.pone.0150669)
Supplement: S5 File — (ZIP) [file pone.0150669.s005.zip › FHSA-SED/readme.txt]

Main.m      --------- the main program
HS-Score3.m -------- the harmony search algorithm(HSA) program
myMultiscore.m------ the criterion function, which include two Evaluation Criterion: K2-score and Gini-score.
Gtest_score3.m ----- the G-test function
the Power and other metric (TPR,SPC...) are respectively stored into Power.xls and Result.xls in folder DATA. 
